# Supplementary material for: A strategy to disentangle direct and indirect effects on (de)phosphorylation by chemical modulators of the phosphatase PP1 in complex cellular contexts
Source: Chem Sci. 2024 Jan 12;15(8):2792–804. doi: 10.1039/d3sc04746f (PMC10882499; doi:10.1039/d3sc04746f)
Supplement: SC-015-D3SC04746F-s002 [file SC-015-D3SC04746F-s002.zip]

Archive with 6 entries (6 files):
- Supp table 1 IP mVenus-PDP1(m).xlsx
- __MACOSX/._Supp table 1 IP mVenus-PDP1(m).xlsx
- Supp table 2 IP mVenus-PP1alpha.xlsx
- __MACOSX/._Supp table 2 IP mVenus-PP1alpha.xlsx
- Supp table 3 phosphoproteomics.xlsx
- __MACOSX/._Supp table 3 phosphoproteomics.xlsx
