# Supplementary material for: A strategy to disentangle direct and indirect effects on (de)phosphorylation by chemical modulators of the phosphatase PP1 in complex cellular contexts
Source: Chem Sci. 2024 Jan 12;15(8):2792–804. doi: 10.1039/d3sc04746f (PMC10882499; doi:10.1039/d3sc04746f)
Supplement: SC-015-D3SC04746F-s002 [file SC-015-D3SC04746F-s002.zip › Supp table 1 IP mVenus-PDP1(m).xlsx]

## Sheet: mVenus-PDP1(m) IP t-test
Significant	p-value (-log10)	log2-fold change (PDP1/PDP1m)	Protein IDs	Majority protein IDs	Protein names	Gene names	Intensity mV_PDP1 Rep1	Intensity mV_PDP1 Rep2	Intensity mV_PDP1 Rep3	Intensity mV_PDP1m Rep1	Intensity mV_PDP1m Rep2	Intensity mV_PDP1m Rep3	Only identified by site	Reverse	Potential contaminant	Peptides	Razor + unique peptides	Unique peptides	Sequence coverage [%]	Unique + razor sequence coverage [%]	Unique sequence coverage [%]	Mol. weight [kDa]	Q-value	Score	Intensity	MS/MS count	Unique peptides mV_PDP1 Rep1	Unique peptides mV_PDP1 Rep2	Unique peptides mV_PDP1 Rep3	Unique peptides mV_PDP1m Rep1	Unique peptides mV_PDP1m Rep2	Unique peptides mV_PDP1m Rep3
+	3.98963	5.78237	P36873	P36873	Serine/threonine-protein phosphatase PP1-gamma catalytic subunit	PPP1CC	30.9859	31.3955	31.4921	26.1188	24.9413	25.4664				22	4	4	70	17.6	17.6	36.983	0	155.68	4093500000	22	4	4	3	3	2	2
+	4.00081	5.45899	P62136;yy	P62136;yy	Serine/threonine-protein phosphatase PP1-alpha catalytic subunit	PPP1CA	33.4993	33.5327	33.9334	28.768	27.6532	28.1673				26	26	7	77.3	77.3	26.1	37.512	0	323.31	21558000000	211	6	6	7	6	3	6
+	3.35539	5.61009	P62140	P62140	Serine/threonine-protein phosphatase PP1-beta catalytic subunit	PPP1CB	30.931	31.2585	31.3548	26.4444	24.674	25.5957				26	12	12	73.7	41.3	41.3	37.186	0	168.87	3839600000	57	9	10	12	5	2	4
+	4.19084	5.99748	Q15435	Q15435	Protein phosphatase 1 regulatory subunit 7	PPP1R7	27.2026	27.342	27.4592	21.7612	20.671	21.579				14	14	14	51.9	51.9	51.9	41.564	0	55.6	250080000	30	10	9	11	0	0	0
	0.111996	-0.359827	A4D1E9	A4D1E9	GTP-binding protein 10	GTPBP10	19.6632	23.0737	23.1151	22.7401	22.0445	22.1468				4	4	4	11.1	11.1	11.1	42.932	0	8.397	24187000	8	0	0	0	3	3	2
	0.0199484	-0.0608006	A5YKK6	A5YKK6	CCR4-NOT transcription complex subunit 1	CNOT1	20.1535	23.4816	21.4071	21.4248	22.3358	21.4639				5	5	5	2.4	2.4	2.4	266.94	0	6.2825	17846000	11	0	0	1	3	4	3
	0.500286	-1.35198	A6NHR9	A6NHR9	Structural maintenance of chromosomes flexible hinge domain-containing protein 1	SMCHD1	22.115	25.138	21.452	24.8662	23.7488	24.1459				15	15	15	10.3	10.3	10.3	226.37	0	30.488	115860000	33	2	5	1	11	6	8
	1.09636	-1.52785	O00139	O00139	Kinesin-like protein KIF2A	KIF2A	22.5619	22.5047	22.4305	24.8991	24.4352	22.7463				10	10	10	17.1	17.1	17.1	79.954	0	19.161	102930000	19	1	1	1	8	5	3
	0.129178	-0.637901	O00159	O00159	Unconventional myosin-Ic	MYO1C	23.9045	29.7196	27.3898	28.957	27.0062	26.9643				50	50	49	50.9	50.9	50.9	121.68	0	194.48	1682000000	151	4	33	13	45	24	23
	0.642088	1.07423	O00299	O00299	Chloride intracellular channel protein 1	CLIC1	26.0995	26.2858	28.2771	25.5777	25.47	26.392				12	12	12	56.8	56.8	56.8	26.922	0	48.929	496970000	45	6	4	11	7	6	10
	0.760477	1.58377	O00303	O00303	Eukaryotic translation initiation factor 3 subunit F	EIF3F	23.9525	23.8122	26.3177	22.5574	22.6509	24.1226				9	9	9	30.5	30.5	30.5	37.563	0	20.808	98739000	22	3	2	6	3	3	6
	0.486365	1.29237	O00410	O00410	Importin-5	IPO5	25.3407	23.7943	27.6473	23.976	24.8795	24.0498				19	19	19	28.8	28.8	28.8	123.63	0	38.501	223190000	43	5	3	13	7	8	6
	0.0491043	-0.203484	O00422	O00422	Histone deacetylase complex subunit SAP18	SAP18	23.6019	28.1157	24.734	26.4665	24.9963	25.5994				11	11	11	65.4	65.4	65.4	17.561	0	20.444	414640000	42	2	8	3	9	7	7
	1.31288	-1.84758	O00425;Q9Y6M1	O00425	Insulin-like growth factor 2 mRNA-binding protein 3	IGF2BP3	21.8616	23.3745	22.311	25.1067	24.5254	23.4576				11	9	9	25.9	21.9	21.9	63.704	0	22.156	117250000	20	1	1	0	7	7	4
	0.275013	-0.393672	O00442	O00442	RNA 3-terminal phosphate cyclase	RTCA	21.3226	22.3075	23.2302	22.9147	22.7611	22.3655				3	3	3	9.3	9.3	9.3	39.336	0	5.8386	32556000	9	1	0	0	3	3	2
	0.438487	-1.63984	O00505	O00505	Importin subunit alpha-4	KPNA3	20.0341	25.091	20.8729	24.2887	23.0803	23.5484				6	6	5	20.7	20.7	18	57.81	0	13.218	78548000	13	0	2	0	4	2	2
	0.297667	-1.43533	O00541	O00541	Pescadillo homolog	PES1	21.4259	27.9654	24.7584	27.1767	25.5692	25.7097				21	21	21	38.8	38.8	38.8	68.002	0	38.652	520110000	63	1	15	3	19	11	11
	0.227049	-1.36485	O00566	O00566	U3 small nucleolar ribonucleoprotein protein MPP10	MPHOSPH10	19.9115	27.3303	22.5753	26.4452	23.8825	23.5841				13	13	13	29.4	29.4	29.4	78.863	0	64.572	258460000	29	0	8	0	11	5	3
	0.0437585	0.176783	O00567	O00567	Nucleolar protein 56	NOP56	25.9294	30.3817	28.5027	29.0589	27.7018	27.5227				28	28	28	57.4	57.4	57.4	66.049	0	111.63	2299600000	122	7	21	16	26	21	14
	0.0355559	-0.0717862	O00571;O15523;Q9NQI0	O00571;O15523	ATP-dependent RNA helicase DDX3X;ATP-dependent RNA helicase DDX3Y	DDX3X;DDX3Y	28.0513	30.1343	29.262	29.8388	29.0545	28.7696				38	37	37	59.5	59.5	59.5	73.243	0	206.21	3976300000	156	14	23	18	32	28	27
	0.606195	0.835309	O00764	O00764	Pyridoxal kinase	PDXK	22.9725	23.9957	24.9544	22.7283	23.5331	23.1553				4	4	4	17.6	17.6	17.6	35.102	0	10.538	69339000	16	2	2	3	2	3	3
	0.218723	-0.966516	O14639	O14639	Actin-binding LIM protein 1	ABLIM1	20.1188	25.648	22.6044	25.0297	23.1317	23.1095				10	10	10	16.5	16.5	16.5	87.687	0	18.599	106370000	21	0	4	1	8	3	3
	0.306152	1.52695	O14646;O14647;Q9HCK8;Q8TD26;Q3L8U1;Q9P2D1	O14646	Chromodomain-helicase-DNA-binding protein 1	CHD1	22.4236	27.1297	22.6026	25.0975	21.7947	20.6829				18	18	18	13	13	13	196.69	0	29.073	128060000	32	0	14	0	12	2	2
	0.228463	-0.995366	O14776	O14776	Transcription elongation regulator 1	TCERG1	21.6124	26.6745	22.1883	25.6416	23.6803	24.1395				18	18	18	17.5	17.5	17.5	123.9	0	33.274	179450000	36	1	11	1	13	4	6
	0.683262	1.01095	O14818;Q8TAA3	O14818;Q8TAA3	Proteasome subunit alpha type-7;Proteasome subunit alpha type-7-like	PSMA7;PSMA8	25.3376	25.8359	27.3702	24.7255	25.0971	25.6882				9	9	9	50.4	50.4	50.4	27.887	0	42.042	303160000	37	3	4	8	6	6	8
	0.0853251	-0.288375	O14880	O14880	Microsomal glutathione S-transferase 3	MGST3	24.5323	28.3552	26.7776	27.6639	26.1005	26.7657				5	5	5	34.2	34.2	34.2	16.516	0	49.953	819740000	38	2	5	4	5	5	5
	1.05221	1.14246	O14929	O14929	Histone acetyltransferase type B catalytic subunit	HAT1	23.729	24.3448	24.4164	22.1022	23.5501	23.4105				4	4	4	18.4	18.4	18.4	49.512	0	14.122	69204000	14	2	2	2	1	4	3
	0.031815	-0.0887922	P19105;O14950;P24844	P19105;O14950;P24844	Myosin regulatory light chain 12A;Myosin regulatory light chain 12B;Myosin regulatory light polypeptide 9	MYL12A;MYL12B;MYL9	25.5031	28.6185	26.8232	27.6005	26.7841	26.8267				9	9	9	50.9	50.9	50.9	19.794	0	57.311	924810000	40	4	8	4	7	6	7
	0.0918905	-0.396331	O14974;O60237	O14974	Protein phosphatase 1 regulatory subunit 12A	PPP1R12A	24.0168	28.6016	25.566	27.7934	26.3511	25.2289				26	26	26	28.7	28.7	28.7	115.28	0	65.693	762020000	69	3	15	4	22	13	8
	0.130712	-0.486644	O14979	O14979	Heterogeneous nuclear ribonucleoprotein D-like	HNRNPDL	24.8871	29.1497	25.5338	27.5879	26.4199	27.0226				13	12	12	28.3	26.4	26.4	46.437	0	46.884	944650000	46	3	9	2	10	7	7
	0.489764	0.951969	O14980	O14980	Exportin-1	XPO1	23.8996	26.1008	26.5948	24.4025	24.9295	24.4073				16	16	16	19	19	19	123.38	0	29.764	200750000	51	3	9	11	9	11	10
	0.124838	-0.475981	O15042	O15042	U2 snRNP-associated SURP motif-containing protein	U2SURP	23.0547	26.8477	22.9134	25.7983	24.0431	24.4023				15	15	15	17.9	17.9	17.9	118.29	0	22.841	210660000	28	2	7	1	10	4	6
	0.429764	0.785284	O15143;Q92747	O15143	Actin-related protein 2/3 complex subunit 1B	ARPC1B	24.8225	27.4215	26.6159	25.751	25.2553	25.4978				12	12	12	39.8	39.8	39.8	40.949	0	35.335	358260000	41	5	9	5	6	8	8
	0.0745205	0.358116	O15144	O15144	Actin-related protein 2/3 complex subunit 2	ARPC2	21.6284	26.6949	25.7368	25.5027	23.2259	24.2571				10	10	10	49.7	49.7	49.7	34.333	0	16.695	191810000	28	1	5	3	8	3	5
	0.076926	-0.216883	O15145	O15145	Actin-related protein 2/3 complex subunit 3	ARPC3	22.4223	25.4802	25.024	25.0527	24.108	24.4164				6	6	6	31.5	31.5	31.5	20.546	0	14.966	152760000	24	1	3	4	6	4	4
	0.0135841	-0.0756251	O15213	O15213	WD repeat-containing protein 46	WDR46	21.3043	26.6848	22.7208	25.3808	23.1437	22.4123				13	13	13	28	28	28	68.07	0	24.518	137610000	23	0	8	0	10	3	2
	1.95516	2.06631	O15260	O15260	Surfeit locus protein 4	SURF4	24.0941	24.5382	24.7421	23.2017	22.1864	21.7874				3	3	3	11.9	11.9	11.9	30.394	0	5.8641	61566000	11	3	2	2	2	1	2
	0.045863	0.0943559	O15371	O15371	Eukaryotic translation initiation factor 3 subunit D	EIF3D	23.4551	23.4417	25.4677	23.7556	23.898	24.4278				8	8	8	17.7	17.7	17.7	63.972	0	19.125	110420000	23	2	1	5	4	4	5
	0.244632	0.764067	O15372	O15372	Eukaryotic translation initiation factor 3 subunit H	EIF3H	21.4283	22.9932	25.5777	22.1132	22.9441	22.6498				6	6	6	23.3	23.3	23.3	39.93	0	10.211	56267000	16	1	1	5	2	4	3
	0.175725	-0.84521	O15381	O15381	Nuclear valosin-containing protein-like	NVL	21.6615	26.9265	21.9545	25.4252	23.212	24.441				17	17	17	26.9	26.9	26.9	95.05	0	32.549	175000000	32	1	11	0	11	4	5
	0.0854755	0.297325	O15427	O15427	Monocarboxylate transporter 4	SLC16A3	21.6667	25.2312	25.0938	24.1955	22.904	24.0002				5	5	5	12.5	12.5	12.5	49.469	0	8.2183	98691000	16	0	3	3	3	3	4
	0.00203088	0.00701332	O43143	O43143	Pre-mRNA-splicing factor ATP-dependent RNA helicase DHX15	DHX15	26.7	30.2935	27.6473	28.8696	27.9974	27.7527				33	33	32	51.6	51.6	50.4	90.932	0	94.835	2230300000	156	11	29	11	27	23	20
	0.177992	-0.729535	O43159	O43159	Ribosomal RNA-processing protein 8	RRP8	21.9731	26.4704	22.0013	24.9065	23.4066	24.3203				7	7	7	23	23	23	50.714	0	20.2	138680000	21	1	6	0	6	3	5
	0.585617	-2.85933	O43172	O43172	U4/U6 small nuclear ribonucleoprotein Prp4	PRPF4	20.0989	26.9129	20.8381	26.0664	25.1719	25.1895				15	15	15	41	41	41	58.449	0	36.294	277030000	43	0	10	0	12	10	8
	1.53812	1.34437	O43175	O43175	D-3-phosphoglycerate dehydrogenase	PHGDH	28.007	28.8106	29.1708	27.2962	26.9661	27.693				21	21	21	42.4	42.4	42.4	56.65	0	58.501	1401200000	96	12	13	14	16	12	16
	0.382949	1.02129	O43242	O43242	26S proteasome non-ATPase regulatory subunit 3	PSMD3	23.0422	23.7001	25.9535	21.8362	24.0609	23.7347				9	9	9	20.6	20.6	20.6	60.977	0	19.466	92257000	22	2	2	5	2	6	5
	0.522203	0.685336	O43324	O43324	Eukaryotic translation elongation factor 1 epsilon-1	EEF1E1	24.5975	25.0494	26.0317	24.7995	25.0519	23.7711				6	6	6	46	46	46	19.81	0	11.989	180490000	18	2	2	3	4	4	3
	0.0287808	-0.121635	O43390	O43390	Heterogeneous nuclear ribonucleoprotein R	HNRNPR	25.3187	29.9886	27.2477	28.4856	27.1153	27.3189				29	24	24	45.5	37.9	37.9	70.942	0	159.69	1607000000	84	3	21	8	20	11	13
	0.306434	-1.20593	O43395	O43395	U4/U6 small nuclear ribonucleoprotein Prp3	PRPF3	21.0166	25.7323	21.5115	25.0423	23.7592	23.0767				7	7	7	17.1	17.1	17.1	77.528	0	17.081	112790000	18	0	5	0	6	4	3
	1.35318	2.32662	O43592	O43592	Exportin-T	XPOT	23.9405	24.5622	25.2979	23.2151	22.7034	20.9022				7	7	7	8.7	8.7	8.7	109.96	0	13.347	67458000	18	3	3	5	4	3	1
	0.230187	-0.941993	O43660	O43660	Pleiotropic regulator 1	PLRG1	20.9427	26.2134	23.2852	25.3936	23.7406	24.1331				12	12	12	28.6	28.6	28.6	57.193	0	26.737	150420000	25	0	6	0	10	4	5
	0.382517	-0.8492	O43670	O43670	BUB3-interacting and GLEBS motif-containing protein ZNF207	ZNF207	21.9142	24.6769	21.918	23.9397	23.7176	23.3994				4	4	4	9.6	9.6	9.6	50.75	0	7.4464	75384000	13	0	2	1	3	4	3
	0.00563986	0.0208677	O43684	O43684	Mitotic checkpoint protein BUB3	BUB3	22.9297	26.6552	26.2277	25.8274	25.0451	24.8775				8	8	8	29	29	29	37.154	0	17.89	275590000	33	2	5	5	7	6	5
	0.0626788	0.239803	O43707;Q08043	O43707	Alpha-actinin-4	ACTN4	29.0374	33.356	31.9926	31.9502	31.0306	30.6858				72	72	47	73.8	73.8	54.7	104.85	0	323.31	19312000000	421	18	38	33	41	37	33
	0.452963	-0.342794	O43776	O43776	Asparagine--tRNA ligase, cytoplasmic	NARS	23.8037	24.1397	23.2271	23.7097	24.3474	24.1417				9	9	9	21.5	21.5	21.5	62.942	0	15.938	101620000	22	3	2	2	4	6	5
	0.0739105	-0.372903	O43795	O43795	Unconventional myosin-Ib	MYO1B	23.3931	28.9014	26.06	27.7634	26.6333	25.0765				28	28	27	29.1	29.1	27.6	131.98	0	69.604	823360000	102	3	22	8	26	19	9
	0.0265114	-0.0762501	O43809	O43809	Cleavage and polyadenylation specificity factor subunit 5	NUDT21	23.1052	26.3462	25.1009	25.2714	24.5858	24.9237				7	7	7	41.9	41.9	41.9	26.227	0	19.286	205390000	27	1	6	3	6	5	5
	2.05557	1.45489	O43813	O43813	LanC-like protein 1	LANCL1	32.6114	33.4018	33.5865	31.7639	31.8345	31.6366				26	26	26	64.7	64.7	64.7	45.283	0	323.31	30946000000	239	16	21	22	24	26	25
	0.11764	-0.55943	O43818	O43818	U3 small nucleolar RNA-interacting protein 2	RRP9	22.6561	27.9994	23.551	26.2035	24.4198	25.2614				11	11	11	28.2	28.2	28.2	51.84	0	24.609	338060000	35	1	9	1	9	5	7
	0.584906	-0.931419	O43852	O43852	Calumenin	CALU	22.5517	24.2863	23.4883	24.2355	23.5786	25.3064				6	6	6	32.4	32.4	32.4	37.106	0	10.223	120980000	16	1	2	0	5	2	6
	0.0511148	-0.299569	O60216;Q9H4I0	O60216	Double-strand-break repair protein rad21 homolog	RAD21	21.727	27.4933	22.8313	25.9876	24.3243	22.6385				13	13	13	27.1	27.1	27.1	71.689	0	35.064	233490000	32	1	10	1	12	6	2
	0.0371078	-0.161491	O60264;P28370	O60264	SWI/SNF-related matrix-associated actin-dependent regulator of chromatin subfamily A member 5	SMARCA5	25.7604	30.2492	26.5074	28.6625	27.1308	27.2081				46	46	46	42.3	42.3	42.3	121.9	0	148.48	1741500000	161	10	34	10	34	22	27
	0.144256	-0.935018	O60287	O60287	Nucleolar pre-ribosomal-associated protein 1	URB1	19.7705	27.342	21.7319	25.4498	22.8062	23.3934				23	23	23	13.7	13.7	13.7	254.39	0	46.705	172510000	42	0	17	0	15	3	6
	0.336562	-1.11472	O60306	O60306	Intron-binding protein aquarius	AQR	21.7565	25.0163	20.8792	24.734	23.1687	23.0935				11	11	11	9.8	9.8	9.8	171.29	0	21.769	85694000	24	0	6	0	9	4	4
	0.14934	0.481454	O60341	O60341	Lysine-specific histone demethylase 1A	KDM1A	22.3061	25.5438	22.761	24.3484	22.366	22.452				7	7	7	13	13	13	92.902	0	14.468	71169000	14	0	5	0	6	3	3
	0.0278222	0.0668284	O60506	O60506	Heterogeneous nuclear ribonucleoprotein Q	SYNCRIP	27.9372	30.3777	28.458	29.4582	28.7272	28.3872				29	29	24	45.1	45.1	37.4	69.602	0	220.19	3261100000	139	11	19	8	22	16	15
	1.47342	1.39295	O60762	O60762	Dolichol-phosphate mannosyltransferase subunit 1	DPM1	22.888	23.7495	23.4109	21.9995	21.3131	22.557				4	4	4	23.1	23.1	23.1	29.634	0	8.6899	28418000	12	2	2	2	1	2	3
	0.159124	0.45647	Q99880;Q99879;Q99877;Q93079;Q5QNW6;P62807;P58876;P57053;O60814;Q96A08	Q99880;Q99879;Q99877;Q93079;Q5QNW6;P62807;P58876;P57053;O60814;Q96A08	Histone H2B type 1-L;Histone H2B type 1-M;Histone H2B type 1-N;Histone H2B type 1-H;Histone H2B type 2-F;Histone H2B type 1-C/E/F/G/I;Histone H2B type 1-D;Histone H2B type F-S;Histone H2B type 1-K;Histone H2B type 1-A	HIST1H2BL;HIST1H2BM;HIST1H2BN;HIST1H2BH;HIST2H2BF;HIST1H2BC;HIST1H2BD;H2BFS;HIST1H2BK;HIST1H2BA	31.7968	35.3559	33.4708	33.6674	32.5734	33.0133				8	8	2	43.7	43.7	7.9	13.952	0	193.17	70022000000	123	1	2	2	2	2	2
	0.0647076	-0.29745	O60832	O60832	H/ACA ribonucleoprotein complex subunit 4	DKC1	23.7745	29.1218	26.4732	27.5794	26.1952	26.4873				18	18	18	43	43	43	57.673	0	84.621	868450000	62	2	13	5	13	10	11
	0.0458273	-0.113211	O60841	O60841	Eukaryotic translation initiation factor 5B	EIF5B	24.4823	25.7499	27.0456	26.6212	25.7762	25.22				16	16	16	21.3	21.3	21.3	138.83	0	43.812	405910000	52	3	4	9	15	9	6
	1.45399	1.87349	O60884	O60884	DnaJ homolog subfamily A member 2	DNAJA2	26.0819	27.5473	27.6747	25.6644	24.625	25.3939				12	12	12	33.5	33.5	33.5	45.745	0	23.469	408510000	39	4	8	7	8	3	6
	0.00247298	0.0100492	O75083	O75083	WD repeat-containing protein 1	WDR1	24.2049	28.2624	27.7663	27.39	26.1531	26.6604				20	20	20	52.3	52.3	52.3	66.193	0	69.026	792450000	76	2	13	9	16	11	15
	1.07447	1.65376	O75306	O75306	NADH dehydrogenase [ubiquinone] iron-sulfur protein 2, mitochondrial	NDUFS2	25.0815	24.9571	24.6636	24.0424	23.8738	21.8247				7	7	7	19.7	19.7	19.7	52.545	0	42.419	103720000	23	6	3	3	4	3	1
	0.223423	0.556453	O75340	O75340	Programmed cell death protein 6	PDCD6	23.6504	26.3163	26.4558	24.5692	24.5951	25.589				5	5	5	30.4	30.4	30.4	21.868	0	21.356	233650000	19	1	3	3	4	3	4
	0.066403	-0.25096	O75367;Q9P0M6	O75367	Core histone macro-H2A.1	H2AFY	26.3525	30.72	27.9027	29.2107	28.2004	28.3169				17	17	17	53	53	53	39.617	0	91.363	2849400000	79	6	12	7	16	14	11
	0.220549	0.669231	O75369	O75369	Filamin-B	FLNB	26.1438	29.9789	27.9234	28.1743	26.9438	26.9204				76	67	67	42.4	39.6	39.6	278.16	0	211.89	1469300000	194	14	51	19	45	25	26
	0.562562	0.823418	O75390	O75390	Citrate synthase, mitochondrial	CS	25.1846	24.9221	26.9	24.8131	24.5273	25.1961				9	9	9	30.9	30.9	30.9	51.712	0	26.73	229960000	31	4	3	5	6	5	6
	0.902594	1.49593	O75396	O75396	Vesicle-trafficking protein SEC22b	SEC22B	24.1343	24.2561	25.3678	23.6676	21.7614	23.8413				6	6	6	25.1	25.1	25.1	24.593	0	16.041	86621000	18	3	2	3	4	1	4
	0.215236	-1.01292	O75400	O75400	Pre-mRNA-processing factor 40 homolog A	PRPF40A	19.7101	25.837	22.755	24.6948	23.1695	23.4766				9	9	9	12.3	12.3	12.3	108.8	0	14.648	102690000	15	0	4	1	5	2	3
	0.173866	-0.682384	O75475;Q9Y3E1	O75475	PC4 and SFRS1-interacting protein	PSIP1	23.8959	28.92	25.8298	27.4264	26.623	26.6434				15	15	14	30.9	30.9	29.4	60.103	0	37.598	845330000	53	3	10	3	9	10	8
	0.762007	1.47022	O75477;O94905	O75477;O94905	Erlin-1;Erlin-2	ERLIN1;ERLIN2	22.59	24.5503	24.0731	23.4764	21.1915	22.1348				4	4	4	13.3	13.3	13.3	38.925	0	6.4404	46965000	15	0	4	3	3	2	3
	0.400085	0.639045	O75489	O75489	NADH dehydrogenase [ubiquinone] iron-sulfur protein 3, mitochondrial	NDUFS3	24.5111	25.8347	23.8661	24.7855	23.6565	23.8528				7	7	7	27.7	27.7	27.7	30.241	0	16.871	134430000	26	4	6	2	7	4	5
	0.194931	-1.02574	O75494	O75494	Serine/arginine-rich splicing factor 10	SRSF10	21.8826	28.5851	23.7222	26.3232	25.3708	25.5731				9	9	6	29	29	24.4	31.3	0	43.502	451400000	25	1	6	1	6	4	3
	0.114162	-0.383788	O75531	O75531	Barrier-to-autointegration factor;Barrier-to-autointegration factor, N-terminally processed	BANF1	24.9289	28.701	26.6382	28.0489	26.157	27.2137				7	7	7	71.9	71.9	71.9	10.058	0	68.967	1025000000	33	2	5	3	7	3	6
	0.00733106	0.0341193	O75533	O75533	Splicing factor 3B subunit 1	SF3B1	24.8615	29.5977	25.7232	27.617	26.3062	26.1567				41	41	41	43.3	43.3	43.3	145.83	0	128.77	951180000	122	4	33	7	26	20	15
	0.912032	-1.46651	O75534	O75534	Cold shock domain-containing protein E1	CSDE1	22.9342	22.0972	24.2316	25.2243	24.6631	23.7752				10	10	10	16.3	16.3	16.3	88.884	0	38.116	138320000	28	2	1	2	9	8	5
	0.725533	-1.32202	O75569	O75569	Interferon-inducible double-stranded RNA-dependent protein kinase activator A	PRKRA	20.6268	23.1533	21.1743	23.0673	22.3665	23.4867				3	3	3	14.1	14.1	14.1	34.404	0	6.9703	38592000	8	0	0	0	3	2	3
	0.162571	-0.321274	O75607	O75607	Nucleoplasmin-3	NPM3	23.3429	25.8785	24.7169	25.1855	24.7607	24.956				3	3	3	29.2	29.2	29.2	19.343	0	21.037	194750000	15	1	2	2	3	3	3
	0.0372305	-0.141657	O75643	O75643	U5 small nuclear ribonucleoprotein 200 kDa helicase	SNRNP200	26.4356	30.5611	27.4035	28.8347	27.6747	28.3157				72	72	72	43.6	43.6	43.6	244.5	0	185.47	2370300000	246	16	61	13	52	42	44
	0.308092	-1.81069	O75691	O75691	Small subunit processome component 20 homolog	UTP20	21.0775	28.4843	22.0885	26.6944	24.607	25.781				44	44	44	19	19	19	318.38	0	88.384	453450000	87	0	31	0	27	8	20
	0.0654865	0.261049	O75694	O75694	Nuclear pore complex protein Nup155	NUP155	24.3841	28.7855	25.5461	26.8499	25.6456	25.4371				30	30	30	28.8	28.8	28.8	155.2	0	88.545	570090000	93	4	27	5	21	16	13
	0.753548	1.08037	O75821	O75821	Eukaryotic translation initiation factor 3 subunit G	EIF3G	24.2732	24.4216	25.8854	23.1544	23.6288	24.5559				8	8	8	29.7	29.7	29.7	35.611	0	16.626	118710000	20	3	3	4	2	3	5
	0.282448	0.667945	O75874	O75874	Isocitrate dehydrogenase [NADP] cytoplasmic	IDH1	23.8895	24.4091	26.2266	22.9601	24.4461	25.1151				11	11	11	33.1	33.1	33.1	46.659	0	30.24	152680000	30	3	3	6	3	6	9
	0.252383	-1.01423	O75934	O75934	Pre-mRNA-splicing factor SPF27	BCAS2	20.012	25.2228	22.4903	24.5479	22.7318	23.4882				8	8	8	50.2	50.2	50.2	26.131	0	46.59	82766000	18	0	5	0	6	2	3
	0.124667	-0.480026	O75955	O75955	Flotillin-1	FLOT1	23.6857	28.0139	24.8321	27.0795	25.2527	25.6395				19	19	19	56.9	56.9	56.9	47.355	0	75.647	496890000	65	4	13	3	18	9	13
	0.208113	-0.683087	O76021	O76021	Ribosomal L1 domain-containing protein 1	RSL1D1	25.3875	29.6173	27.2394	28.7356	27.5787	27.9792				22	22	22	41.6	41.6	41.6	54.972	0	82.171	1835900000	86	4	14	7	19	16	18
	0.257494	-1.34877	O94776	O94776	Metastasis-associated protein MTA2	MTA2	21.0453	27.4425	22.2667	26.3172	24.0053	24.4783				17	17	14	32.2	32.2	27.2	75.022	0	33.512	269300000	40	1	8	0	11	3	7
	0.239893	-1.43358	O94906	O94906	Pre-mRNA-processing factor 6	PRPF6	20.3877	27.7599	21.7357	26.0079	24.1133	24.0629				21	21	21	25.1	25.1	25.1	106.92	0	39.144	257080000	52	0	17	0	16	7	7
	0.00871339	0.0274887	O95232	O95232	Luc7-like protein 3	LUC7L3	23.3108	25.4941	22.0265	23.6085	23.1742	23.9663				5	5	5	15.7	15.7	15.7	51.466	0	16.06	86316000	17	2	3	1	4	3	4
	1.09394	1.15633	O95373;O15397	O95373	Importin-7	IPO7	25.6589	26.943	27.2275	25.463	25.2426	25.6548				14	14	14	19.1	19.1	19.1	119.52	0	47.602	365640000	61	7	10	10	11	8	11
	0.286411	-1.33386	O95425	O95425	Supervillin	SVIL	21.6686	27.0702	22.0447	26.2892	23.9086	24.5874				21	21	21	12.8	12.8	12.8	247.74	0	61.743	249720000	45	0	13	0	18	5	8
	0.190105	-0.911956	O95478	O95478	Ribosome biogenesis protein NSA2 homolog	NSA2	20.7427	26.9632	23.3126	24.8839	23.9086	24.9617				9	9	9	38.5	38.5	38.5	30.065	0	19.391	179840000	27	0	7	2	7	4	7
	0.0163631	-0.114488	O95602	O95602	DNA-directed RNA polymerase I subunit RPA1	POLR1A	21.0296	27.4935	22.4025	25.9924	21.7362	23.5406				29	29	29	23.1	23.1	23.1	194.81	0	52.095	210740000	46	1	18	0	19	2	5
	2.55541	1.82607	O95757	O95757	Heat shock 70 kDa protein 4L	HSPA4L	24.2894	23.7996	24.4426	22.1893	22.7476	22.1164				11	7	7	17.2	10.8	10.8	94.511	0	10.815	47367000	13	5	2	2	2	3	0
	0.201425	-0.923476	O95782	O95782	AP-2 complex subunit alpha-1	AP2A1	22.3858	28.0043	26.8013	27.4599	26.6115	25.8904				29	29	21	35.1	35.1	25	107.54	0	81.214	707280000	82	0	9	4	17	11	6
	0.608462	0.96246	O95816	O95816	BAG family molecular chaperone regulator 2	BAG2	23.8205	26.1996	25.4273	24.2615	23.9702	24.3285				8	8	8	61.6	61.6	61.6	23.772	0	15.278	148790000	21	2	5	3	4	3	4
	0.486804	-0.728778	O95819;Q8N4C8;Q9UKE5	O95819;Q8N4C8;Q9UKE5	Mitogen-activated protein kinase kinase kinase kinase 4;Misshapen-like kinase 1;TRAF2 and NCK-interacting protein kinase	MAP4K4;MINK1;TNIK	20.9812	22.9766	21.7821	22.7587	23.0888	22.0787				7	7	7	7.7	7.7	7.7	142.1	0	7.4137	31091000	9	0	0	0	3	4	2
	0.607709	-1.1274	O95831	O95831	Apoptosis-inducing factor 1, mitochondrial	AIFM1	22.411	25.1491	23.364	25.1613	24.4053	24.7396				12	12	12	29	29	29	66.9	0	21.582	156760000	29	2	4	1	9	7	8
	0.273885	-1.00247	O96008	O96008	Mitochondrial import receptor subunit TOM40 homolog	TOMM40	21.6563	26.0113	24.5499	26.3079	23.8144	25.1026				7	7	7	27.7	27.7	27.7	37.893	0	35.872	244200000	30	0	6	3	7	4	5
	0.0027843	0.0136865	O96019;O94805	O96019	Actin-like protein 6A	ACTL6A	23.2593	28.3804	26.0048	26.9274	24.7636	25.9125				14	14	14	45.7	45.7	45.7	47.46	0	152.02	520390000	52	2	8	5	11	6	9
	0.702421	1.0067	P00338;Q6ZMR3	P00338	L-lactate dehydrogenase A chain	LDHA	28.899	29.2493	30.763	27.9977	28.9684	28.9251				18	18	17	61.7	61.7	58.1	36.688	0	75.134	3331800000	89	8	9	13	13	13	13
	0.76065	1.71147	P00367;P49448	P00367;P49448	Glutamate dehydrogenase 1, mitochondrial;Glutamate dehydrogenase 2, mitochondrial	GLUD1;GLUD2	24.8948	25.1073	26.6166	22.1729	24.1295	25.1819				12	12	12	26.5	26.5	26.5	61.397	0	28.097	161690000	34	6	4	8	1	6	8
	0.0247753	-0.091561	P00403	P00403	Cytochrome c oxidase subunit 2	MT-CO2	22.4088	26.162	25.3639	25.5689	23.9184	24.7221				4	4	4	23.3	23.3	23.3	25.565	0	36.344	196550000	21	1	4	3	4	4	4
	0.50341	1.19067	P00491	P00491	Purine nucleoside phosphorylase	PNP	24.685	24.5663	26.8862	22.7855	25.0505	24.7294				9	9	9	42.6	42.6	42.6	32.118	0	26.665	185860000	30	4	3	8	3	7	5
	0.605235	1.3229	P00492;Q9NRG1	P00492	Hypoxanthine-guanine phosphoribosyltransferase	HPRT1	23.3435	23.8833	26.0316	22.0282	23.6456	23.6157				8	8	8	47.7	47.7	47.7	24.579	0	14.045	88461000	20	2	2	5	2	5	4
	0.43096	1.15689	P00505	P00505	Aspartate aminotransferase, mitochondrial	GOT2	25.6694	24.6215	27.5078	23.2225	25.6589	25.4466				14	14	14	41.2	41.2	41.2	47.517	0	32.332	289120000	41	6	3	8	3	10	9
	0.543428	0.855186	P00558;P07205	P00558	Phosphoglycerate kinase 1	PGK1	28.6856	28.8206	30.606	28.0073	28.4413	29.0981				24	24	24	69.1	69.1	69.1	44.614	0	205.82	2982000000	120	13	12	16	15	19	21
	1.21405	1.02829	P00966	P00966	Argininosuccinate synthase	ASS1	28.3299	28.7281	29.4223	27.3765	27.8196	28.1993				25	25	25	55.3	55.3	55.3	46.53	0	142.69	1787200000	104	13	12	13	18	19	21
	0.270246	0.677066	P02545	P02545	Prelamin-A/C;Lamin-A/C	LMNA	29.6451	32.8847	31.079	31.2402	30.2031	30.1344				57	57	55	69.3	69.3	69.3	74.139	0	320.51	12495000000	301	30	43	36	51	45	42
	0.408064	0.70762	P02786	P02786	Transferrin receptor protein 1;Transferrin receptor protein 1, serum form	TFRC	25.0627	26.7519	27.5233	25.8871	25.8212	25.5068				21	21	21	34.6	34.6	34.6	84.87	0	49.292	411390000	71	6	10	14	15	14	12
	0.543479	0.639315	P04003	P04003	C4b-binding protein alpha chain	C4BPA	26.5886	28.0586	26.9161	26.9444	26.6625	26.0385				18	18	18	40.2	40.2	40.2	67.033	0	165.99	702130000	60	6	9	4	14	14	11
	0.441158	0.810633	P04075;P05062	P04075	Fructose-bisphosphate aldolase A	ALDOA	28.9454	28.9302	30.9468	27.9672	29.1457	29.2776				25	25	22	76.4	76.4	66.8	39.42	0	179.64	3690400000	134	12	12	17	15	17	18
	1.75952	0.408162	P04080	P04080	Cystatin-B	CSTB	24.6789	24.7786	24.5815	24.2052	24.1644	24.445				3	3	3	45.9	45.9	45.9	11.139	0	6.0679	131350000	10	2	1	2	2	2	2
	0.576384	0.730554	P04083	P04083	Annexin A1	ANXA1	26.92	27.086	28.4562	26.2593	26.7619	27.2492				19	19	19	64.5	64.5	64.5	38.714	0	108.52	826990000	78	8	11	12	13	13	15
	1.13801	1.38888	P04406;O14556	P04406	Glyceraldehyde-3-phosphate dehydrogenase	GAPDH	31.786	32.1111	33.3124	30.3769	31.1403	31.5257				23	23	23	79.1	79.1	79.1	36.053	0	323.31	19156000000	208	18	21	22	20	21	21
	0.950452	1.33298	P04792	P04792	Heat shock protein beta-1	HSPB1	27.6727	27.8029	29.5961	26.5971	27.226	27.2497				13	13	13	68.3	68.3	68.3	22.782	0	46.54	1216200000	54	7	8	10	9	9	9
	0.370905	0.427453	P04843	P04843	Dolichyl-diphosphooligosaccharide--protein glycosyltransferase subunit 1	RPN1	27.2863	28.699	28.6788	27.9902	27.8123	27.5792				27	27	27	57	57	57	68.569	0	104.78	1542100000	134	16	18	18	25	23	23
	0.177703	0.325936	P04844	P04844	Dolichyl-diphosphooligosaccharide--protein glycosyltransferase subunit 2	RPN2	24.807	26.5584	26.9796	25.4782	25.7087	26.1802				15	15	15	37.9	37.9	37.9	69.283	0	104.49	383540000	58	4	8	10	9	12	13
	0.00583723	-0.023358	P04899	P04899	Guanine nucleotide-binding protein G(i) subunit alpha-2	GNAI2	21.4157	25.5721	24.2572	24.6429	23.049	23.6231				15	9	8	45.1	29.3	25.4	40.45	0	23.492	103160000	19	0	4	2	7	2	3
	0.150101	0.408756	Q93077;Q7L7L0;P04908;Q96QV6;P16104	Q93077;Q7L7L0;P04908;Q96QV6;P16104	Histone H2A type 1-C;Histone H2A type 3;Histone H2A type 1-B/E;Histone H2A type 1-A;Histone H2AX	HIST1H2AC;HIST3H2A;HIST1H2AB;HIST1H2AA;H2AFX	30.8013	34.1389	31.8993	32.2492	31.3813	31.9827				6	6	2	35.4	35.4	13.8	14.105	0	323.31	29378000000	60	0	2	1	2	2	2
	0.307997	0.440333	P05141;Q9H0C2	P05141	ADP/ATP translocase 2;ADP/ATP translocase 2, N-terminally processed	SLC25A5	27.8396	29.331	29.3806	28.9147	27.9099	28.4056				13	13	6	35.9	35.9	19.5	32.852	0	28.729	2431500000	69	5	4	4	6	5	5
	1.02245	1.0919	P05161	P05161	Ubiquitin-like protein ISG15	ISG15	24.9126	25.3778	26.5784	24.4753	24.4453	24.6727				4	4	4	23	23	23	17.887	0	6.6103	191860000	14	1	2	3	3	3	2
	0.039864	-0.230813	P05187;P10696;P09923	P05187;P10696	Alkaline phosphatase, placental type;Alkaline phosphatase, placental-like	ALPP;ALPPL2	21.1532	26.8641	23.7609	26.1635	23.807	22.5001				12	12	12	37	37	37	57.953	0	57.205	208550000	30	0	9	1	12	4	2
	0.534887	-0.756672	P05198	P05198	Eukaryotic translation initiation factor 2 subunit 1	EIF2S1	26.5593	28.2737	28.4081	28.8025	28.1604	28.5483				26	26	26	73.7	73.7	73.7	36.112	0	208.36	2106700000	109	8	10	11	23	19	20
	0.921983	-4.65881	P05386	P05386	60S acidic ribosomal protein P1	RPLP1	19.6061	24.4924	27.7162	28.8031	28.6015	28.3864				2	2	2	51.8	51.8	51.8	11.514	0	23.653	1962800000	11	0	1	2	2	2	2
	1.10925	-1.93207	P05387	P05387	60S acidic ribosomal protein P2	RPLP2	25.7131	27.3735	28.511	29.209	28.9245	29.2603				12	12	12	82.6	82.6	82.6	11.665	0	95.088	2938400000	47	2	3	6	10	8	10
	2.13602	-1.26186	P05388;Q8NHW5	P05388;Q8NHW5	60S acidic ribosomal protein P0;60S acidic ribosomal protein P0-like	RPLP0;RPLP0P6	29.7503	30.1154	30.5924	31.4518	31.4914	31.3005				22	22	22	59.9	59.9	59.9	34.273	0	222.24	14741000000	143	12	16	13	21	20	19
	0.0263552	-0.0759169	P05455	P05455	Lupus La protein	SSB	23.197	24.2161	26.1313	23.9318	24.4171	25.4233				11	11	11	46.6	46.6	46.6	46.836	0	23.015	169380000	19	1	1	4	4	4	7
	0.430147	0.676213	P05783;CON__H-INV:HIT000015463	P05783	Keratin, type I cytoskeletal 18	KRT18	31.2923	33.2743	32.5661	32.3339	31.6023	31.1679				37	36	25	75.1	73.5	59.5	48.057	0	323.31	25842000000	280	17	20	17	25	21	19
	0.0250638	0.124983	P06241;P06239	P06241	Tyrosine-protein kinase Fyn	FYN	21.5817	26.6251	26.3049	25.4196	24.4727	24.2444				9	9	5	18.8	18.8	11.9	60.761	0	22.052	217730000	36	0	5	4	4	3	2
	0.0800316	0.156267	P06454	P06454	Prothymosin alpha;Prothymosin alpha, N-terminally processed;Thymosin alpha-1	PTMA	23.3381	22.727	24.8211	22.8787	23.7601	23.7787				2	2	2	20.7	20.7	20.7	12.203	0	4.2554	76731000	11	2	1	2	2	2	2
	0.946698	1.47671	P06493;Q00526;Q00535;Q00534;P50750;Q96Q40;O94921;Q07002;Q00536;Q00537;Q9NYV4;Q14004	P06493	Cyclin-dependent kinase 1	CDK1	24.8469	26.7458	26.9995	24.5969	24.3327	25.2325				12	12	10	46.5	46.5	40.1	34.095	0	26.364	254140000	48	3	4	6	7	5	7
	0.447301	0.793871	P06576	P06576	ATP synthase subunit beta, mitochondrial	ATP5B	26.6239	28.1996	29.1562	27.1982	26.8643	27.5357				20	20	20	58.6	58.6	58.6	56.559	0	147.05	1164100000	96	10	11	16	17	13	17
	0.116433	-0.411226	P06703	P06703	Protein S100-A6	S100A6	20.8911	24.6299	24.7118	23.4386	23.7429	24.285				2	2	2	16.7	16.7	16.7	10.18	0.0021692	2.585	91443000	9	0	2	1	2	2	2
	0.544584	-0.632027	P06730;A6NMX2	P06730	Eukaryotic translation initiation factor 4E	EIF4E	22.6458	24.3176	23.6001	24.4901	24.0135	23.956				4	4	4	18	18	18	25.097	0	5.9303	104630000	14	1	2	1	4	3	3
	0.783802	0.982386	P06733;P13929;P09104	P06733	Alpha-enolase	ENO1	30.1218	30.5362	31.8851	29.5193	29.7875	30.2892				30	30	30	71.2	71.2	71.2	47.168	0	323.31	7617200000	173	17	21	26	22	24	27
	0.327702	0.801797	P06744;CON__Q3ZBD7;Q8N196	P06744	Glucose-6-phosphate isomerase	GPI	26.0973	27.8049	28.715	25.4361	27.4372	27.3386				22	22	22	56.3	56.3	56.3	63.146	0	74.954	928350000	80	5	11	11	9	16	16
	0.0249999	0.0599073	P06748	P06748	Nucleophosmin	NPM1	29.501	32.1251	30.3211	30.93	30.2147	30.6229				15	15	15	50.3	50.3	50.3	32.575	0	323.31	10537000000	110	8	13	11	15	14	15
	0.148052	0.447468	P06753	P06753	Tropomyosin alpha-3 chain	TPM3	23.238	26.5655	26.4812	25.4901	24.6733	24.7789				12	4	4	33	15.4	15.4	32.95	0	9.3187	246160000	25	2	4	3	4	4	4
	0.0400718	-0.145849	Q16778;P33778;P23527;P06899;Q8N257;Q6DRA6;Q6DN03	Q16778;P33778;P23527;P06899;Q8N257	Histone H2B type 2-E;Histone H2B type 1-B;Histone H2B type 1-O;Histone H2B type 1-J;Histone H2B type 3-B	HIST2H2BE;HIST1H2BB;HIST1H2BO;HIST1H2BJ;HIST3H2BB	26.8357	31.0026	28.8053	29.4997	28.5057	29.0757				8	2	2	43.7	7.9	7.9	13.92	0	12.407	3784700000	12	1	2	2	2	2	2
	1.21777	1.52501	P07195	P07195	L-lactate dehydrogenase B chain	LDHB	29.5603	30.2108	31.3341	28.2944	29.0315	29.2041				18	17	17	50.9	47.3	47.3	36.638	0	61.243	4448200000	80	7	11	15	10	15	16
	0.756982	1.14942	P07237	P07237	Protein disulfide-isomerase	P4HB	27.4969	27.6547	29.3126	26.2448	27.5141	27.257				25	25	25	47.2	47.2	47.2	57.116	0	81.777	1146800000	86	12	10	16	12	19	14
	0.697132	0.988391	P07355;A6NMY6	P07355;A6NMY6	Annexin A2;Putative annexin A2-like protein	ANXA2;ANXA2P2	29.7983	31.8055	31.5105	30.3635	29.8286	29.957				34	34	34	70.8	70.8	70.8	38.604	0	323.31	8650500000	175	15	24	24	26	25	26
	0.271164	0.598101	P07437	P07437	Tubulin beta chain	TUBB	31.1348	31.8704	32.2513	30.286	30.3819	32.7943				27	6	5	63.1	19.6	16.2	49.67	0	323.31	20024000000	67	5	5	5	5	5	5
	1.3441	1.51182	P07737	P07737	Profilin-1	PFN1	28.5627	28.7372	30.0223	27.2767	27.4108	28.0991				12	12	8	77.1	77.1	61.4	15.054	0	49.912	1852000000	65	5	5	6	5	7	5
	1.39526	2.77219	P07741	P07741	Adenine phosphoribosyltransferase	APRT	24.1939	24.9811	26.1279	21.2213	22.0403	23.7246				4	4	4	32.8	32.8	32.8	19.608	0	9.1488	88411000	14	2	3	4	3	1	2
	0.866665	0.849819	P07814	P07814	Bifunctional glutamate/proline--tRNA ligase;Glutamate--tRNA ligase;Proline--tRNA ligase	EPRS	28.7706	29.6246	30.1436	28.9754	28.7724	28.2415				74	74	73	61	61	61	170.59	0	301.39	3144800000	279	28	39	41	49	51	38
	1.12697	1.18232	P07900;Q14568;Q58FG0;Q58FF6;Q58FG1	P07900	Heat shock protein HSP 90-alpha	HSP90AA1	28.6407	28.6944	30.0599	27.7374	28.2782	27.8326				42	27	27	51.1	34.2	34.2	84.659	0	130.84	2127500000	124	16	16	20	18	22	20
	0.0476389	-0.162551	P07910;O60812;B2RXH8;P0DMR1;B7ZW38	P07910	Heterogeneous nuclear ribonucleoproteins C1/C2	HNRNPC	28.7963	32.6833	30.1163	31.0851	30.2223	30.7762				21	21	21	51	51	51	33.67	0	192.55	11870000000	132	6	19	9	19	18	18
	0.417429	-0.956854	P07948;P08631	P07948	Tyrosine-protein kinase Lyn	LYN	20.4577	23.0733	21.1701	23.6849	21.8062	22.0805				5	4	4	15.4	13.9	13.9	58.573	0	8.2104	33112000	8	0	0	0	4	2	2
	0.576114	1.23583	P07954	P07954	Fumarate hydratase, mitochondrial	FH	24.8905	25.4962	27.1564	23.2655	25.3208	25.2494				11	11	11	40	40	40	54.636	0	42.168	241790000	35	4	5	7	3	8	7
	0.0506803	0.17145	P08133	P08133	Annexin A6	ANXA6	23.1417	21.6656	25.3284	22.3392	23.9425	23.3397				10	10	10	19.8	19.8	19.8	75.872	0	17.07	72305000	20	3	0	5	2	6	5
	0.12492	0.482779	P08174	P08174	Complement decay-accelerating factor	CD55	24.5536	28.7602	27.4662	27.7422	26.1034	25.4862				12	12	12	40.7	40.7	40.7	41.4	0	39.248	824470000	39	2	9	6	12	6	5
	1.48105	1.20219	P08195	P08195	4F2 cell-surface antigen heavy chain	SLC3A2	28.1098	28.7992	29.38	27.6069	27.6741	27.4014				25	25	25	44.8	44.8	44.8	67.993	0	112.06	1588300000	112	17	15	19	19	19	17
	0.0422857	0.12109	P08237	P08237	ATP-dependent 6-phosphofructokinase, muscle type	PFKM	23.6503	22.2786	25.5081	24.113	23.79	23.1707				10	9	9	17.4	16.3	16.3	85.182	0	15.276	93323000	22	4	1	4	6	4	3
	1.07272	1.11023	P08238;Q58FF7	P08238	Heat shock protein HSP 90-beta	HSP90AB1	30.6932	31.369	32.3444	30.2528	30.5233	30.2999				46	46	27	57.7	57.7	40.9	83.263	0	323.31	10915000000	304	16	20	24	22	24	22
	0.693096	-1.68105	P08240	P08240	Signal recognition particle receptor subunit alpha	SRPR	19.2364	22.1294	22.1719	23.8754	22.1146	22.5909				5	5	5	12.5	12.5	12.5	69.81	0	9.1139	40088000	9	0	0	0	5	2	2
	0.92714	2.17369	P08559;P29803	P08559	Pyruvate dehydrogenase E1 component subunit alpha, somatic form, mitochondrial	PDHA1	21.8954	23.8298	24.7915	19.9749	22.2216	21.7991				6	6	6	14.4	14.4	14.4	43.295	0	8.1105	28421000	11	2	2	3	2	0	2
	0.221965	0.68266	P08579	P08579	U2 small nuclear ribonucleoprotein B	SNRPB2	23.7634	27.555	25.6461	25.9549	24.5166	24.4451				9	9	7	41.8	41.8	35.1	25.486	0	13.482	288650000	20	0	5	0	3	3	2
	0.359634	-1.42257	P08621	P08621	U1 small nuclear ribonucleoprotein 70 kDa	SNRNP70	22.0417	27.271	22.9055	26.1067	25.316	25.0633				10	10	10	26.3	26.3	26.3	51.556	0	20.314	299820000	32	1	8	0	9	8	6
	0.113135	-0.445267	P08651;Q14938	P08651	Nuclear factor 1 C-type	NFIC	22.0145	26.6922	25.0421	25.783	24.8887	24.4129				7	7	5	20.3	20.3	15.7	55.674	0	14.704	234800000	33	0	2	1	5	4	3
	0.273987	0.652042	P08670;P17661;P41219;Q16352;P07196	P08670	Vimentin	VIM	32.9424	35.8279	35.4575	34.6816	33.7081	33.882				69	69	63	87.1	87.1	81.3	53.651	0	323.31	139480000000	680	43	53	59	60	58	59
	0.974929	-1.23865	P08708	P08708	40S ribosomal protein S17	RPS17	26.9592	28.8418	28.552	29.5707	29.2835	29.2147				12	12	12	60	60	60	15.55	0	269.54	3594600000	71	5	9	6	11	11	10
	0.129921	0.449045	P08754	P08754	Guanine nucleotide-binding protein G(k) subunit alpha	GNAI3	25.153	29.1832	27.9116	27.7981	26.2803	26.8222				16	16	10	43.2	43.2	30.8	40.532	0	79.837	1057400000	69	2	7	6	10	4	9
	0.641351	0.925077	P08758	P08758	Annexin A5	ANXA5	26.2482	26.6156	27.4531	24.972	25.723	26.8467				15	15	15	53.4	53.4	53.4	35.936	0	51.309	480300000	55	9	9	7	7	9	13
	0.396943	0.616597	P08865	P08865	40S ribosomal protein SA	RPSA	27.8919	28.562	30.0875	28.0388	28.3168	28.336				13	13	13	63.7	63.7	63.7	32.854	0	239.75	2251400000	68	7	10	11	12	13	12
	0.376676	-0.930654	P09012	P09012	U1 small nuclear ribonucleoprotein A	SNRPA	23.0473	26.1436	26.1073	26.3177	25.8287	25.9438				7	5	5	31.2	25.9	25.9	31.279	0	14.983	383070000	24	1	4	2	4	4	4
	1.65005	1.46184	P09382	P09382	Galectin-1	LGALS1	27.9157	29.1374	29.0583	27.0962	27.2355	27.3941				8	8	8	68.9	68.9	68.9	14.716	0	64.622	1373700000	48	6	6	6	7	6	7
	1.13548	1.54242	P09429;B2RPK0;P26583	P09429	High mobility group protein B1	HMGB1	25.8379	27.06	27.3961	25.3065	24.4408	25.9194				8	8	8	40	40	40	24.893	0	19.857	364610000	24	3	4	4	4	2	5
	0.0520917	-0.174366	P09496	P09496	Clathrin light chain A	CLTA	22.8138	25.578	21.7304	23.7816	23.4069	23.4568				5	5	5	14.5	14.5	14.5	27.076	0	5.9765	82095000	11	1	3	0	3	2	2
	0.449861	-0.4657	P09543	P09543	2,3-cyclic-nucleotide 3-phosphodiesterase	CNP	23.2823	23.415	22.1522	23.7869	23.1273	23.3324				4	4	4	14.5	14.5	14.5	47.578	0	13.911	62767000	10	1	1	0	3	2	3
	0.0356954	-0.116055	P09651;Q32P51	P09651;Q32P51	Heterogeneous nuclear ribonucleoprotein A1;Heterogeneous nuclear ribonucleoprotein A1, N-terminally processed;Heterogeneous nuclear ribonucleoprotein A1-like 2	HNRNPA1;HNRNPA1L2	28.95	32.6915	30.6178	31.1986	30.5072	30.9016				30	30	30	55.6	55.6	55.6	38.746	0	323.31	13081000000	176	13	27	17	28	24	25
	0.484065	0.780656	P09661	P09661	U2 small nuclear ribonucleoprotein A	SNRPA1	25.5061	27.8204	26.8812	26.3564	25.7682	25.7411				11	11	11	37.3	37.3	37.3	28.415	0	73.417	488140000	39	4	8	6	8	7	6
	0.237044	-0.522877	P09874	P09874	Poly [ADP-ribose] polymerase 1	PARP1	28.3261	31.1012	29.5131	30.7542	30.1323	29.6224				57	57	57	59.9	59.9	59.9	113.08	0	219.88	7362200000	289	24	39	25	53	47	45
	0.0940971	-0.183682	P09913	P09913	Interferon-induced protein with tetratricopeptide repeats 2	IFIT2	21.1638	22.4482	23.2417	21.852	23.0479	22.5049				6	6	6	17.4	17.4	17.4	54.632	0	10.994	31999000	11	0	0	1	2	4	3
	0.276229	-0.456669	P09914	P09914	Interferon-induced protein with tetratricopeptide repeats 1	IFIT1	24.1856	22.5945	24.3647	23.4722	24.4433	24.5993				11	11	11	25.1	25.1	25.1	55.36	0	15.906	112920000	24	3	1	2	5	6	8
	0.00214174	0.0103639	Q71UI9;P0C0S5	Q71UI9;P0C0S5	Histone H2A.V;Histone H2A.Z	H2AFV;H2AFZ	24.3427	29.4935	27.8582	27.8559	26.3936	27.4139				5	3	3	31.2	24.2	24.2	13.509	0	9.447	1216000000	16	1	3	3	3	2	3
	0.336369	-1.15385	Q99878;Q96KK5;Q9BTM1;Q16777;Q6FI13;P20671;P0C0S8	Q99878;Q96KK5;Q9BTM1;Q16777;Q6FI13;P20671;P0C0S8	Histone H2A type 1-J;Histone H2A type 1-H;Histone H2A.J;Histone H2A type 2-C;Histone H2A type 2-A;Histone H2A type 1-D;Histone H2A type 1	HIST1H2AJ;HIST1H2AH;H2AFJ;HIST2H2AC;HIST2H2AA3;HIST1H2AD;HIST1H2AG	26.1144	29.7152	30.6806	30.409	29.4751	30.0876				6	2	2	35.9	14.1	14.1	13.936	0	60.346	6177400000	28	2	2	2	2	2	2
	0.313397	-0.341067	P0CW18	P0CW18	Serine protease 56	PRSS56	21.379	22.5906	22.6097	22.8858	22.419	22.2978				6	6	6	12.3	12.3	12.3	64.596	0	10.286	35286000	11	1	1	1	3	3	2
	1.7768	1.49269	P0DMV9;P0DMV8	P0DMV9;P0DMV8	Heat shock 70 kDa protein 1B;Heat shock 70 kDa protein 1A	HSPA1B;HSPA1A	30.7693	31.8621	31.8176	30.1549	30.063	29.753				41	38	25	61.9	58.8	37.8	70.051	0	259	9360300000	224	15	21	20	21	21	19
	0.160089	-0.432379	P0DN76;Q01081;Q8WU68	P0DN76;Q01081	Splicing factor U2AF 35 kDa subunit	U2AF1	24.3003	27.5182	25.9347	26.9512	25.5771	26.522				6	6	6	35	35	35	27.872	0	58.832	540430000	22	1	3	3	6	3	6
	0.467499	1.18884	P10599	P10599	Thioredoxin	TXN	24.7547	27.1425	28.4238	25.9551	25.1489	25.6505				8	8	8	65.7	65.7	65.7	11.737	0	36.447	474260000	24	2	3	5	5	2	5
	0.0263364	-0.0715936	P10620	P10620	Microsomal glutathione S-transferase 1	MGST1	23.9408	25.2706	22.6636	24.7331	23.029	24.3276				3	3	3	27.1	27.1	27.1	17.598	0	10.306	116890000	11	2	2	1	3	2	3
	0.99976	1.20685	P10809	P10809	60 kDa heat shock protein, mitochondrial	HSPD1	28.9161	30.2421	30.8151	28.735	28.7028	28.915				37	37	37	66	66	66	61.054	0	308.44	3779700000	183	16	31	28	28	26	27
	1.73822	1.39915	P11021	P11021	78 kDa glucose-regulated protein	HSPA5	32.1217	33.1246	33.0756	31.5913	31.4688	31.0642				45	45	44	60.6	60.6	60.6	72.332	0	323.31	23733000000	347	34	39	37	39	40	38
	1.81168	1.54699	P11142	P11142	Heat shock cognate 71 kDa protein	HSPA8	31.7786	32.7923	32.8428	31.1842	30.9546	30.6337				41	40	29	57.3	57.3	42.6	70.897	0	323.31	18262000000	272	21	20	24	21	21	20
	0.338954	0.588824	P11166	P11166	Solute carrier family 2, facilitated glucose transporter member 1	SLC2A1	23.4824	25.485	25.3808	24.7034	23.6551	24.2232				4	4	4	8.9	8.9	8.9	54.083	0	10.811	137600000	17	3	2	3	3	2	3
	0.389736	0.387902	P11177	P11177	Pyruvate dehydrogenase E1 component subunit beta, mitochondrial	PDHB	22.5462	23.6717	23.14	22.316	23.2253	22.6528				5	5	5	18.7	18.7	18.7	39.233	0	11.125	46143000	11	2	2	1	2	3	2
	0.159567	0.362851	P11182	P11182	Lipoamide acyltransferase component of branched-chain alpha-keto acid dehydrogenase complex, mitochondrial	DBT	23.8287	26.2325	24.6634	25.4541	23.817	24.3649				11	11	11	28	28	28	53.486	0	24.008	180410000	31	3	7	2	8	4	5
	0.0929775	-0.488822	P11387;Q969P6	P11387	DNA topoisomerase 1	TOP1	21.8613	27.8675	24.5962	26.6754	24.6985	24.4177				18	18	18	29.8	29.8	29.8	90.725	0	48.73	361680000	43	1	11	3	15	7	5
	0.064408	0.221608	P11388	P11388	DNA topoisomerase 2-alpha	TOP2A	26.9836	30.5705	27.9757	29.329	27.527	28.0089				61	61	48	44.3	44.3	36.3	174.38	0	284.41	2626200000	215	9	35	12	41	21	29
	0.628546	1.52981	P11413	P11413	Glucose-6-phosphate 1-dehydrogenase	G6PD	24.9897	24.2723	27.2104	22.6732	24.4937	24.7161				16	16	16	35.5	35.5	35.5	59.256	0	28.659	183320000	37	5	2	10	2	6	10
	0.736363	0.728196	P11586	P11586	C-1-tetrahydrofolate synthase, cytoplasmic;Methylenetetrahydrofolate dehydrogenase;Methenyltetrahydrofolate cyclohydrolase;Formyltetrahydrofolate synthetase;C-1-tetrahydrofolate synthase, cytoplasmic, N-terminally processed	MTHFD1	25.2001	26.03	26.4181	25.1185	25.6506	24.6946				14	14	14	17.1	17.1	17.1	101.56	0	31.007	269320000	50	6	7	7	8	13	7
	0.588099	1.07526	P11940;Q9H361;Q4VXU2;Q5JQF8;Q96DU9	P11940	Polyadenylate-binding protein 1	PABPC1	28.0249	29.891	30.3757	29.1261	28.0838	27.8559				29	29	19	50.9	50.9	34.4	70.67	0	152.42	2916000000	132	8	14	11	17	14	12
	1.19743	1.23551	P12004	P12004	Proliferating cell nuclear antigen	PCNA	27.0162	28.6691	27.9877	26.5913	26.7995	26.5758				14	14	14	61.7	61.7	61.7	28.768	0	42.954	864360000	49	6	10	7	6	9	7
	0.0408807	-0.122518	P12236;P12235	P12236;P12235	ADP/ATP translocase 3;ADP/ATP translocase 3, N-terminally processed;ADP/ATP translocase 1	SLC25A6;SLC25A4	23.2237	25.7641	26.2042	25.7799	24.3729	25.4069				12	5	5	37.9	18.5	18.5	32.866	0	12.897	251310000	25	1	2	4	5	4	5
	0.803655	1.40205	P12268	P12268	Inosine-5-monophosphate dehydrogenase 2	IMPDH2	25.6581	26.5002	27.8223	24.296	25.4798	25.9986				17	17	16	40.1	40.1	38.5	55.804	0	54.5	376640000	52	7	8	12	6	8	9
	0.261062	-1.49337	P12270	P12270	Nucleoprotein TPR	TPR	23.2332	28.9525	21.7275	27.0571	25.0202	26.316				45	45	45	24.4	24.4	24.4	267.29	0	106.71	619880000	102	3	34	0	28	10	24
	0.709025	1.06338	P12277	P12277	Creatine kinase B-type	CKB	25.6893	25.7861	26.9152	24.4108	24.6077	26.182				12	12	12	58	58	58	42.644	0	32.342	295060000	36	6	3	7	4	4	7
	0.0361826	0.164964	P12814	P12814	Alpha-actinin-1	ACTN1	24.0548	29.1493	26.8795	27.3303	26.526	25.7325				50	27	26	59.6	39	37.3	103.06	0	143.54	815340000	90	4	20	9	20	15	12
	0.128861	0.203456	P12956	P12956	X-ray repair cross-complementing protein 6	XRCC6	27.2268	28.8427	28.7834	28.5475	27.9165	27.7786				32	32	32	52.9	52.9	52.9	69.842	0	117.71	1839000000	128	10	17	16	28	18	18
	0.101208	0.165752	P13010	P13010	X-ray repair cross-complementing protein 5	XRCC5	27.6378	29.2488	28.2569	28.7814	28.3036	27.5612				38	38	38	61.1	61.1	61.1	82.704	0	187.43	2059700000	160	14	24	16	34	29	21
	0.032315	-0.0708256	P13073	P13073	Cytochrome c oxidase subunit 4 isoform 1, mitochondrial	COX4I1	22.7627	24.7288	24.1254	24.5897	23.0612	24.1785				4	4	4	30.8	30.8	30.8	19.576	0	7.8939	104300000	14	2	2	2	3	2	3
	1.66089	1.00651	P13489	P13489	Ribonuclease inhibitor	RNH1	25.8503	25.8224	26.5532	24.8742	24.9969	25.3353				9	9	9	28.6	28.6	28.6	49.973	0	30.064	265480000	34	6	3	5	6	6	8
	1.30533	1.44469	P13639	P13639	Elongation factor 2	EEF2	30.3201	31.1845	32.0258	29.7878	29.9815	29.427				44	44	43	53.5	53.5	52.3	95.337	0	305.19	7913500000	225	24	28	33	33	32	25
	0.391973	0.940036	P13667	P13667	Protein disulfide-isomerase A4	PDIA4	25.5452	24.1958	27.3275	23.8527	25.2411	25.1546				17	17	17	29.8	29.8	29.8	72.932	0	40.866	249950000	46	8	3	10	4	9	8
	0.197431	0.988761	P13693;Q56UQ5	P13693	Translationally-controlled tumor protein	TPT1	20.6896	23.7318	27.3465	22.8372	23.0946	22.8698				6	6	6	35.5	35.5	35.5	19.595	0	31.13	117890000	16	0	1	5	2	2	2
	0.757362	1.15358	P13797;P13796	P13797	Plastin-3	PLS3	25.381	27.1959	27.5849	25.6174	25.2492	25.8345				21	21	18	44.6	44.6	39	70.81	0	54.183	408490000	70	6	10	8	8	8	12
	0.204213	0.231471	P13804	P13804	Electron transfer flavoprotein subunit alpha, mitochondrial	ETFA	23.4004	24.3109	23.4303	22.9274	23.4841	24.0357				6	6	6	25.2	25.2	25.2	35.079	0	13.088	75427000	17	2	3	1	3	4	4
	1.54206	1.1065	P13995	P13995	Bifunctional methylenetetrahydrofolate dehydrogenase/cyclohydrolase, mitochondrial;NAD-dependent methylenetetrahydrofolate dehydrogenase;Methenyltetrahydrofolate cyclohydrolase	MTHFD2	24.8732	25.4022	25.5383	24.0066	24.6752	23.8125				7	7	7	36.3	36.3	36.3	37.895	0	10.366	147940000	21	3	3	3	4	5	2
	0.967587	1.28958	P14174	P14174	Macrophage migration inhibitory factor	MIF	26.4125	27.0197	28.141	25.175	26.1982	26.3313				2	2	2	17.4	17.4	17.4	12.476	0	5.5129	540700000	16	2	2	2	2	2	2
	0.186687	0.624678	P14314	P14314	Glucosidase 2 subunit beta	PRKCSH	22.3743	23.2654	25.8401	21.8063	24.3475	23.452				7	7	7	17.8	17.8	17.8	59.425	0	18.396	88902000	19	1	1	5	2	6	4
	0.776324	1.08846	P14618;P30613	P14618	Pyruvate kinase PKM	PKM	29.8564	30.2711	31.7235	28.9235	29.7012	29.9609				39	39	39	71.9	71.9	71.9	57.936	0	323.31	6330900000	213	23	24	33	29	33	34
	1.14624	1.41027	P14625;Q58FF3	P14625	Endoplasmin	HSP90B1	28.6996	29.0425	30.469	27.7169	28.3895	27.874				42	40	40	54.3	52.6	52.6	92.468	0	197.73	2396700000	156	21	19	29	23	21	20
	0.155026	0.394075	P63162;P14678	P63162;P14678	Small nuclear ribonucleoprotein-associated protein N;Small nuclear ribonucleoprotein-associated proteins B and B	SNRPN;SNRPB	25.5455	28.7535	27.08	27.1462	26.4291	26.6214				8	8	8	28.8	28.8	28.8	24.614	0	24.221	805880000	45	4	7	5	8	8	7
	0.0666313	-0.263732	P14866	P14866	Heterogeneous nuclear ribonucleoprotein L	HNRNPL	27.287	31.5758	28.1219	30.0974	28.7086	28.97				24	24	23	56.7	56.7	55.5	64.132	0	163.35	4834300000	104	7	18	8	21	15	16
	1.8441	0.846139	P14868	P14868	Aspartate--tRNA ligase, cytoplasmic	DARS	27.4226	27.9719	27.998	26.8627	26.8792	27.1121				26	26	26	60.5	60.5	60.5	57.136	0	63.404	927740000	103	15	15	12	18	16	20
	0.361674	1.82392	P14923	P14923	Junction plakoglobin	JUP	25.2928	29.3968	32.3391	28.1709	26.8424	26.5435				38	38	33	60	60	56.6	81.744	0	244.02	3535400000	144	5	18	28	23	17	15
	0.0786861	-0.204981	P15121;C9JRZ8	P15121	Aldose reductase	AKR1B1	24.0232	26.1404	26.9845	25.4613	25.9425	26.3592				14	14	14	61.4	61.4	61.4	35.853	0	36.427	393410000	54	2	4	8	8	12	11
	0.760389	1.97414	P15311	P15311	Ezrin	EZR	24.7228	24.4652	27.6042	22.3425	24.3656	24.1617				20	12	11	38.6	25.9	24.6	69.412	0	39.024	185180000	25	3	2	10	3	4	3
	0.681651	1.20049	P15531	P15531	Nucleoside diphosphate kinase A	NME1	27.1792	27.6503	29.2609	25.9993	27.7079	26.7817				11	11	7	69.7	69.7	39.5	17.149	0	25.229	1073000000	44	2	2	5	2	5	3
	0.905326	-0.943055	P15880	P15880	40S ribosomal protein S2	RPS2	28.4347	29.3987	30.0313	30.4363	29.9531	30.3045				16	16	16	53.2	53.2	53.2	31.324	0	98.232	6756300000	87	7	9	10	14	13	15
	0.382322	1.35775	P15924	P15924	Desmoplakin	DSP	27.3928	30.5929	32.3754	29.4025	28.3512	28.5342				132	132	132	51.5	51.5	51.5	331.77	0	323.31	5464400000	401	22	75	85	90	63	61
	0.314694	0.744035	P16070	P16070	CD44 antigen	CD44	24.9884	27.3889	25.315	26.2632	25.0295	24.1674				6	6	6	9.2	9.2	9.2	81.537	0	16.528	320920000	24	3	5	3	5	2	4
	0.588667	1.89571	P16152	P16152	Carbonyl reductase [NADPH] 1	CBR1	25.3507	23.771	26.0549	20.7162	23.7995	24.9739				12	12	10	50.2	50.2	39.7	30.375	0	30.618	134490000	32	6	3	5	1	1	7
	0.0256388	0.080218	P16401	P16401	Histone H1.5	HIST1H1B	24.1875	27.4433	26.8306	26.2269	25.4631	26.5308				8	8	8	25.7	25.7	25.7	22.58	0	29.133	473850000	26	2	5	3	8	6	6
	0.628924	0.827227	P16615;O14983;Q93084	P16615	Sarcoplasmic/endoplasmic reticulum calcium ATPase 2	ATP2A2	25.2014	26.6198	25.8687	25.6768	25.2874	24.2441				19	19	19	23.1	23.1	23.1	114.76	0	41.784	270720000	50	6	8	5	12	10	7
	0.624785	-1.51966	P16989;Q9Y2T7	P16989	Y-box-binding protein 3	YBX3	21.8029	23.0015	25.438	25.1298	25.2001	24.4715				10	4	4	43.8	32.8	32.8	40.089	0	19.054	169780000	13	0	0	2	4	4	3
	0.120422	-0.710185	P17480	P17480	Nucleolar transcription factor 1	UBTF	21.6949	28.5988	24.453	27.129	25.2041	24.5442				22	22	22	29.5	29.5	29.5	89.405	0	61.335	511060000	52	0	20	1	16	6	5
	1.78212	1.57179	P17812;Q9NRF8	P17812	CTP synthase 1	CTPS1	25.8004	26.5338	26.9185	24.4353	25.1953	24.9066				16	16	16	36.2	36.2	36.2	66.69	0	38.546	272790000	60	9	10	10	7	10	10
	0.145302	-0.302515	P17844	P17844	Probable ATP-dependent RNA helicase DDX5	DDX5	28.362	30.8428	29.1778	30.256	29.6349	29.3991				40	40	31	59.3	59.3	50.3	69.147	0	263.86	5606300000	189	10	17	7	29	20	21
	0.348716	0.331947	P17858	P17858	ATP-dependent 6-phosphofructokinase, liver type	PFKL	24.1286	24.7261	25.0961	24.3617	24.7746	23.8188				15	13	13	27.3	23.7	23.7	85.018	0	30.007	137920000	33	7	3	4	6	8	4
	1.58052	1.8682	P17931	P17931	Galectin-3	LGALS3	27.9256	28.6777	29.6764	26.7655	26.6371	27.2725				8	8	8	32.4	32.4	32.4	26.152	0	29.322	1288900000	57	8	6	5	7	6	7
	1.43739	1.17383	P17987	P17987	T-complex protein 1 subunit alpha	TCP1	26.9794	27.602	28.2514	26.2592	26.4607	26.5915				20	20	20	45.7	45.7	45.7	60.343	0	57.887	720650000	90	12	13	15	14	14	14
	2.28758	-0.809573	P18077	P18077	60S ribosomal protein L35a	RPL35A	28.4521	28.4049	28.5004	29.3776	29.4313	28.9773				9	9	9	35.5	35.5	35.5	12.538	0	81.469	3498200000	58	7	4	6	8	8	7
	1.13409	1.15311	P18085	P18085	ADP-ribosylation factor 4	ARF4	25.0611	25.9187	26.2636	24.7631	23.9801	25.0409				12	7	7	65.6	35.6	35.6	20.511	0	11.301	203150000	26	5	4	4	5	2	6
	1.707	-1.34189	P18124	P18124	60S ribosomal protein L7	RPL7	29.4841	30.6214	30.4655	31.5265	31.5199	31.5502				22	22	22	59.3	59.3	59.3	29.225	0	81.722	15835000000	123	11	14	9	18	18	20
	0.743478	2.53801	P18206	P18206	Vinculin	VCL	24.6867	24.6631	27.7477	20.9925	25.0744	23.4166				21	21	21	22.8	22.8	22.8	123.8	0	37.146	201080000	44	6	4	17	1	10	4
	0.402095	-1.53256	P18583	P18583	Protein SON	SON	20.585	25.8707	21.9224	24.914	23.9603	24.1014				13	13	13	9	9	9	263.83	0	18.028	126620000	19	0	8	0	4	4	5
	2.3969	-1.11545	P18621	P18621	60S ribosomal protein L17	RPL17	28.6724	28.9195	28.9944	30.1238	30.1516	29.6573				13	13	13	54.3	54.3	54.3	21.397	0	106.5	5580100000	84	8	8	8	12	13	10
	0.595606	1.49058	P18669;P15259	P18669	Phosphoglycerate mutase 1	PGAM1	27.2288	26.2845	29.4524	24.9472	26.7431	26.8038				12	12	8	55.1	55.1	35	28.804	0	72.714	844460000	48	4	2	6	3	6	6
	0.113878	-0.558172	P18754	P18754	Regulator of chromosome condensation	RCC1	23.4371	29.4154	25.8968	27.4412	26.089	26.8937				15	15	15	59.6	59.6	59.6	44.969	0	65.071	915430000	59	2	13	3	13	9	13
	1.24117	-1.17614	P19338	P19338	Nucleolin	NCL	29.4439	30.6777	30.3501	31.6005	31.5631	30.8365				43	43	43	39.2	39.2	39.2	76.613	0	323.31	14487000000	181	15	19	19	37	35	31
	0.11581	-0.446894	P19388	P19388	DNA-directed RNA polymerases I, II, and III subunit RPABC1	POLR2E	21.6743	26.1815	22.9252	24.7797	23.3942	23.9477				9	9	9	45.7	45.7	45.7	24.551	0	15.209	123460000	23	1	4	1	7	4	5
	0.775544	-2.66969	P19525	P19525	Interferon-induced, double-stranded RNA-activated protein kinase	EIF2AK2	20.1341	25.1838	24.2679	26.4217	25.8675	25.3057				14	14	14	27.6	27.6	27.6	62.094	0	54.864	319260000	43	0	3	3	13	11	10
	1.03202	-0.911332	P20042	P20042	Eukaryotic translation initiation factor 2 subunit 2	EIF2S2	26.0729	27.1014	27.4001	27.9731	27.6592	27.6761				23	23	23	60.4	60.4	60.4	38.388	0	271.34	1225000000	79	6	7	7	20	15	17
	0.715525	1.20487	P20618	P20618	Proteasome subunit beta type-1	PSMB1	24.4812	24.2939	25.7069	22.7844	23.2283	24.8546				8	8	8	44	44	44	26.489	0	13.635	116390000	17	3	2	3	2	3	5
	0.0268586	-0.131292	P20700	P20700	Lamin-B1	LMNB1	25.5066	30.8859	28.2968	29.4005	27.7055	27.9771				46	44	43	62.8	61.4	59.2	66.408	0	224.33	2856500000	164	6	32	14	33	22	25
	0.948014	1.23621	P21266;P46439;P28161	P21266	Glutathione S-transferase Mu 3	GSTM3	24.3241	25.0749	26.3154	23.666	24.0252	24.3146				9	9	9	40.9	40.9	40.9	26.559	0	17.726	141520000	26	4	4	6	3	5	4
	0.0746025	0.248891	P21291	P21291	Cysteine and glycine-rich protein 1	CSRP1	23.4118	26.016	27.3167	24.8996	25.3933	25.7049				7	7	7	55.4	55.4	55.4	20.567	0	37.47	303690000	21	1	3	6	4	6	5
	0.468199	0.89711	P21333;Q14315	P21333	Filamin-A	FLNA	29.7195	32.4707	31.2497	30.6912	30.159	29.8984				110	110	101	55.3	55.3	53.4	280.74	0	323.31	10221000000	465	43	73	60	78	72	67
	0.064911	-0.241968	P21796	P21796	Voltage-dependent anion-selective channel protein 1	VDAC1	25.7405	29.7906	28.8995	29.1698	27.7441	28.2428				17	17	17	76.7	76.7	76.7	30.772	0	97.464	2399600000	90	5	12	11	17	15	14
	2.3792	1.54961	P22061	P22061	Protein-L-isoaspartate(D-aspartate) O-methyltransferase	PCMT1	29.2454	30.0134	30.0338	28.282	28.1271	28.2347				13	13	13	83.3	83.3	83.3	24.636	0	275.65	2752500000	72	9	9	12	11	9	10
	0.0585446	0.181554	P22087	P22087	rRNA 2-O-methyltransferase fibrillarin	FBL	27.2466	30.8435	28.973	29.2526	28.3296	28.9361				16	16	15	59.2	59.2	55.8	33.784	0	164.96	3408700000	114	6	14	11	13	12	12
	0.702399	1.04372	P22102	P22102	Trifunctional purine biosynthetic protein adenosine-3;Phosphoribosylamine--glycine ligase;Phosphoribosylformylglycinamidine cyclo-ligase;Phosphoribosylglycinamide formyltransferase	GART	25.3769	25.7427	27.447	25.0879	25.5675	24.78				22	22	22	31.8	31.8	31.8	107.77	0	52.322	304960000	56	7	6	13	9	11	9
	0.692859	1.06445	P22234	P22234	Multifunctional protein ADE2;Phosphoribosylaminoimidazole-succinocarboxamide synthase;Phosphoribosylaminoimidazole carboxylase	PAICS	25.8591	26.1064	27.9266	25.0733	25.7048	25.9207				11	11	11	33.4	33.4	33.4	47.079	0	28.794	410010000	42	6	4	9	8	8	8
	0.41307	0.492062	P22314	P22314	Ubiquitin-like modifier-activating enzyme 1	UBA1	25.8107	26.5906	27.5101	25.9996	26.3914	26.0443				23	23	23	28.4	28.4	28.4	117.85	0	112.78	502210000	71	6	10	11	14	16	14
	0.255616	0.411715	P22392;O60361	P22392;O60361	Nucleoside diphosphate kinase B;Putative nucleoside diphosphate kinase	NME2;NME2P1	26.621	25.8395	27.7195	25.6483	26.7103	26.5864				9	5	5	61.8	31.6	31.6	17.298	0	24.512	579580000	26	3	3	3	5	5	5
	0.0657004	0.212165	P22626	P22626	Heterogeneous nuclear ribonucleoproteins A2/B1	HNRNPA2B1	30.3826	34.065	31.994	32.5944	31.3529	31.8577				35	35	35	70.3	70.3	70.3	37.429	0	323.31	30403000000	328	17	33	27	34	27	30
	0.303145	-1.01057	P22695	P22695	Cytochrome b-c1 complex subunit 2, mitochondrial	UQCRC2	20.8131	24.9515	23.3529	24.945	22.8531	24.3512				7	7	7	23.6	23.6	23.6	48.442	0	17.696	111270000	20	0	4	1	6	2	6
	0.605192	-0.739733	P23193;Q15560	P23193;Q15560	Transcription elongation factor A protein 1;Transcription elongation factor A protein 2	TCEA1;TCEA2	21.5714	21.7564	23.1172	22.8657	22.4667	23.3318				4	4	4	15	15	15	33.969	0	6.3984	41654000	11	1	1	1	3	2	3
	0.0244476	-0.105783	P23246	P23246	Splicing factor, proline- and glutamine-rich	SFPQ	26.507	31.2311	29.345	30.0425	28.7976	28.5604				35	35	33	40.3	40.3	38.9	76.149	0	127.27	4464800000	141	8	21	12	30	21	20
	0.419246	0.578646	P23284	P23284	Peptidyl-prolyl cis-trans isomerase B	PPIB	28.1883	30.1319	29.2325	28.7067	28.2656	28.8443				16	16	16	63.4	63.4	63.4	23.742	0	61.288	2835800000	80	7	10	7	12	13	14
	0.821656	1.23275	P23381	P23381	Tryptophan--tRNA ligase, cytoplasmic;T1-TrpRS;T2-TrpRS	WARS	26.129	25.4854	27.2796	24.1775	25.3309	25.6873				12	12	12	40.3	40.3	40.3	53.165	0	51.323	307750000	45	7	3	7	4	9	9
	0.25016	-0.213605	P23396	P23396	40S ribosomal protein S3	RPS3	30.1291	30.7141	31.2958	30.867	30.9796	30.9331				25	25	25	82.3	82.3	82.3	26.688	0	150.06	11856000000	154	17	18	19	22	22	23
	0.594857	1.47714	P23526	P23526	Adenosylhomocysteinase	AHCY	25.0944	26.3293	28.3987	24.0416	25.5268	25.8226				18	18	18	40.5	40.5	40.5	47.716	0	28.63	399550000	53	4	6	10	5	11	10
	0.509707	0.918311	P23528	P23528	Cofilin-1	CFL1	27.8421	29.8961	30.2181	28.5555	27.8883	28.7576				12	12	9	73.5	73.5	54.8	18.502	0	148.4	2770800000	58	3	5	6	6	7	8
	0.850692	1.11975	P23921	P23921	Ribonucleoside-diphosphate reductase large subunit	RRM1	25.732	24.8192	26.3907	24.338	25.3093	23.9353				15	15	15	26.1	26.1	26.1	90.069	0	27.911	205720000	35	8	2	7	5	10	4
	0.148822	-0.567838	P24390	P24390	ER lumen protein-retaining receptor 1	KDELR1	20.6409	25.5247	23.1389	23.9647	23.6906	23.3526				4	4	3	27.8	27.8	22.6	24.542	0	15.691	82457000	11	0	1	0	2	2	2
	0.44262	0.72975	P24534	P24534	Elongation factor 1-beta	EEF1B2	25.0331	25.0192	26.9835	24.5889	24.7691	25.4884				4	4	4	23.1	23.1	23.1	24.763	0	34.101	244030000	25	2	2	4	4	4	4
	0.975119	1.26872	P24666	P24666	Low molecular weight phosphotyrosine protein phosphatase	ACP1	23.9826	24.2354	25.5593	23.1679	22.7855	24.0178				8	8	8	50	50	50	18.042	0	21.07	90311000	19	3	3	4	2	3	4
	0.304993	-1.79301	P24928	P24928	DNA-directed RNA polymerase II subunit RPB1	POLR2A	19.5387	27.3772	22.1635	25.9438	23.6907	24.8239				24	24	24	16.2	16.2	16.2	217.17	0	55.069	241570000	45	0	13	1	15	6	11
	1.23906	0.95137	P25205	P25205	DNA replication licensing factor MCM3	MCM3	23.1084	23.4883	23.6457	23.0528	22.397	21.9384				5	5	5	7.5	7.5	7.5	90.98	0	10.778	44281000	17	3	3	3	4	3	2
	0.199278	0.219859	P25398	P25398	40S ribosomal protein S12	RPS12	27.4251	28.4032	28.71	28.0897	27.615	28.1741				10	10	10	64.4	64.4	64.4	14.515	0	89.685	1648100000	51	5	6	6	10	9	10
	0.586965	1.15997	P25705	P25705	ATP synthase subunit alpha, mitochondrial	ATP5A1	26.7316	28.8058	29.5855	27.6538	26.8771	27.1121				26	26	26	53.5	53.5	53.5	59.75	0	124.05	1353200000	101	10	16	21	18	13	16
	0.319693	0.74101	P25786	P25786	Proteasome subunit alpha type-1	PSMA1	24.6674	24.0472	26.7833	23.8383	25.3439	24.0926				13	13	13	72.2	72.2	72.2	29.555	0	41.997	189080000	32	5	2	7	4	8	5
	0.450242	0.976816	P25787	P25787	Proteasome subunit alpha type-2	PSMA2	23.1992	24.4138	25.1395	21.8451	24.3405	23.6365				6	6	6	29.9	29.9	29.9	25.898	0	39.837	88729000	19	2	2	3	2	5	4
	1.43489	1.54747	P25789	P25789	Proteasome subunit alpha type-4	PSMA4	25.0559	25.2395	26.6438	24.1091	24.0938	24.0939				6	6	6	26.8	26.8	26.8	29.483	0	16.686	166050000	30	4	5	5	5	5	5
	0.733235	1.08995	P26038	P26038	Moesin	MSN	26.8899	27.1532	28.9842	26.3612	26.9281	26.4681				29	29	20	48.7	48.7	33.4	67.819	0	62.087	837890000	96	5	7	9	8	14	9
	0.130099	0.118044	P26196	P26196	Probable ATP-dependent RNA helicase DDX6	DDX6	24.5807	25.6994	25.3832	25.0729	25.1311	25.1052				9	9	9	26.9	26.9	26.9	54.416	0	35.968	220890000	32	4	4	3	7	8	6
	0.302032	-1.2255	P26358	P26358	DNA (cytosine-5)-methyltransferase 1	DNMT1	23.7102	28.4265	23.7547	27.5608	25.8941	26.1129				36	36	36	28.7	28.7	28.7	183.16	0	89.051	680250000	91	5	20	2	32	16	15
	0.0337694	0.131695	P26368	P26368	Splicing factor U2AF 65 kDa subunit	U2AF2	24.2854	28.6711	26.4014	26.6927	25.5933	26.6769				10	10	10	31.6	31.6	31.6	53.5	0	81.343	635300000	47	2	9	5	8	7	9
	1.11258	-1.06517	P26373	P26373	60S ribosomal protein L13	RPL13	29.0211	29.4852	30.4337	30.3708	30.833	30.9316				12	12	12	46.4	46.4	46.4	24.261	0	161.74	9291200000	76	7	7	9	8	11	12
	0.363146	0.474665	P26447	P26447	Protein S100-A4	S100A4	24.6023	25.4208	26.1995	24.4918	24.8231	25.4837				4	4	4	35.6	35.6	35.6	11.728	0	6.4039	217530000	18	2	2	2	3	4	3
	0.0357744	0.103151	P26599	P26599	Polypyrimidine tract-binding protein 1	PTBP1	28.3812	31.5704	29.7438	30.2671	29.1977	29.9212				22	22	19	53.5	53.5	50.7	57.221	0	286.39	6395700000	134	9	17	10	19	15	18
	1.20733	2.11439	P26639	P26639	Threonine--tRNA ligase, cytoplasmic	TARS	26.5951	25.4381	27.6266	23.4735	25.2882	24.5549				21	21	18	35.1	35.1	29.3	83.434	0	50.017	289410000	47	9	3	12	2	6	5
	1.4589	1.37319	P26640	P26640	Valine--tRNA ligase	VARS	25.3451	25.1827	26.5516	24.3213	24.2031	24.4354				15	15	15	16.2	16.2	16.2	140.47	0	27.319	180630000	43	9	5	9	6	5	7
	1.16009	1.30059	P26641	P26641	Elongation factor 1-gamma	EEF1G	28.0809	28.8737	29.8259	27.3271	27.7183	27.8332				15	15	15	33.2	33.2	33.2	50.118	0	136.7	1747300000	81	10	11	14	12	13	12
	0.229258	-0.696995	P27105	P27105	Erythrocyte band 7 integral membrane protein	STOM	22.0034	25.6022	23.4129	25.4961	23.6797	23.9337				7	7	7	34.7	34.7	34.7	31.73	0	50.726	147260000	17	1	2	1	6	3	3
	0.138318	0.534643	P27348	P27348	14-3-3 protein theta	YWHAQ	22.5577	25.9148	27.3458	24.4416	24.7541	25.0185				13	9	9	51.8	40.8	40.8	27.764	0	24.471	233560000	31	1	4	7	5	5	6
	1.2517	-1.27849	P27635;Q96L21	P27635	60S ribosomal protein L10	RPL10	28.2353	29.192	29.8624	30.4545	30.4628	30.2079				17	17	17	59.3	59.3	59.3	24.604	0	200.7	7218700000	102	6	8	9	14	15	13
	0.0972821	0.33969	P27694	P27694	Replication protein A 70 kDa DNA-binding subunit;Replication protein A 70 kDa DNA-binding subunit, N-terminally processed	RPA1	24.0419	27.8028	26.1026	26.8064	25.4182	24.7036				15	15	15	35.6	35.6	35.6	68.137	0	48.982	435970000	51	3	10	7	15	11	7
	0.907443	1.13524	P27695	P27695	DNA-(apurinic or apyrimidinic site) lyase;DNA-(apurinic or apyrimidinic site) lyase, mitochondrial	APEX1	24.0459	25.1094	26.0235	23.9574	24.1134	23.7022				7	7	7	32.7	32.7	32.7	35.554	0	14.839	129130000	24	3	4	5	4	4	3
	1.12644	1.18123	P27708	P27708	CAD protein;Glutamine-dependent carbamoyl-phosphate synthase;Aspartate carbamoyltransferase;Dihydroorotase	CAD	24.181	24.0983	23.7521	23.4913	21.9073	23.089				10	9	9	5.6	5.3	5.3	242.98	0	13.008	62810000	24	6	3	2	6	3	4
	0.573593	0.786871	P27797	P27797	Calreticulin	CALR	27.4589	28.2795	29.4648	27.2911	27.6246	27.9269				16	16	16	50.1	50.1	50.1	48.141	0	49.587	1515600000	69	7	9	12	12	10	16
	1.5842	-1.13142	P27816	P27816	Microtubule-associated protein 4	MAP4	26.3045	26.4449	27.0539	28.1955	27.5576	27.4446				36	36	36	42.1	42.1	42.1	121	0	143.66	1195800000	89	7	5	7	28	21	21
	1.07506	1.34886	P27824;O14967	P27824	Calnexin	CANX	25.6147	26.98	27.5429	25.5313	25.4781	25.0816				14	14	14	24	24	24	67.567	0	35.353	373270000	44	4	8	8	8	9	6
	0.443128	1.24921	P28066	P28066	Proteasome subunit alpha type-5	PSMA5	23.8086	24.6654	26.808	22.2157	24.517	24.8017				6	6	6	37.3	37.3	37.3	26.411	0	46.992	157960000	17	3	2	3	2	2	3
	0.150474	0.169892	P28072	P28072	Proteasome subunit beta type-6	PSMB6	24.4835	23.9942	24.992	23.7063	24.643	24.6107				5	5	5	26.8	26.8	26.8	25.357	0	8.7722	134030000	16	2	1	1	3	4	4
	0.314506	0.810744	P28074	P28074	Proteasome subunit beta type-5	PSMB5	24.0842	23.8628	26.7782	23.1324	24.6015	24.5591				9	9	9	36.9	36.9	36.9	28.48	0	24.479	156620000	22	3	1	6	2	5	4
	0.488138	-1.37435	P28288	P28288	ATP-binding cassette sub-family D member 3	ABCD3	22.0227	25.6788	22.69	25.7812	24.1423	24.591				11	11	11	22.2	22.2	22.2	75.475	0	21.974	183580000	31	1	5	1	10	6	7
	0.069966	0.224042	P28347;Q99594;Q15561;Q15562	P28347;Q99594;Q15561	Transcriptional enhancer factor TEF-1;Transcriptional enhancer factor TEF-5;Transcriptional enhancer factor TEF-3	TEAD1;TEAD3;TEAD4	22.2084	25.5149	23.2998	24.5463	22.7484	23.0563				6	6	6	14.3	14.3	14.3	47.945	0	10.063	82393000	14	0	3	0	6	2	2
	0.596263	1.44901	P28482;P27361;P31152;Q16659	P28482	Mitogen-activated protein kinase 1	MAPK1	22.3711	23.778	25.4965	21.2261	22.9912	23.0813				6	6	6	30.8	30.8	30.8	41.389	0	10.606	59586000	16	2	2	4	1	4	3
	0.608183	-0.837723	P29372	P29372	DNA-3-methyladenine glycosylase	MPG	21.2392	23.1894	22.8445	23.5058	23.2696	23.011				6	6	6	31.2	31.2	31.2	32.868	0	12.784	50272000	14	0	2	0	4	4	4
	0.775131	1.26763	P29401	P29401	Transketolase	TKT	28.0553	28.004	30.0623	26.8525	27.9924	27.4736				24	24	23	53.3	53.3	51.5	67.877	0	142.13	1645800000	97	12	13	18	13	18	16
	1.2255	1.43562	P29692	P29692	Elongation factor 1-delta	EEF1D	27.298	27.6512	28.8945	26.6556	26.0049	26.8763				11	11	11	48	48	48	31.121	0	63.321	855750000	49	6	7	9	10	5	9
	0.96166	1.35895	P30041	P30041	Peroxiredoxin-6	PRDX6	28.636	28.3764	30.1597	26.9952	27.9294	28.1706				21	21	21	81.2	81.2	81.2	25.035	0	84.563	1963600000	103	15	11	14	14	17	18
	0.622723	1.15092	P30046;A6NHG4	P30046;A6NHG4	D-dopachrome decarboxylase;D-dopachrome decarboxylase-like protein	DDT;DDTL	24.1524	24.3327	26.4048	23.0149	24.3817	24.0406				4	4	4	43.2	43.2	43.2	12.712	0	18.613	130980000	14	2	2	4	2	2	2
	0.650033	0.932061	P30048	P30048	Thioredoxin-dependent peroxide reductase, mitochondrial	PRDX3	25.8828	26.866	27.5916	25.0255	26.1266	26.392				5	5	5	30.5	30.5	30.5	27.692	0	19.56	469850000	29	3	5	4	4	5	5
	1.34019	-0.951758	P30050	P30050	60S ribosomal protein L12	RPL12	29.1449	29.9284	30.2605	30.6904	30.7914	30.7074				9	9	9	64.8	64.8	64.8	17.818	0	323.31	9413300000	64	4	7	6	8	9	9
	0.527048	0.927996	P30084	P30084	Enoyl-CoA hydratase, mitochondrial	ECHS1	24.4241	23.3862	26.0143	23.5245	23.5831	23.933				6	6	6	29.7	29.7	29.7	31.387	0	26.15	109290000	16	3	1	4	3	2	2
	0.423281	1.06163	P30086	P30086	Phosphatidylethanolamine-binding protein 1;Hippocampal cholinergic neurostimulating peptide	PEBP1	26.3243	25.1768	27.7988	23.9123	26.4342	25.7686				12	12	12	80.2	80.2	80.2	21.057	0	47.61	415420000	51	7	4	10	4	10	9
	0.520852	0.803333	P30101	P30101	Protein disulfide-isomerase A3	PDIA3	27.4389	27.6068	29.208	26.602	27.3421	27.8996				26	26	26	62.8	62.8	62.8	56.782	0	87.863	1246400000	106	12	11	18	14	17	23
	0.107265	0.35944	P30153	P30153	Serine/threonine-protein phosphatase 2A 65 kDa regulatory subunit A alpha isoform	PPP2R1A	22.664	25.7022	26.6724	24.5719	24.5861	24.8022				11	11	8	24.8	24.8	17.7	65.308	0	31.716	193940000	29	0	4	3	5	3	3
	0.270002	1.1643	P30260	P30260	Cell division cycle protein 27 homolog	CDC27	21.5753	26.2135	23.6076	24.322	22.9741	20.6074				9	9	9	14.4	14.4	14.4	91.866	0	15.364	81618000	16	0	6	0	5	3	2
	0.291859	-0.54582	P30419;O60551	P30419	Glycylpeptide N-tetradecanoyltransferase 1	NMT1	21.9	23.4123	24.0481	22.8551	23.9844	24.1583				5	5	5	15.7	15.7	15.7	56.806	0	17.408	78524000	17	1	2	2	2	5	5
	0.163772	-0.972045	P30876	P30876	DNA-directed RNA polymerase II subunit RPB2	POLR2B	21.0775	27.8236	22.1694	26.2292	23.9806	23.7768				27	27	27	31.4	31.4	31.4	133.9	0	46.185	272310000	52	0	19	0	21	7	5
	0.336705	0.901693	P31040	P31040	Succinate dehydrogenase [ubiquinone] flavoprotein subunit, mitochondrial	SDHA	22.2341	25.1419	25.3006	22.3763	23.9151	23.6802				10	10	10	18.2	18.2	18.2	72.691	0	16.314	88994000	30	2	5	5	2	7	6
	1.79059	1.08826	P31153;Q00266	P31153	S-adenosylmethionine synthase isoform type-2	MAT2A	25.863	26.6899	26.6125	25.258	25.2088	25.4338				15	15	15	42.5	42.5	42.5	43.66	0	27.614	315900000	48	6	7	5	9	8	9
	1.69304	1.48466	P31327	P31327	Carbamoyl-phosphate synthase [ammonia], mitochondrial	CPS1	28.7888	29.7027	30.0832	28.0822	28.1955	27.8431				61	61	60	51.1	51.1	50.5	164.94	0	200.49	2423100000	220	26	35	37	31	38	36
	0.980304	1.19092	P31689	P31689	DnaJ homolog subfamily A member 1	DNAJA1	26.3764	27.9546	28.0775	26.351	26.5045	25.9803				17	17	17	59.4	59.4	59.4	44.868	0	81.173	665140000	55	4	10	9	10	10	6
	0.0425165	-0.15244	P31942	P31942	Heterogeneous nuclear ribonucleoprotein H3	HNRNPH3	25.4643	29.2154	26.1642	27.6628	26.3052	27.3331				10	9	9	45.4	43.1	43.1	36.926	0	62.859	1029900000	42	3	8	2	7	6	8
	0.0787577	0.210955	P31943	P31943	Heterogeneous nuclear ribonucleoprotein H;Heterogeneous nuclear ribonucleoprotein H, N-terminally processed	HNRNPH1	27.6832	30.841	29.3344	29.5467	28.7258	28.9532				16	14	9	52.6	46.5	31.8	49.229	0	150.05	3908800000	89	5	9	7	7	8	7
	0.782533	2.81152	P31947	P31947	14-3-3 protein sigma	SFN	25.7956	26.2087	30.9341	24.7586	24.5855	25.1599				13	11	11	52.4	45.2	45.2	27.774	0	33.737	1113700000	31	2	2	11	2	1	2
	0.183721	0.529954	P31948	P31948	Stress-induced-phosphoprotein 1	STIP1	22.1674	24.6179	25.8008	23.3396	24.1665	23.4901				12	12	12	26.7	26.7	26.7	62.639	0	16.048	102040000	26	1	4	5	4	8	4
	0.574668	1.04757	P32119	P32119	Peroxiredoxin-2	PRDX2	26.4037	26.7294	28.8587	25.908	26.1671	26.774				15	14	14	67.7	62.1	62.1	21.892	0	52.212	693540000	37	4	4	11	6	6	8
	1.05229	1.22831	P32754	P32754	4-hydroxyphenylpyruvate dioxygenase	HPD	26.754	27.1166	28.2675	25.5758	26.2664	26.611				19	19	19	59	59	59	44.934	0	62.505	621540000	66	10	8	10	8	10	12
	1.95211	-1.18143	P32969	P32969	60S ribosomal protein L9	RPL9	29.3482	29.923	30.2454	30.9692	31.0912	31.0004				16	16	16	77.1	77.1	77.1	21.863	0	286.77	11255000000	105	9	8	10	14	13	15
	0.543801	1.05402	P33316	P33316	Deoxyuridine 5-triphosphate nucleotidohydrolase, mitochondrial	DUT	23.3196	24.1875	25.5582	22.593	22.9128	24.3974				5	5	5	25	25	25	26.563	0	13.669	81280000	18	3	1	3	3	2	5
	0.634731	0.854577	P34897	P34897	Serine hydroxymethyltransferase, mitochondrial	SHMT2	25.8752	27.2075	27.7964	25.6793	26.3336	26.3026				19	19	18	48.2	48.2	45.4	55.992	0	58.124	538300000	63	5	10	10	9	13	10
	1.15423	1.91669	P34932	P34932	Heat shock 70 kDa protein 4	HSPA4	25.8766	27.2459	28.4434	25.206	25.7252	24.8846				29	29	26	44.3	44.3	41.5	94.33	0	78.022	457830000	75	9	12	18	7	12	8
	0.275286	0.542709	P35232	P35232	Prohibitin	PHB	25.5593	27.5253	27.6989	27.1653	25.8942	26.096				15	15	15	75	75	75	29.804	0	91.685	643850000	61	7	9	9	15	10	9
	1.13223	1.31618	P35237	P35237	Serpin B6	SERPINB6	25.7412	25.9182	27.3974	24.7442	25.2572	25.1069				10	10	9	36.4	36.4	34.3	42.621	0	33.602	296560000	43	5	6	8	7	8	6
	0.0250464	0.0954355	P35244	P35244	Replication protein A 14 kDa subunit	RPA3	22.178	26.2863	24.428	24.8992	24.3881	23.3187				6	6	6	61.2	61.2	61.2	13.569	0	19.777	146000000	19	1	5	2	4	4	2
	0.808707	-1.17735	P35249	P35249	Replication factor C subunit 4	RFC4	21.7447	22.1215	23.7692	24.169	23.2715	23.7269				5	5	5	19	19	19	39.681	0	13.853	68845000	15	1	2	0	5	3	4
	0.2786	-0.45595	P35268	P35268	60S ribosomal protein L22	RPL22	26.6798	28.7092	28.5901	28.4386	28.4089	28.4994				7	7	7	62.5	62.5	62.5	14.787	0	125.03	2086200000	48	2	5	5	6	6	7
	0.128754	0.317857	P35579;REV__Q9UKV3;P12883;P13535;Q9UKX3;Q9Y623;P13533;P12882;P11055;Q9UKX2	P35579	Myosin-9	MYH9	29.8123	32.6935	31.4044	31.6919	30.5549	30.7098				142	142	119	63.1	63.1	55.9	226.53	0	323.31	15190000000	678	42	93	63	107	86	87
	1.52399	1.76288	P35606	P35606	Coatomer subunit beta	COPB2	24.2743	24.0726	25.0258	22.6213	23.5058	21.9571				8	8	8	11.8	11.8	11.8	102.49	0	9.9878	69379000	18	5	2	3	2	4	2
	0.582877	0.935604	P35613	P35613	Basigin	BSG	25.3089	27.1869	27.5397	26.1034	25.5195	25.6058				8	8	8	27.3	27.3	27.3	42.2	0	23.989	436950000	34	2	5	6	7	5	4
	0.161465	-0.221385	P35637	P35637	RNA-binding protein FUS	FUS	27.7665	29.3023	28.8317	29.3371	28.6635	28.564				13	13	11	24	24	24	53.425	0	188.69	2915700000	76	7	6	6	10	8	8
	0.0850223	0.285075	P35659	P35659	Protein DEK	DEK	26.0763	29.99	28.1614	28.5061	27.3	27.5663				18	18	18	34.7	34.7	34.7	42.674	0	50.847	1770300000	74	5	11	8	13	10	9
	1.75219	1.96373	P35998	P35998	26S protease regulatory subunit 7	PSMC2	23.4486	23.6644	24.9656	22.0051	21.7936	22.3888				7	7	7	22.9	22.9	22.9	48.633	0	12.123	47182000	15	2	2	4	2	3	2
	0.0832321	0.150753	P36542	P36542	ATP synthase subunit gamma, mitochondrial	ATP5C1	24.524	26.3446	26.1109	26.0581	25.0762	25.393				8	8	8	27.5	27.5	27.5	32.996	0	18.527	309880000	35	3	6	4	8	6	6
	1.4538	-1.49823	P36578	P36578	60S ribosomal protein L4	RPL4	29.2535	30.698	30.625	31.8262	31.5165	31.7284				30	30	30	52.9	52.9	52.9	47.697	0	231.68	17576000000	184	13	21	19	29	28	28
	0.0825302	0.27045	P36776	P36776	Lon protease homolog, mitochondrial	LONP1	25.5261	29.3603	27.7314	27.9178	27.0455	26.8431				34	34	34	44.4	44.4	44.4	106.49	0	125.65	1207300000	116	8	26	12	26	19	19
	0.308501	0.720015	P36871	P36871	Phosphoglucomutase-1	PGM1	24.4286	25.1601	26.9263	23.611	25.1846	25.5594				22	22	22	45.9	45.9	45.9	61.448	0	42.393	234400000	55	4	5	12	6	13	15
	0.483609	2.15915	P36952	P36952	Serpin B5	SERPINB5	23.8337	23.1427	28.3961	21.0737	23.2214	24.5999				9	9	9	28.3	28.3	28.3	42.1	0	22.206	223640000	22	3	2	7	1	3	6
	1.4155	-1.40499	P37108	P37108	Signal recognition particle 14 kDa protein	SRP14	24.7653	26.204	25.55	27.3138	26.6847	26.7358				9	9	9	65.4	65.4	65.4	14.57	0	33.884	657740000	25	2	2	2	8	6	6
	0.591016	0.738704	P37802;Q9UI15	P37802	Transgelin-2	TAGLN2	27.4743	27.0485	28.3653	26.2253	26.8336	27.6131				11	11	11	70.9	70.9	70.9	22.391	0	72.561	921830000	56	8	6	6	7	9	11
	0.864098	1.25451	P37837	P37837	Transaldolase	TALDO1	25.5609	25.86	27.2404	24.118	25.2286	25.5512				10	10	10	30.3	30.3	30.3	37.54	0	15.792	284730000	39	5	6	6	4	8	8
	0.828116	1.59208	P38117	P38117	Electron transfer flavoprotein subunit beta	ETFB	24.0004	23.3102	24.3554	20.6305	22.9948	23.2644				6	6	6	25.5	25.5	25.5	27.843	0	9.0874	53777000	16	3	2	2	1	3	4
	0.0125039	0.0480537	P38159;O75526;Q8N7X1	P38159	RNA-binding motif protein, X chromosome;RNA-binding motif protein, X chromosome, N-terminally processed	RBMX	27.1332	31.2403	28.563	29.6736	28.2868	28.8319				28	28	9	57	57	18.7	42.331	0	140.58	3884200000	101	4	7	4	8	5	6
	1.91327	1.65844	P38646	P38646	Stress-70 protein, mitochondrial	HSPA9	31.5381	32.5046	32.1187	30.7009	30.6038	29.8814				42	42	42	60.7	60.7	60.7	73.68	0	323.31	13256000000	242	28	31	30	36	33	29
	0.271237	0.485106	P38919	P38919	Eukaryotic initiation factor 4A-III;Eukaryotic initiation factor 4A-III, N-terminally processed	EIF4A3	27.7122	30.1382	28.8149	28.599	28.1161	28.495				22	22	20	53.3	53.3	47.4	46.871	0	70.541	2471700000	112	10	17	9	17	16	17
	0.637596	-0.741104	P39019	P39019	40S ribosomal protein S19	RPS19	27.0791	28.4996	28.7241	28.9607	28.9177	28.6475				11	11	11	52.4	52.4	52.4	16.06	0	29.643	2638300000	40	4	6	6	9	9	8
	1.41217	-1.32254	P39023;Q92901	P39023	60S ribosomal protein L3	RPL3	29.5528	30.8539	30.8528	31.7748	31.8049	31.6474				31	31	31	56.6	56.6	56.6	46.108	0	323.31	18441000000	182	13	17	15	26	27	25
	0.0106189	0.0182864	P39656	P39656	Dolichyl-diphosphooligosaccharide--protein glycosyltransferase 48 kDa subunit	DDOST	24.7711	26.6546	26.0627	25.9255	25.9252	25.5829				10	10	10	31.6	31.6	31.6	50.8	0	22.285	362930000	40	3	6	5	8	9	7
	0.301278	0.423642	P39748	P39748	Flap endonuclease 1	FEN1	24.4306	25.2388	26.3053	24.8126	24.6456	25.2455				11	11	11	42.9	42.9	42.9	42.592	0	37.703	210090000	31	2	3	5	8	6	7
	1.12349	1.0834	P40227	P40227	T-complex protein 1 subunit zeta	CCT6A	26.3025	26.577	27.5812	25.391	25.6376	26.182				16	16	12	32.8	32.8	27.1	58.024	0	71.754	438960000	51	6	6	6	5	6	7
	2.70051	-1.47965	P40429;Q6NVV1	P40429	60S ribosomal protein L13a	RPL13A	27.884	28.2471	28.5416	29.6201	29.629	29.8626				12	12	12	39.9	39.9	39.9	23.577	0	37.747	4403800000	64	7	6	7	10	11	11
	2.381	1.63615	P40616	P40616	ADP-ribosylation factor-like protein 1	ARL1	25.1853	26.1278	25.7941	24.0663	24.009	24.1235				5	5	5	40.9	40.9	40.9	20.417	0	11.118	160070000	22	4	5	3	4	3	4
	0.456807	1.54669	P40925	P40925	Malate dehydrogenase, cytoplasmic	MDH1	25.5634	24.7882	27.7102	22.1339	25.6736	25.6142				10	10	10	37.1	37.1	37.1	36.426	0	26.122	301410000	31	4	2	8	1	7	6
	0.996974	1.59145	P40926	P40926	Malate dehydrogenase, mitochondrial	MDH2	26.9544	27.424	28.9051	25.2773	26.3977	26.8343				16	16	16	54.1	54.1	54.1	35.503	0	64.482	747380000	61	8	10	15	6	10	13
	0.29576	-0.344795	P40937	P40937	Replication factor C subunit 5	RFC5	22.1855	23.2742	22.6764	22.9298	22.5197	23.721				7	7	7	32.4	32.4	32.4	38.496	0	17.775	48467000	18	2	2	0	3	4	5
	1.33554	-2.03107	P40938	P40938	Replication factor C subunit 3	RFC3	20.4174	22.6324	21.6509	23.5888	24.1382	23.0669				7	7	7	26.4	26.4	26.4	40.556	0	12.718	63356000	15	0	1	0	5	6	3
	0.615177	1.14421	P40939	P40939	Trifunctional enzyme subunit alpha, mitochondrial;Long-chain enoyl-CoA hydratase;Long chain 3-hydroxyacyl-CoA dehydrogenase	HADHA	24.0591	26.112	26.3422	24.7843	24.7629	23.5335				14	14	14	30.5	30.5	30.5	82.999	0	31.638	186050000	44	4	7	7	9	9	5
	0.941581	-1.03049	P41091;Q2VIR3	P41091;Q2VIR3	Eukaryotic translation initiation factor 2 subunit 3;Putative eukaryotic translation initiation factor 2 subunit 3-like protein	EIF2S3;EIF2S3L	27.1606	28.6194	28.7475	29.2929	29.2215	29.1045				21	21	21	52.1	52.1	52.1	51.109	0	162.41	3275600000	100	8	12	10	20	18	20
	0.884417	1.34464	P41250	P41250	Glycine--tRNA ligase	GARS	26.2251	27.2206	28.2514	26.0662	26.4728	25.1242				25	25	25	43.8	43.8	43.8	83.165	0	56.997	562310000	72	6	10	16	13	15	9
	1.24322	0.902091	P41252	P41252	Isoleucine--tRNA ligase, cytoplasmic	IARS	28.226	29.0069	28.8827	27.9053	28.1574	27.3467				40	40	40	40.6	40.6	40.6	144.5	0	190.64	1740100000	169	22	24	22	32	31	26
	0.529491	0.840087	P42126	P42126	Enoyl-CoA delta isomerase 1, mitochondrial	ECI1	23.9237	24.2492	25.862	23.2734	23.7367	24.5047				7	7	7	28.1	28.1	28.1	32.816	0	18.49	116110000	17	2	2	3	3	2	4
	0.0458763	-0.164588	P42166	P42166	Lamina-associated polypeptide 2, isoform alpha;Thymopoietin;Thymopentin	TMPO	26.3443	30.3602	27.8423	29.074	27.9798	27.9868				33	33	21	60.2	60.2	40.5	75.491	0	283.82	2424500000	130	4	16	5	17	11	12
	0.118405	-0.461599	P42167	P42167	Lamina-associated polypeptide 2, isoforms beta/gamma;Thymopoietin;Thymopentin	TMPO	25.0535	29.1126	24.9868	27.5683	26.218	26.7514				22	10	10	53.3	23.1	23.1	50.67	0	49.752	878720000	38	3	8	2	9	6	7
	0.258768	-1.10905	P42285	P42285	Superkiller viralicidic activity 2-like 2	SKIV2L2	21.4667	26.903	22.572	25.5364	24.2235	24.5089				18	18	18	22.2	22.2	22.2	117.8	0	36.904	199010000	41	1	10	1	14	9	8
	0.225207	-1.12348	P42696	P42696	RNA-binding protein 34	RBM34	20.8101	25.98	20.932	25.1883	21.9343	23.9699				10	10	10	31.2	31.2	31.2	48.564	0	14.734	118050000	23	0	7	0	9	2	6
	0.0231593	0.040589	P42704;Q9NP80	P42704	Leucine-rich PPR motif-containing protein, mitochondrial	LRPPRC	26.4943	28.2858	27.8969	27.8413	27.6072	27.1068				46	46	46	39.2	39.2	39.2	157.9	0	175.36	1205600000	178	15	28	20	41	33	30
	1.61443	-1.47775	P42766	P42766	60S ribosomal protein L35	RPL35	26.7698	27.7827	28.0008	28.6411	29.2046	29.1409				4	4	4	29.3	29.3	29.3	14.551	0	94.976	2726700000	23	2	2	3	3	3	4
	1.33704	-1.00112	P43003	P43003	Excitatory amino acid transporter 1	SLC1A3	20.8455	21.7247	21.9962	22.499	22.612	22.4589				2	2	2	5.9	5.9	5.9	59.572	0	6.9306	30262000	8	1	0	1	2	2	2
	0.0558596	0.20287	P43243	P43243	Matrin-3	MATR3	27.4539	31.4206	28.5805	29.7626	28.3389	28.7449				38	38	38	52.2	52.2	52.2	94.622	0	209.54	4120100000	172	11	31	12	33	21	29
	0.253204	0.430993	P43487	P43487	Ran-specific GTPase-activating protein	RANBP1	24.3226	24.6131	25.4473	23.1954	25.021	24.8736				5	5	5	32.8	32.8	32.8	23.31	0	18.213	139460000	16	2	2	3	0	5	4
	0.0263783	0.0920773	P45880	P45880	Voltage-dependent anion-selective channel protein 2	VDAC2	26.3303	29.9972	28.9915	29.1605	27.7874	28.0948				14	14	14	65.3	65.3	65.3	31.566	0	151.79	2454600000	75	6	13	10	13	11	10
	0.149715	-0.817792	P45973	P45973	Chromobox protein homolog 5	CBX5	21.6753	28.4853	26.2203	26.9792	25.7404	26.1148				9	9	8	56.5	56.5	50.3	22.225	0	31.651	595470000	31	1	7	2	7	4	5
	0.22336	-1.17192	P46013	P46013	Antigen KI-67	MKI67	24.0402	30.6898	25.7826	28.8743	27.201	27.9531				92	92	92	38.9	38.9	38.9	358.69	0	187.64	2161200000	234	2	69	5	70	29	45
	0.0704847	-0.360781	P46060	P46060	Ran GTPase-activating protein 1	RANGAP1	23.78	28.0346	22.7129	26.5436	25.1244	23.9419				16	16	16	35.9	35.9	35.9	63.541	0	46.406	360750000	32	2	11	0	9	5	4
	0.438997	-1.14539	P46063	P46063	ATP-dependent DNA helicase Q1	RECQL	22.3544	25.9872	24.2958	25.9992	25.4166	24.6579				14	14	14	25	25	25	73.457	0	30.83	252790000	34	1	4	2	12	9	5
	0.0570003	-0.208567	P46087	P46087	Probable 28S rRNA (cytosine(4447)-C(5))-methyltransferase	NOP2	25.7667	29.6456	26.4815	28.3304	27.2587	26.9304				21	21	21	29.9	29.9	29.9	89.301	0	56.118	1397500000	80	8	17	9	18	15	15
	0.065918	-0.317726	P46100	P46100	Transcriptional regulator ATRX	ATRX	20.9625	25.9659	21.7945	24.4733	22.273	22.9297				9	9	9	4.9	4.9	4.9	282.58	0	14.924	85640000	21	0	7	1	8	2	3
	1.27623	-1.11265	P46776	P46776	60S ribosomal protein L27a	RPL27A	27.6592	28.9991	28.1478	29.1478	29.4668	29.5293				10	10	10	39.9	39.9	39.9	16.561	0	24.929	3654300000	38	4	7	4	8	7	7
	1.24946	-1.19848	P46777	P46777	60S ribosomal protein L5	RPL5	28.7657	29.936	30.2001	30.9558	30.8894	30.6521				26	26	26	66	66	66	34.362	0	201.65	9969200000	147	8	14	13	22	19	19
	1.83805	-1.62698	P46778	P46778	60S ribosomal protein L21	RPL21	27.9458	29.2829	28.7328	30.3734	30.324	30.145				7	7	7	42.5	42.5	42.5	18.565	0	84.109	6556800000	57	3	6	3	6	6	6
	2.0367	-1.51792	P46779	P46779	60S ribosomal protein L28	RPL28	27.9069	28.3736	29.0094	30.0226	29.9247	29.8965				10	10	10	47.4	47.4	47.4	15.747	0	35.742	5226700000	50	3	4	5	10	8	9
	1.21353	-1.03653	P46781	P46781	40S ribosomal protein S9	RPS9	28.8429	28.6273	29.8374	30.2092	29.8532	30.3547				20	20	20	47.4	47.4	47.4	22.591	0	85.555	6266200000	81	10	7	11	17	16	19
	0.321718	-0.675292	P46782	P46782	40S ribosomal protein S5;40S ribosomal protein S5, N-terminally processed	RPS5	26.9237	29.4272	29.5615	29.4274	29.1701	29.3408				13	13	13	52.5	52.5	52.5	22.876	0	100.36	3757900000	61	4	9	8	12	12	10
	1.13567	-1.48509	P46783;Q9NQ39	P46783	40S ribosomal protein S10	RPS10	26.2146	27.5226	28.3092	28.9288	28.6947	28.8781				11	11	11	61.8	61.8	61.8	18.898	0	69.098	2441400000	66	3	4	6	8	11	9
	0.701464	0.747908	P46940;Q86VI3	P46940	Ras GTPase-activating-like protein IQGAP1	IQGAP1	27.3444	28.6823	28.8206	27.7719	27.3668	27.4649				49	49	48	40.5	40.5	40	189.25	0	197.88	1387000000	167	20	29	26	29	25	29
	0.251631	-1.0073	P46977	P46977	Dolichyl-diphosphooligosaccharide--protein glycosyltransferase subunit STT3A	STT3A	19.5818	24.4403	23.9951	23.6618	24.278	23.0994				7	7	7	12.8	12.8	12.8	80.529	0	13.005	81990000	20	0	4	2	4	5	3
	0.219361	-0.809265	P47755	P47755	F-actin-capping protein subunit alpha-2	CAPZA2	21.4158	26.2129	24.6771	25.3727	24.4911	24.8699				8	6	6	43.7	34.3	34.3	32.949	0	43.049	193110000	19	0	5	2	6	3	3
	0.236726	0.591824	P47756	P47756	F-actin-capping protein subunit beta	CAPZB	25.8546	29.0879	27.4529	27.4904	26.6159	26.5136				15	15	15	56.7	56.7	56.7	31.35	0	49.734	954600000	73	6	15	8	13	11	10
	0.11041	-0.415549	P47813;O14602	P47813;O14602	Eukaryotic translation initiation factor 1A, X-chromosomal;Eukaryotic translation initiation factor 1A, Y-chromosomal	EIF1AX;EIF1AY	20.462	24.2328	24.6667	23.1185	23.4497	24.0399				6	6	6	43.8	43.8	43.8	16.46	0	12.683	76372000	20	0	3	3	3	3	5
	0.65359	0.987511	P47897	P47897	Glutamine--tRNA ligase	QARS	26.1414	26.9781	26.8732	26.3017	26.3133	24.4151				26	25	25	40.5	39.5	39.5	87.798	0	51.274	446930000	84	14	11	9	17	20	8
	1.4323	-1.76526	P47914	P47914	60S ribosomal protein L29	RPL29	24.5425	24.9026	26.3545	26.7358	27.1784	27.1811				2	2	2	14.5	14.5	14.5	17.752	0	5.5583	688760000	11	1	1	2	2	2	2
	0.0872088	-0.380395	P48047	P48047	ATP synthase subunit O, mitochondrial	ATP5O	20.4788	24.7882	24.3528	24.0383	22.1717	24.551				8	8	8	48.8	48.8	48.8	23.277	0	14.694	90782000	21	0	4	2	5	2	8
	2.03656	2.34791	P48507	P48507	Glutamate--cysteine ligase regulatory subunit	GCLM	23.8228	25.0625	24.0972	21.9637	21.4226	22.5524				5	5	5	23.7	23.7	23.7	30.727	0	9.9583	51564000	13	2	4	2	1	2	2
	0.600033	0.74167	P48643	P48643	T-complex protein 1 subunit epsilon	CCT5	26.116	26.6851	27.8339	25.6992	26.2602	26.4505				19	19	19	43.8	43.8	43.8	59.67	0	58.56	534760000	66	5	6	10	11	12	14
	0.101946	0.18055	P48651	P48651	Phosphatidylserine synthase 1	PTDSS1	22.2014	23.6716	24.0375	22.5543	23.2378	23.5767				4	4	4	10.1	10.1	10.1	55.527	0	6.8501	58749000	16	2	2	2	2	3	3
	0.127035	0.38318	P48729;Q8N752	P48729	Casein kinase I isoform alpha	CSNK1A1	23.8327	25.6044	27.6481	25.4118	25.3833	25.1405				9	9	9	30	30	30	38.914	0	18.628	313710000	42	4	5	7	5	8	7
	1.30649	-1.92046	P49207	P49207	60S ribosomal protein L34	RPL34	25.0514	26.9737	27.1805	28.4575	28.4295	28.0799				4	4	4	25.6	25.6	25.6	13.293	0	6.7554	1679000000	12	1	2	2	4	4	3
	0.667348	0.886412	P49327	P49327	Fatty acid synthase;[Acyl-carrier-protein] S-acetyltransferase;[Acyl-carrier-protein] S-malonyltransferase;3-oxoacyl-[acyl-carrier-protein] synthase;3-oxoacyl-[acyl-carrier-protein] reductase;3-hydroxyacyl-[acyl-carrier-protein] dehydratase;Enoyl-[acyl-carrier-protein] reductase;Oleoyl-[acyl-carrier-protein] hydrolase	FASN	28.0783	28.6762	30.0006	27.7604	27.912	28.4235				72	72	72	39.3	39.3	39.3	273.42	0	233.9	2084700000	265	33	32	50	39	43	51
	1.26479	1.34033	P49368	P49368	T-complex protein 1 subunit gamma	CCT3	27.3218	27.7972	28.7984	26.2041	27.0367	26.6555				23	23	23	53.9	53.9	53.9	60.533	0	75.199	891670000	100	14	13	17	14	20	12
	2.56664	1.26362	P49411	P49411	Elongation factor Tu, mitochondrial	TUFM	29.5833	30.1902	30.0248	28.788	28.6331	28.5863				28	28	28	63.1	63.1	63.1	49.541	0	245.69	3441100000	163	18	21	20	27	23	23
	1.57474	-1.77087	P49458	P49458	Signal recognition particle 9 kDa protein	SRP9	23.625	25.3785	24.7467	26.225	26.4066	26.4313				4	4	4	43	43	43	10.112	0	8.0259	426070000	18	1	3	1	4	4	4
	0.586446	0.906018	P49588	P49588	Alanine--tRNA ligase, cytoplasmic	AARS	25.0333	26.1002	27.3507	25.0844	25.584	25.0978				18	18	18	26.8	26.8	26.8	106.81	0	46.643	311540000	61	5	7	12	11	12	10
	0.264493	0.842279	P49591	P49591	Serine--tRNA ligase, cytoplasmic	SARS	24.547	22.8235	27.0631	23.521	23.8019	24.5839				13	13	13	40.1	40.1	40.1	58.777	0	19.522	156940000	35	5	2	9	5	7	8
	0.329193	1.30986	P49721	P49721	Proteasome subunit beta type-2	PSMB2	21.8236	25.2777	26.1322	21.3431	23.2574	24.7035				7	7	7	61.7	61.7	61.7	22.836	0	16.81	110180000	17	1	3	4	2	3	5
	0.1121	-0.216674	P49755	P49755	Transmembrane emp24 domain-containing protein 10	TMED10	24.0104	25.8204	26.3076	25.6879	25.5311	25.5695				6	6	6	39.7	39.7	39.7	24.976	0	14.881	302100000	27	2	3	3	5	5	6
	0.291433	-1.55418	P49790	P49790	Nuclear pore complex protein Nup153	NUP153	21.1518	27.3173	21.4817	26.3626	23.6077	24.6431				23	23	23	24.1	24.1	24.1	153.94	0	44.758	266120000	41	1	12	0	17	5	8
	0.168107	-0.867242	P49792;O14715;Q99666;P0DJD0;P0DJD1;Q05823	P49792	E3 SUMO-protein ligase RanBP2	RANBP2	23.7178	29.5778	24.4946	27.9143	25.687	26.7906				67	67	44	30.9	30.9	21.6	358.2	0	145.97	1009600000	166	2	36	3	32	10	25
	0.0799908	-0.362508	P49959	P49959	Double-strand break repair protein MRE11A	MRE11A	20.3864	25.5803	22.7199	24.3159	22.4734	22.9848				6	6	6	13.4	13.4	13.4	80.592	0	14.822	75179000	18	0	5	0	6	2	4
	0.893858	1.70445	P50395;P31150	P50395	Rab GDP dissociation inhibitor beta	GDI2	25.7074	26.4761	28.5622	24.8656	25.0676	25.6992				18	18	18	57.8	57.8	57.8	50.663	0	80.281	427870000	59	6	9	16	7	6	8
	0.125546	-0.399451	P50402	P50402	Emerin	EMD	25.3157	28.2598	24.6753	27.224	26.0389	26.1862				11	11	11	44.9	44.9	44.9	28.994	0	26.481	636380000	42	4	7	1	10	7	6
	0.464057	0.796265	P50416	P50416	Carnitine O-palmitoyltransferase 1, liver isoform	CPT1A	23.7078	22.1816	23.5641	23.0339	22.7865	21.2442				7	7	7	10.5	10.5	10.5	88.367	0	9.9452	44100000	16	4	1	1	4	4	2
	1.13061	1.13451	P50454	P50454	Serpin H1	SERPINH1	27.4993	28.3345	29.094	27.0901	27.0545	27.3797				15	15	15	45.2	45.2	45.2	46.44	0	87.345	1200000000	85	8	12	12	12	11	12
	0.846682	1.50812	P50502;Q8NFI4;Q8IZP2	P50502;Q8NFI4;Q8IZP2	Hsc70-interacting protein;Putative protein FAM10A5;Putative protein FAM10A4	ST13;ST13P5;ST13P4	24.9828	24.6265	26.7809	23.5033	23.4291	24.9335				6	6	6	17.6	17.6	17.6	41.331	0	13.881	163480000	27	4	4	5	4	4	6
	1.28157	-1.09165	P50579	P50579	Methionine aminopeptidase 2	METAP2	23.3802	24.2606	24.6305	24.9084	25.2189	25.4189				10	10	10	28.5	28.5	28.5	52.891	0	26.258	199230000	31	2	2	2	5	8	8
	1.68883	-1.18739	P50914	P50914	60S ribosomal protein L14	RPL14	28.4812	29.372	29.4913	30.2834	30.3377	30.2855				8	8	8	33	33	33	23.432	0	26.618	6839300000	34	4	4	3	6	6	7
	0.936739	1.38987	P50990	P50990	T-complex protein 1 subunit theta	CCT8	26.795	27.7144	29.0817	26.0781	26.6201	26.7232				30	30	30	59.9	59.9	59.9	59.62	0	72.216	843250000	99	12	15	22	13	19	17
	1.10606	1.20293	P50991	P50991	T-complex protein 1 subunit delta	CCT4	27.0428	27.4568	28.4178	25.8272	26.8348	26.6466				18	18	18	37.7	37.7	37.7	57.924	0	57.87	747870000	73	11	9	11	9	13	12
	0.00638908	-0.0155296	P51114	P51114	Fragile X mental retardation syndrome-related protein 1	FXR1	23.6045	24.3559	25.181	25.6551	23.4547	24.0781				12	12	11	28.5	28.5	27.2	69.72	0	17.718	159750000	22	2	0	1	7	4	4
	0.569047	-0.938046	P51398	P51398	28S ribosomal protein S29, mitochondrial	DAP3	21.0745	22.2596	21.9371	22.1213	21.9875	23.9764				6	6	6	21.9	21.9	21.9	45.566	0	11.143	36635000	11	0	0	0	3	2	5
	0.120242	-0.475805	P51532	P51532	Transcription activator BRG1	SMARCA4	24.0053	28.4471	24.661	26.988	25.6819	25.8709				32	32	20	23.7	23.7	15.6	184.64	0	87.703	558700000	82	1	15	2	13	7	6
	1.82705	2.36376	P51570	P51570	Galactokinase	GALK1	23.6557	23.8641	23.5471	21.7456	22.0316	20.1984				7	7	7	21.4	21.4	21.4	42.272	0	12.695	27372000	12	3	2	3	1	2	1
	1.11656	1.76981	P51571	P51571	Translocon-associated protein subunit delta	SSR4	25.9912	27.325	26.9056	25.6196	23.7052	25.5877				6	6	6	37	37	37	18.998	0	11.653	342090000	28	3	5	3	4	3	3
	2.54006	1.60232	P51659	P51659	Peroxisomal multifunctional enzyme type 2;(3R)-hydroxyacyl-CoA dehydrogenase;Enoyl-CoA hydratase 2	HSD17B4	30.0709	30.3212	30.5202	28.8668	28.9525	28.2862				41	41	41	61	61	61	79.685	0	323.31	3982000000	199	27	26	26	28	29	23
	0.312552	0.546234	P51858	P51858	Hepatoma-derived growth factor	HDGF	23.988	26.0973	26.1234	24.7109	25.0388	24.8204				8	7	7	45.8	42.5	42.5	26.788	0	20.067	211280000	24	2	3	4	5	5	4
	0.152419	0.478371	P51991	P51991	Heterogeneous nuclear ribonucleoprotein A3	HNRNPA3	27.2236	31.04	28.8026	29.1882	27.86	28.5829				27	27	27	52.1	52.1	52.1	39.594	0	219.07	3158800000	123	10	23	14	22	17	19
	0.919157	1.71924	P52209	P52209	6-phosphogluconate dehydrogenase, decarboxylating	PGD	24.6113	23.749	26.3021	22.8334	22.6154	24.056				6	6	6	17.8	17.8	17.8	53.139	0	13.785	104500000	23	5	3	6	2	2	4
	0.146488	-0.54364	P52272	P52272	Heterogeneous nuclear ribonucleoprotein M	HNRNPM	27.1286	31.7288	29.4492	30.6922	29.8234	29.422				45	45	45	61.8	61.8	61.8	77.515	0	206.32	7154800000	240	11	33	21	41	34	33
	0.130268	-0.352568	P52292	P52292	Importin subunit alpha-1	KPNA2	24.8868	28.1298	25.9719	27.1645	26.1811	26.7006				14	14	14	39.7	39.7	39.7	57.861	0	64.013	681730000	50	4	10	4	12	8	11
	0.469832	1.00572	P52434	P52434	DNA-directed RNA polymerases I, II, and III subunit RPABC3	POLR2H	24.143	26.7218	24.1036	24.6066	23.4826	23.8622				6	6	6	55.3	55.3	55.3	17.143	0	46.643	146810000	22	3	5	1	5	2	4
	0.235583	-1.06771	P52565	P52565	Rho GDP-dissociation inhibitor 1	ARHGDIA	24.7855	20.5229	26.4389	24.4576	25.2747	25.2183				4	4	4	22.5	22.5	22.5	23.207	0	16.565	211270000	19	2	1	3	3	4	3
	0.0387625	0.085158	P52597	P52597	Heterogeneous nuclear ribonucleoprotein F;Heterogeneous nuclear ribonucleoprotein F, N-terminally processed	HNRNPF	28.3002	30.808	29.5871	29.7892	29.1669	29.4837				17	17	15	60.5	60.5	54	45.671	0	323.31	4811100000	111	6	9	8	13	12	12
	1.28891	2.50416	P52789;P19367;P52790	P52789	Hexokinase-2	HK2	24.3345	24.7539	23.7342	20.8944	23.4929	20.9228				7	7	7	10.3	10.3	10.3	102.38	0	11.433	52607000	21	5	6	2	2	5	1
	0.125209	0.304985	P52907	P52907	F-actin-capping protein subunit alpha-1	CAPZA1	25.6146	28.483	27.3168	27.4428	26.369	26.6875				13	13	11	58.7	58.7	55.2	32.922	0	73.223	839750000	39	2	5	3	11	4	7
	0.279226	-1.5437	P52948	P52948	Nuclear pore complex protein Nup98-Nup96;Nuclear pore complex protein Nup98;Nuclear pore complex protein Nup96	NUP98	22.7384	28.4825	22.1281	27.4434	24.2859	26.2508				34	34	34	26.5	26.5	26.5	197.58	0	69.919	599380000	74	3	28	1	22	8	8
	0.569551	-1.09118	P53007	P53007	Tricarboxylate transport protein, mitochondrial	SLC25A1	19.7855	22.5344	21.3732	22.9245	22.0454	21.9967				2	2	2	7.7	7.7	7.7	34.012	0	5.8151	27683000	7	0	1	0	2	2	2
	0.741788	1.11852	P53396	P53396	ATP-citrate synthase	ACLY	26.1232	25.7159	27.7576	25.4946	25.8864	24.8603				21	21	21	25.8	25.8	25.8	120.84	0	50.668	381620000	59	9	5	13	10	14	7
	0.301852	-1.14289	P53582	P53582	Methionine aminopeptidase 1	METAP1	22.2404	26.7451	22.5172	25.9399	24.2963	24.6951				15	15	15	61.9	61.9	61.9	43.215	0	38.518	219790000	29	0	9	0	9	4	4
	0.0526742	0.0686366	P53621	P53621	Coatomer subunit alpha;Xenin;Proxenin	COPA	25.3891	25.4634	26.6323	26.0399	25.8609	25.3781				28	28	28	31.5	31.5	31.5	138.34	0	51.839	356440000	77	8	6	10	19	18	15
	1.07549	2.97485	P53634	P53634	Dipeptidyl peptidase 1;Dipeptidyl peptidase 1 exclusion domain chain;Dipeptidyl peptidase 1 heavy chain;Dipeptidyl peptidase 1 light chain	CTSC	23.8424	26.3685	27.36	22.6534	21.6764	24.3166				7	7	7	17.3	17.3	17.3	51.853	0	11.114	167700000	19	2	4	6	2	1	4
	0.335872	-0.41884	P53999	P53999	Activated RNA polymerase II transcriptional coactivator p15	SUB1	23.9575	23.0478	24.7124	24.1698	24.1158	24.6887				7	7	7	42.5	42.5	42.5	14.395	0	35.717	121400000	15	2	2	2	2	4	4
	0.964286	0.850439	P54136	P54136	Arginine--tRNA ligase, cytoplasmic	RARS	26.7399	27.811	27.768	26.9738	26.579	26.2149				30	30	30	52.1	52.1	52.1	75.378	0	62.704	742620000	107	16	16	18	20	18	16
	0.658847	1.22304	P54577	P54577	Tyrosine--tRNA ligase, cytoplasmic;Tyrosine--tRNA ligase, cytoplasmic, N-terminally processed	YARS	23.2686	24.0182	25.4392	21.9616	23.2911	23.8042				10	10	10	22.9	22.9	22.9	59.143	0	14.477	76364000	20	2	2	6	2	4	5
	0.490413	1.49608	P54819	P54819	Adenylate kinase 2, mitochondrial;Adenylate kinase 2, mitochondrial, N-terminally processed	AK2	23.8233	24.1594	25.7517	20.706	24.2072	24.333				7	7	7	41.4	41.4	41.4	26.477	0	27.483	104200000	20	3	2	3	1	5	6
	0.471305	0.947453	P55060	P55060	Exportin-2	CSE1L	24.9199	25.7335	27.6938	24.8209	25.7318	24.9521				19	19	19	26.3	26.3	26.3	110.42	0	39.379	317450000	61	5	6	14	10	15	9
	0.931313	1.5451	P55072	P55072	Transitional endoplasmic reticulum ATPase	VCP	26.6663	26.8823	28.9108	25.4735	26.5023	25.8483				25	25	25	38	38	38	89.321	0	89.189	646280000	92	11	11	20	9	14	13
	0.00579634	-0.0216516	P55084	P55084	Trifunctional enzyme subunit beta, mitochondrial;3-ketoacyl-CoA thiolase	HADHB	20.7475	23.5061	24.9096	23.2224	23.0163	22.9894				4	4	4	16.7	16.7	16.7	51.294	0	12.973	59214000	10	0	1	2	3	2	2
	0.62258	0.979113	P55209	P55209	Nucleosome assembly protein 1-like 1	NAP1L1	25.4544	26.9548	27.5801	25.1456	25.6535	26.2528				8	8	6	27.9	27.9	25.3	45.374	0	89.292	424620000	36	2	4	4	2	4	5
	0.337477	-1.59531	P55265	P55265	Double-stranded RNA-specific adenosine deaminase	ADAR	23.4668	28.8834	22.9276	27.5407	26.4629	26.0602				34	34	34	33	33	33	136.06	0	109.82	769090000	88	2	22	0	26	17	15
	0.501596	0.675765	P55735	P55735	Protein SEC13 homolog	SEC13	25.7207	27.6295	26.4867	26.1352	26.1333	25.541				8	8	8	50.9	50.9	50.9	35.54	0	26.352	462910000	39	4	6	5	7	7	6
	0.212428	-1.17314	P55769	P55769	NHP2-like protein 1;NHP2-like protein 1, N-terminally processed	NHP2L1	21.4261	28.6506	25.7137	27.2169	25.7041	26.3888				8	8	8	46.9	46.9	46.9	14.173	0	23.138	661090000	30	1	6	1	7	5	5
	0.420002	0.801387	P55786;A6NEC2	P55786	Puromycin-sensitive aminopeptidase	NPEPPS	23.5291	24.1049	25.3783	23.4747	24.6087	22.5248				12	12	12	17.1	17.1	17.1	103.28	0	19.825	100670000	23	2	2	4	4	10	2
	0.0123347	0.056839	P55795	P55795	Heterogeneous nuclear ribonucleoprotein H2	HNRNPH2	22.4806	27.3384	24.613	25.8896	23.9576	24.4142				12	6	6	37	20	20	49.263	0	31.52	242660000	20	1	5	2	5	2	2
	0.225129	0.507449	P55809;Q9BYC2	P55809	Succinyl-CoA:3-ketoacid coenzyme A transferase 1, mitochondrial	OXCT1	22.5784	23.458	24.742	21.9633	23.1987	24.0941				6	6	6	14.8	14.8	14.8	56.157	0	13.872	67500000	16	1	2	2	2	4	5
	0.727197	1.473	P55884	P55884	Eukaryotic translation initiation factor 3 subunit B	EIF3B	24.9262	25.3727	27.1111	24.7292	25.1932	23.0687				11	11	11	15.6	15.6	15.6	92.48	0	22.489	217670000	37	6	5	7	6	9	3
	1.05585	1.10311	P56192	P56192	Methionine--tRNA ligase, cytoplasmic	MARS	26.5349	27.8873	27.9577	26.5325	26.5074	26.0306				22	22	22	34	34	34	101.11	0	135.69	677910000	82	9	13	15	15	14	13
	0.00444213	0.0153211	P56537	P56537	Eukaryotic translation initiation factor 6	EIF6	24.469	28.3586	26.6083	26.6626	26.3461	26.3812				6	6	6	42.9	42.9	42.9	26.599	0	38.47	629070000	37	2	5	5	6	6	6
	0.255906	-1.48206	P57740	P57740	Nuclear pore complex protein Nup107	NUP107	22.5801	27.7807	20.403	26.4971	24.3323	24.3807				20	20	20	28	28	28	106.37	0	42.274	315940000	45	2	14	0	17	7	6
	0.287863	0.440583	P58107	P58107	Epiplakin	EPPK1	24.7176	26.646	25.5048	25.4655	24.6583	25.4229				24	17	17	25.8	19.4	19.4	555.61	0	87.784	260030000	51	4	10	6	12	6	9
	0.182986	0.442667	P59998	P59998	Actin-related protein 2/3 complex subunit 4	ARPC4	23.9251	26.8658	25.9591	25.7507	24.7851	24.8862				6	6	6	41.1	41.1	41.1	19.667	0	16.611	268340000	24	2	5	3	6	4	4
	0.57701	1.26673	P60174	P60174	Triosephosphate isomerase	TPI1	28.296	28.5437	30.8553	26.8848	28.5313	28.4787				22	22	22	79	79	79	30.791	0	115.83	2545600000	85	9	10	16	11	18	13
	0.395111	0.999329	P60228	P60228	Eukaryotic translation initiation factor 3 subunit E	EIF3E	24.2785	22.3279	25.9217	22.6793	23.4804	23.3704				6	6	6	17.3	17.3	17.3	52.22	0	11.499	86643000	20	4	1	4	3	4	4
	0.168584	0.370363	P60660;P14649	P60660	Myosin light polypeptide 6	MYL6	25.6714	28.4621	27.5377	26.9849	26.6161	26.9592				8	8	8	65.6	65.6	65.6	16.93	0	35.914	828750000	36	3	7	6	6	5	6
	0.695399	1.16453	P60842;Q14240	P60842	Eukaryotic initiation factor 4A-I	EIF4A1	27.5448	28.4264	30.0675	27.277	27.3794	27.8887				20	18	18	55.4	49.5	49.5	46.153	0	117.29	1646300000	89	8	12	16	12	11	14
	0.135357	-0.179088	P60866	P60866	40S ribosomal protein S20	RPS20	27.6546	29.0286	29.1094	29.0023	28.7518	28.5758				8	8	8	42	42	42	13.373	0	65.355	2724700000	49	4	6	5	7	7	5
	1.49194	1.02088	P60891;P11908;P21108	P60891	Ribose-phosphate pyrophosphokinase 1	PRPS1	25.7546	26.6147	26.6952	25.3677	25.4858	25.1484				12	12	12	41.8	41.8	41.8	34.834	0	28.18	319750000	37	4	6	5	8	8	6
	2.35127	0.843586	P60900	P60900	Proteasome subunit alpha type-6	PSMA6	25.3003	25.129	25.101	24.1275	24.2926	24.5794				5	5	5	26	26	26	27.399	0	14.85	152670000	19	3	2	3	4	3	4
	0.17147	-0.393657	P60903	P60903	Protein S100-A10	S100A10	24.1462	26.5208	24.1566	25.9206	24.6769	25.407				5	5	5	59.8	59.8	59.8	11.203	0	16.196	264870000	23	2	3	1	5	2	3
	0.127326	0.205221	P60953	P60953	Cell division control protein 42 homolog	CDC42	23.7243	24.9433	25.7572	24.6303	24.5716	24.6072				7	7	7	51.3	51.3	51.3	21.258	0	17.326	162550000	20	3	2	4	4	4	4
	1.54233	1.61467	P60981	P60981	Destrin	DSTN	24.5097	25.0874	25.1904	23.4772	22.4954	23.971				5	5	5	41.8	41.8	41.8	18.506	0	8.8723	97506000	21	3	2	3	2	1	3
	0.158216	0.410759	P61158;Q9P1U1	P61158	Actin-related protein 3	ACTR3	24.7821	28.0233	26.0064	26.3094	25.7408	25.5293				12	12	12	43.1	43.1	43.1	47.371	0	44.998	450480000	45	4	10	4	9	7	7
	0.658799	1.25557	P61160	P61160	Actin-related protein 2	ACTR2	25.0617	27.4446	24.9252	25.0118	24.0616	24.5914				10	10	10	36	36	36	44.76	0	23.022	230140000	23	4	6	3	4	3	5
	0.483168	-0.471472	P61247	P61247	40S ribosomal protein S3a	RPS3A	29.4037	30.2481	30.8666	30.674	30.6263	30.6325				29	29	29	75	75	75	29.945	0	299.64	9429000000	147	10	18	18	25	22	23
	0.852869	-1.02476	P61254;Q9UNX3	P61254;Q9UNX3	60S ribosomal protein L26;60S ribosomal protein L26-like 1	RPL26;RPL26L1	27.3694	28.6163	29.0494	29.7355	29.459	28.9149				11	11	11	52.4	52.4	52.4	17.258	0	34.628	3781600000	58	4	5	8	10	10	9
	0.466234	1.11095	P61289	P61289	Proteasome activator complex subunit 3	PSME3	23.017	24.1214	26.1088	22.4432	23.316	24.1551				6	6	6	26.8	26.8	26.8	29.506	0	15.044	96275000	20	1	3	5	2	3	5
	1.78527	-1.77556	P61313	P61313	60S ribosomal protein L15	RPL15	27.8433	29.0817	29.2424	30.618	30.4425	30.4336				11	11	11	45.6	45.6	45.6	24.146	0	33.002	7542200000	68	4	7	6	10	9	9
	0.216921	0.565551	P61326;Q96A72	P61326;Q96A72	Protein mago nashi homolog;Protein mago nashi homolog 2	MAGOH;MAGOHB	26.1236	28.8653	26.5267	27.2846	25.5258	27.0085				10	10	10	76	76	76	17.163	0	88.204	819810000	50	6	8	4	10	6	8
	1.08394	-1.0161	P61353	P61353	60S ribosomal protein L27	RPL27	28.8145	30.1942	30.0429	30.7875	30.7219	30.5906				12	12	12	54.4	54.4	54.4	15.798	0	144.79	9214100000	78	5	8	7	9	11	10
	2.99183	-1.52536	P61513;A6NKH3	P61513	60S ribosomal protein L37a	RPL37A	26.5676	26.9319	27.1695	28.3505	28.4548	28.4398				3	3	3	41.3	41.3	41.3	10.275	0	29.958	1797100000	20	2	3	2	3	3	3
	0.79894	1.20233	P61604	P61604	10 kDa heat shock protein, mitochondrial	HSPE1	25.1968	25.8126	26.8269	23.7446	25.4017	25.083				7	7	7	63.7	63.7	63.7	10.932	0	15.843	241710000	24	3	4	4	3	6	4
	0.526335	0.62151	P61619;Q9H9S3	P61619;Q9H9S3	Protein transport protein Sec61 subunit alpha isoform 1;Protein transport protein Sec61 subunit alpha isoform 2	SEC61A1;SEC61A2	24.3288	24.0612	24.9485	24.696	23.5707	23.2072				7	7	7	16.2	16.2	16.2	52.264	0	8.9216	110410000	18	3	1	2	6	2	3
	1.54404	-2.84642	P61964	P61964	WD repeat-containing protein 5	WDR5	20.0849	21.9437	22.7901	25.0035	24.0237	24.3308				10	10	10	44.3	44.3	44.3	36.588	0	15.754	108750000	20	0	0	0	7	6	7
	0.250705	0.571221	P61978	P61978	Heterogeneous nuclear ribonucleoprotein K	HNRNPK	28.3441	31.3814	30.0152	29.7432	29.0301	29.2537				26	26	26	65.7	65.7	65.7	50.976	0	198.73	5052900000	127	11	19	18	21	19	22
	0.351937	0.788008	P61981	P61981	14-3-3 protein gamma;14-3-3 protein gamma, N-terminally processed	YWHAG	24.3695	25.727	27.3773	24.3773	25.4086	25.3238				10	6	6	49.8	36	36	28.302	0	41.927	275980000	22	1	4	4	4	4	3
	1.28069	-0.951185	P62081	P62081	40S ribosomal protein S7	RPS7	28.8458	29.6791	29.9872	30.5963	30.3651	30.4042				17	17	17	62.4	62.4	62.4	22.127	0	83.389	7809900000	113	9	10	9	14	14	14
	0.036998	0.134801	P62158;P27482;P02585	P62158	Calmodulin	CALM1	23.7637	27.6536	26.1762	26.6484	24.9762	25.5645				7	7	7	60.4	60.4	60.4	16.837	0	50.603	419600000	23	2	5	3	6	3	4
	1.5382	1.68965	P62195	P62195	26S protease regulatory subunit 8	PSMC5	24.3357	24.7897	25.8423	22.85	23.3797	23.669				7	7	7	24.9	24.9	24.9	45.626	0	30.716	99503000	24	5	4	5	3	3	4
	2.05437	-1.23398	P62241	P62241	40S ribosomal protein S8	RPS8	29.3579	30.0033	30.2161	31.0601	31.1132	31.106				21	21	21	62.5	62.5	62.5	24.205	0	323.31	11769000000	111	8	11	12	19	20	20
	1.18856	-0.740993	P62244	P62244	40S ribosomal protein S15a	RPS15A	29.0845	29.662	30.0954	30.336	30.3502	30.3785				13	13	13	74.6	74.6	74.6	14.839	0	99.067	7415800000	96	9	8	10	11	12	12
	0.0196275	0.019673	P62249	P62249	40S ribosomal protein S16	RPS16	29.1693	30.1279	29.995	29.9445	29.8294	29.4593				12	12	12	56.2	56.2	56.2	16.445	0	30.209	5478600000	57	7	8	7	11	9	9
	0.940072	1.69539	P62258	P62258	14-3-3 protein epsilon	YWHAE	26.9213	27.4194	29.4979	25.6567	26.5064	26.5894				18	16	16	69.8	62.7	62.7	29.174	0	58.18	862320000	60	7	6	13	7	8	7
	0.532578	-0.438665	P62263	P62263	40S ribosomal protein S14	RPS14	28.2054	29.3968	28.7346	29.1931	29.426	29.0337				12	12	12	70.2	70.2	70.2	16.273	0	122.87	3537500000	61	6	8	6	10	12	10
	1.88961	-0.968089	P62266	P62266	40S ribosomal protein S23	RPS23	28.0591	28.4928	28.8409	29.4255	29.4553	29.4162				6	6	6	43.4	43.4	43.4	15.807	0	75.29	3817100000	36	4	4	4	5	5	6
	0.383694	-0.529933	P62269	P62269	40S ribosomal protein S18	RPS18	28.0932	29.1614	30.0778	29.7801	29.4634	29.6787				17	17	17	60.5	60.5	60.5	17.718	0	56.09	4729500000	70	6	9	12	14	13	13
	0.721072	-1.21621	P62277	P62277	40S ribosomal protein S13	RPS13	27.5372	29.8836	29.7767	30.2937	30.1022	30.4503				12	12	12	49.7	49.7	49.7	17.222	0	106.56	6851500000	72	3	8	7	11	10	11
	0.930677	-0.758945	P62280	P62280	40S ribosomal protein S11	RPS11	29.0421	30.1337	30.156	30.7217	30.5113	30.3755				14	14	14	60.8	60.8	60.8	18.431	0	70.959	8469400000	69	7	7	7	11	12	11
	0.0807756	0.234471	P62306	P62306	Small nuclear ribonucleoprotein F	SNRPF	23.5702	26.813	25.8438	25.7778	24.544	25.2018				4	4	4	48.8	48.8	48.8	9.7251	0	20.371	267540000	21	1	2	2	4	2	3
	0.0736258	-0.292137	P62314	P62314	Small nuclear ribonucleoprotein Sm D1	SNRPD1	23.5028	28.147	26.2335	26.8594	25.6463	26.254				4	4	4	37.8	37.8	37.8	13.281	0	18.061	555280000	23	2	4	3	4	3	4
	0.1052	0.234147	P62316	P62316	Small nuclear ribonucleoprotein Sm D2	SNRPD2	25.4929	28.0856	26.3669	26.8312	25.9611	26.4505				12	12	12	67.8	67.8	67.8	13.527	0	42.204	607280000	36	4	5	4	9	5	9
	0.323474	0.736935	P62318	P62318	Small nuclear ribonucleoprotein Sm D3	SNRPD3	25.8921	29.0103	27.5271	27.2423	26.5353	26.4412				5	5	5	49.2	49.2	49.2	13.916	0	46.748	884790000	29	2	5	4	4	4	4
	0.2906	0.751719	P62333	P62333	26S protease regulatory subunit 10B	PSMC6	22.6975	23.6159	25.8074	22.4017	24.1069	23.357				11	11	11	39.3	39.3	39.3	44.172	0	19.017	87241000	25	2	2	6	2	7	5
	1.12194	-2.05416	P62424	P62424	60S ribosomal protein L7a	RPL7A	27.1342	29.9599	29.3677	30.9402	30.8553	30.8288				20	20	20	45.5	45.5	45.5	29.995	0	323.31	9747800000	79	4	12	7	16	16	14
	0.123455	-0.255844	P62495	P62495	Eukaryotic peptide chain release factor subunit 1	ETF1	22.6365	22.7426	24.8518	23.2048	23.8644	23.9292				3	3	3	9.8	9.8	9.8	49.03	0	8.4596	81473000	13	2	1	2	2	3	3
	0.487267	-0.934235	P62633	P62633	Cellular nucleic acid-binding protein	CNBP	23.3886	23.72	25.5834	24.8597	24.5302	26.1048				6	6	6	43.5	43.5	43.5	19.463	0	12.545	221020000	11	1	1	2	2	2	6
	0.946683	-0.847148	P62701;Q8TD47;P22090	P62701	40S ribosomal protein S4, X isoform	RPS4X	29.6778	30.7172	31.0711	31.3681	31.2945	31.3449				28	28	28	73	73	73	29.597	0	305.9	14518000000	192	14	22	21	27	25	28
	1.32796	-1.23989	P62750	P62750	60S ribosomal protein L23a	RPL23A	27.4306	28.5311	28.8107	29.6851	29.2846	29.5222				15	15	15	54.5	54.5	54.5	17.695	0	99.633	3930900000	78	6	10	10	14	12	14
	2.3133	-1.7311	P62753	P62753	40S ribosomal protein S6	RPS6	27.5929	28.4753	28.5398	29.9491	29.9752	29.877				12	12	12	35.7	35.7	35.7	28.68	0	153.81	5092500000	68	4	7	7	12	11	12
	0.0788373	0.234715	P62805	P62805	Histone H4	HIST1H4A	32.0903	35.6126	34.1424	34.1546	33.3238	33.6627				16	16	16	65	65	65	11.367	0	215.87	99599000000	244	10	15	15	16	15	15
	0.546733	0.836489	P62826	P62826	GTP-binding nuclear protein Ran	RAN	28.4354	30.4788	30.3495	29.0417	28.6273	29.0853				16	16	16	53.7	53.7	53.7	24.423	0	62.498	3780000000	95	10	12	12	14	13	13
	1.27753	-1.24744	P62829	P62829	60S ribosomal protein L23	RPL23	27.909	29.2298	27.8964	29.7018	29.3557	29.7201				12	12	12	70.7	70.7	70.7	14.865	0	50.322	4206000000	55	7	8	5	9	9	10
	0.585353	-2.53106	P62841	P62841	40S ribosomal protein S15	RPS15	21.1293	26.8604	26.9358	27.1966	27.6189	27.7032				4	4	4	40.7	40.7	40.7	17.04	0	25.366	975450000	26	1	2	3	4	3	4
	0.738671	-2.19417	P62847	P62847	40S ribosomal protein S24	RPS24	26.8417	23.4682	27.8674	28.3842	27.6815	28.6942				5	5	5	30.1	30.1	30.1	15.423	0	53.631	1672400000	27	3	0	4	4	4	5
	0.568424	-1.05493	P62851	P62851	40S ribosomal protein S25	RPS25	25.9415	25.9287	28.409	27.8316	27.7692	27.843				6	6	6	33.6	33.6	33.6	13.742	0	89.702	1289600000	21	2	2	5	6	6	5
	0.571023	-1.61146	P62854;Q5JNZ5	P62854;Q5JNZ5	40S ribosomal protein S26;Putative 40S ribosomal protein S26-like 1	RPS26;RPS26P11	24.5334	28.1361	28.4341	28.7455	28.6673	28.5253				4	4	4	42.6	42.6	42.6	13.015	0	17.291	2207700000	26	1	3	3	4	3	3
	0.144354	0.21858	P62857	P62857	40S ribosomal protein S28	RPS28	25.6301	26.5282	27.5669	26.2706	26.344	26.4548				5	5	5	56.5	56.5	56.5	7.8409	0	14.894	548820000	24	2	3	4	4	5	4
	0.0633577	-0.342812	P62873;P16520	P62873	Guanine nucleotide-binding protein G(I)/G(S)/G(T) subunit beta-1	GNB1	20.7069	26.6982	23.6102	25.4136	23.7281	22.9021				11	6	6	46.2	27.9	27.9	37.377	0	54.71	155560000	12	0	5	1	4	2	2
	0.043692	0.133785	P62879	P62879	Guanine nucleotide-binding protein G(I)/G(S)/G(T) subunit beta-2	GNB2	26.1819	29.5451	28.4463	28.5839	27.5092	27.6789				14	14	7	58.2	58.2	32.1	37.331	0	155.68	1775800000	65	4	6	6	5	5	6
	2.01293	-0.956167	P62888	P62888	60S ribosomal protein L30	RPL30	29.2842	29.4958	29.9108	30.677	30.5249	30.3574				7	7	7	60	60	60	12.784	0	64.887	8179400000	54	6	6	4	7	7	7
	0.685574	-1.2951	P62899	P62899	60S ribosomal protein L31	RPL31	25.8354	28.3701	28.3292	29.0554	28.4343	28.9303				8	8	8	47.2	47.2	47.2	14.463	0	33.216	2488100000	35	2	5	4	7	7	5
	1.43662	-1.16452	P62906	P62906	60S ribosomal protein L10a	RPL10A	29.1595	30.1366	30.3904	31.1262	31.0499	31.004				16	16	16	55.3	55.3	55.3	24.831	0	123.96	11623000000	133	11	13	13	15	16	14
	1.46147	-1.58297	P62910	P62910	60S ribosomal protein L32	RPL32	26.857	27.2795	28.5068	28.9698	29.1455	29.2769				9	9	9	45.9	45.9	45.9	15.86	0	32.899	2964400000	46	3	4	6	7	8	8
	1.53511	-0.849811	P62913	P62913	60S ribosomal protein L11	RPL11	29.0165	29.8365	29.7123	30.3848	30.379	30.351				16	16	16	74.2	74.2	74.2	20.252	0	280.26	7407400000	69	8	9	8	16	12	13
	1.23954	-1.8195	P62917	P62917	60S ribosomal protein L8	RPL8	27.5747	28.9315	29.8632	30.8006	30.7851	30.2423				18	18	18	58	58	58	28.024	0	323.31	8344300000	95	3	7	8	15	15	16
	0.950932	1.15692	P62937;P0DN26;A0A0B4J2A2;A0A075B759;Q9Y536;F5H284;P0DN37	P62937	Peptidyl-prolyl cis-trans isomerase A;Peptidyl-prolyl cis-trans isomerase A, N-terminally processed	PPIA	29.9613	30.7446	31.7715	29.3555	29.5522	30.099				12	12	12	74.5	74.5	74.5	18.012	0	85.954	6942100000	83	10	10	11	9	11	10
	0.567346	0.959955	P62979;P62987;P0CG47;P0CG48	P62979;P62987;P0CG47;P0CG48	Ubiquitin-40S ribosomal protein S27a;Ubiquitin;40S ribosomal protein S27a;Ubiquitin-60S ribosomal protein L40;Ubiquitin;60S ribosomal protein L40;Polyubiquitin-B;Ubiquitin;Polyubiquitin-C;Ubiquitin	RPS27A;UBA52;UBB;UBC	29.3409	31.696	31.3092	30.1354	29.4994	29.8314				12	12	12	62.2	62.2	62.2	17.965	0	73.487	7460700000	81	4	8	9	10	10	9
	0.836309	1.40282	P62993	P62993	Growth factor receptor-bound protein 2	GRB2	23.0575	25.0221	24.9881	23.4461	22.0986	23.3145				7	7	7	36.4	36.4	36.4	25.206	0	8.7477	74328000	17	2	3	3	4	2	3
	0.0398418	-0.169401	P62995	P62995	Transformer-2 protein homolog beta	TRA2B	24.1869	28.9337	26.1572	27.3809	25.8614	26.5437				15	15	12	44.4	44.4	40.6	33.665	0	47.508	772570000	46	3	9	2	10	7	8
	0.426859	0.588881	P63000;P60763;P15153	P63000	Ras-related C3 botulinum toxin substrate 1	RAC1	24.8859	26.3481	26.4929	25.6866	24.7482	25.5255				5	5	5	30.7	30.7	30.7	21.45	0	11.436	293750000	21	3	4	4	4	4	5
	0.20801	-1.12353	P63010	P63010	AP-2 complex subunit beta	AP2B1	21.2066	27.826	26.6502	27.0853	26.4653	25.5028				28	28	19	36.8	36.8	25.7	104.55	0	70.204	584430000	72	0	10	5	12	13	5
	0.128375	-0.612962	P63092;Q5JWF2;P38405	P63092;Q5JWF2	Guanine nucleotide-binding protein G(s) subunit alpha isoforms short;Guanine nucleotide-binding protein G(s) subunit alpha isoforms XLas	GNAS	21.8832	27.698	25.4422	26.5228	25.1058	25.2336				15	14	14	39.8	37.1	37.1	45.664	0	34.757	379400000	39	1	9	3	10	7	7
	0.158829	-0.599925	P63096;P11488;P19087;A8MTJ3;P09471	P63096	Guanine nucleotide-binding protein G(i) subunit alpha-1	GNAI1	20.9909	25.2725	21.8383	24.3816	22.8091	22.7109				12	5	5	34.5	14.7	14.7	40.361	0	8.8484	72889000	12	0	4	0	4	2	2
	0.766377	1.42829	P63104	P63104	14-3-3 protein zeta/delta	YWHAZ	26.6269	27.8725	29.5728	26.4629	26.5749	26.7496				16	12	12	60	49	49	27.745	0	52.957	980600000	50	5	8	9	8	7	8
	1.24944	1.54618	P63151;Q66LE6;Q00005;Q9Y2T4	P63151;Q66LE6	Serine/threonine-protein phosphatase 2A 55 kDa regulatory subunit B alpha isoform;Serine/threonine-protein phosphatase 2A 55 kDa regulatory subunit B delta isoform	PPP2R2A;PPP2R2D	23.7075	25.579	25.2468	23.3816	23.1555	23.3576				6	6	6	17	17	17	51.691	0	16.255	94316000	22	4	5	4	3	3	3
	0.144139	-0.393922	P63165	P63165	Small ubiquitin-related modifier 1	SUMO1	21.611	24.8504	24.0276	24.419	23.42	23.8318				2	2	2	18.8	18.8	18.8	11.557	0.0021622	2.5369	94142000	8	0	1	1	2	2	2
	0.406693	0.774791	P63167;Q96FJ2	P63167	Dynein light chain 1, cytoplasmic	DYNLL1	25.0667	27.2458	27.5367	26.1593	25.9307	25.4348				5	5	5	64	64	64	10.366	0	111.75	456470000	26	3	3	3	5	4	3
	0.0987212	-0.110795	P63173	P63173	60S ribosomal protein L38	RPL38	27.3524	28.4085	28.6031	28.3455	28.0236	28.3273				6	6	6	54.3	54.3	54.3	8.2178	0	23.714	1867600000	42	5	3	5	6	6	6
	0.484051	0.651958	P63208	P63208	S-phase kinase-associated protein 1	SKP1	25.8202	27.6096	25.9616	25.872	25.5898	25.9737				8	8	8	57.7	57.7	57.7	18.658	0	20.079	420340000	31	4	6	2	7	5	7
	0.206307	0.851307	P63220	P63220	40S ribosomal protein S21	RPS21	21.0733	23.7834	26.1378	22.9081	21.6686	23.8639				3	3	3	41	41	41	9.1113	0	5.9886	66442000	10	0	1	2	2	2	3
	0.453713	0.66251	P63241;Q9GZV4;Q6IS14	P63241;Q9GZV4;Q6IS14	Eukaryotic translation initiation factor 5A-1;Eukaryotic translation initiation factor 5A-2;Eukaryotic translation initiation factor 5A-1-like	EIF5A;EIF5A2;EIF5AL1	27.1441	28.4237	29.1962	27.341	27.4604	27.9752				13	13	13	56.5	56.5	56.5	16.832	0	103.53	1439600000	58	4	8	9	10	10	12
	0.614581	0.995993	P63244	P63244	Guanine nucleotide-binding protein subunit beta-2-like 1;Guanine nucleotide-binding protein subunit beta-2-like 1, N-terminally processed	GNB2L1	27.9284	28.5378	30.2953	27.6093	28.1399	28.0243				17	17	17	70	70	70	35.076	0	103.23	2067600000	92	7	10	15	14	16	13
	0.149138	0.419496	P63279	P63279	SUMO-conjugating enzyme UBC9	UBE2I	23.2259	26.8032	24.6723	24.6881	24.5294	24.2254				6	6	6	56.3	56.3	56.3	18.007	0	10.39	175720000	23	2	6	2	4	5	4
	0.790508	1.47238	P67775;P62714;P60510	P67775;P62714	Serine/threonine-protein phosphatase 2A catalytic subunit alpha isoform;Serine/threonine-protein phosphatase 2A catalytic subunit beta isoform	PPP2CA;PPP2CB	23.8544	25.7259	26.4035	23.3201	23.6137	24.6329				8	8	8	32.7	32.7	32.7	35.594	0	37.926	145180000	23	2	5	6	1	4	5
	0.126096	-0.165143	P67809	P67809	Nuclease-sensitive element-binding protein 1	YBX1	27.1443	28.3367	28.6201	28.4347	28.2689	27.8929				13	13	7	42.9	42.9	35.5	35.924	0	229.45	1837900000	56	2	2	2	5	4	3
	0.0236337	0.0895297	P67936	P67936	Tropomyosin alpha-4 chain	TPM4	24.613	28.4729	28.3263	26.9214	26.9886	27.2337				19	19	11	62.9	62.9	42.7	28.521	0	64.87	951350000	65	0	8	3	6	5	7
	0.672123	0.988682	P68133;P68032;P63267;P62736	P68133;P68032;P63267;P62736	Actin, alpha skeletal muscle;Actin, alpha cardiac muscle 1;Actin, gamma-enteric smooth muscle;Actin, aortic smooth muscle	ACTA1;ACTC1;ACTG2;ACTA2	31.2306	33.2609	32.4945	31.9511	30.9577	31.1111				20	4	4	34.2	9	9	42.051	0	279.42	21670000000	58	2	3	2	4	3	4
	1.20123	1.17377	P68104;Q5VTE0;Q05639	P68104;Q5VTE0	Elongation factor 1-alpha 1;Putative elongation factor 1-alpha-like 3	EEF1A1;EEF1A1P5	31.4634	32.2605	32.9913	31.1908	30.8096	31.1935				24	24	24	61	61	61	50.14	0	234.28	18012000000	170	14	14	18	21	19	18
	1.34459	1.83973	P68366	P68366	Tubulin alpha-4A chain	TUBA4A	27.4754	27.7049	28.9234	25.288	26.5722	26.7243				29	5	5	67.6	19.2	19.2	49.924	0	38.534	807360000	23	4	3	4	2	4	5
	0.228214	-0.521285	Q71DI3;Q16695;P84243;P68431;Q6NXT2	Q71DI3;Q16695;P84243;P68431;Q6NXT2	Histone H3.2;Histone H3.1t;Histone H3.3;Histone H3.1;Histone H3.3C	HIST2H3A;HIST3H3;H3F3A;HIST1H3A;H3F3C	30.3019	33.2322	31.9726	32.9207	32.095	32.0547				6	6	6	22.8	22.8	22.8	15.388	0	27.686	33149000000	46	2	4	2	5	5	5
	0.0560287	0.356531	P78316	P78316	Nucleolar protein 14	NOP14	21.7632	27.3194	22.697	26.0608	23.3139	21.3353				18	18	18	25	25	25	97.667	0	32.74	202580000	34	0	13	0	14	4	2
	0.921395	-1.29835	P78344	P78344	Eukaryotic translation initiation factor 4 gamma 2	EIF4G2	22.2468	21.9548	23.7985	24.259	24.321	23.315				12	12	12	15.1	15.1	15.1	102.36	0	17.864	87975000	25	2	0	2	7	10	4
	0.117282	-0.275162	P78346	P78346	Ribonuclease P protein subunit p30	RPP30	21.2874	24.1148	21.957	22.7622	22.758	22.6645				4	4	4	19.4	19.4	19.4	29.321	0	7.8045	40829000	10	1	2	0	2	3	2
	0.00882908	0.0287526	P78347;Q86UP8;Q6EKJ0	P78347	General transcription factor II-I	GTF2I	24.127	27.3715	24.4393	25.7933	25.2418	24.8164				19	19	19	24	24	24	112.42	0	47.122	290350000	56	4	10	3	15	11	9
	1.50328	1.12356	P78371	P78371	T-complex protein 1 subunit beta	CCT2	27.3955	27.5177	28.397	26.3677	26.7438	26.828				25	25	25	61.3	61.3	61.3	57.488	0	103.17	823670000	97	14	14	13	15	18	16
	0.150598	-0.724796	P78406	P78406	mRNA export factor	RAE1	22.4179	27.65	22.1649	25.0798	24.7937	24.5336				12	12	12	46.5	46.5	46.5	40.968	0	64.96	229020000	33	1	11	0	7	6	6
	0.0342379	0.0734367	P78527	P78527	DNA-dependent protein kinase catalytic subunit	PRKDC	28.003	30.4534	29.2158	29.4515	28.9119	29.0886				132	132	132	37.1	37.1	37.1	469.08	0	323.31	3808400000	498	37	83	48	107	96	92
	0.108815	-0.257029	P78549	P78549	Endonuclease III-like protein 1	NTHL1	20.6688	23.4023	22.3271	22.8936	21.8218	22.4539				4	4	4	25.6	25.6	25.6	34.389	0	10.021	26016000	6	0	0	0	2	2	2
	0.145975	-0.751715	P80723	P80723	Brain acid soluble protein 1	BASP1	21.3363	27.1653	25.3915	26.9233	24.0813	25.1436				10	10	10	69.6	69.6	69.6	22.693	0	18.328	364440000	21	0	4	2	8	2	4
	3.16285	-2.61229	P82930	P82930	28S ribosomal protein S34, mitochondrial	MRPS34	22.0223	22.3771	21.5119	24.6913	24.6993	24.3575				7	7	7	33.9	33.9	33.9	25.65	0	8.5975	119590000	21	1	1	0	6	7	6
	0.105872	0.282117	P82933	P82933	28S ribosomal protein S9, mitochondrial	MRPS9	20.8696	23.55	21.3666	21.9173	20.6857	22.3369				3	3	3	10.9	10.9	10.9	45.834	0	4.4919	18614000	8	1	0	1	2	2	2
	1.61281	-1.13582	P83731	P83731	60S ribosomal protein L24	RPL24	27.8017	28.5414	28.8102	29.5311	29.3171	29.7124				8	8	8	35	35	35	17.779	0	31.785	4001300000	48	4	5	5	8	7	7
	1.33079	1.26976	P84077;P61204	P84077;P61204	ADP-ribosylation factor 1;ADP-ribosylation factor 3	ARF1;ARF3	27.969	28.4065	29.1563	26.7666	27.2157	27.7403				12	12	6	81.2	81.2	45.9	20.697	0	101.19	1312800000	64	4	3	6	4	5	5
	0.0305217	-0.119979	P84090	P84090	Enhancer of rudimentary homolog	ERH	23.4795	27.9207	25.674	26.3519	25.2163	25.866				4	4	4	49	49	49	12.259	0	13.674	421150000	18	1	4	2	4	3	4
	0.871186	-1.30323	P84098	P84098	60S ribosomal protein L19	RPL19	26.4459	28.3276	28.6099	29.4034	28.9575	28.9322				10	10	10	28.1	28.1	28.1	23.466	0	58.543	3020000000	42	2	6	6	9	8	7
	0.064473	0.187033	P84103	P84103	Serine/arginine-rich splicing factor 3	SRSF3	26.0474	29.4461	27.8742	27.9287	27.1485	27.7294				9	9	8	45.1	45.1	45.1	19.329	0	26.091	1410200000	44	3	7	4	7	4	7
	0.174024	-0.712306	P98179	P98179	RNA-binding protein 3	RBM3	22.4752	27.6524	26.0906	26.5359	25.7325	26.0868				5	5	5	56.7	56.7	56.7	17.17	0	70.4	465130000	25	1	3	3	4	3	4
	0.916331	1.01503	P99999;CON__P62894	P99999	Cytochrome c	CYCS	25.5279	25.8943	26.9748	24.5843	25.5384	25.2292				6	6	6	56.2	56.2	56.2	11.749	0	14.341	284560000	27	4	4	5	4	5	3
	0.392452	-1.08008	Q00059	Q00059	Transcription factor A, mitochondrial	TFAM	23.3022	27.1035	24.1668	26.205	25.6494	25.9584				7	7	7	28.9	28.9	28.9	29.096	0	19.51	370990000	23	2	5	1	5	5	6
	0.328397	2.44588	Q00325	Q00325	Phosphate carrier protein, mitochondrial	SLC25A3	24.1636	27.4832	34.5309	26.4954	25.8459	26.4986				10	10	10	27.3	27.3	27.3	40.094	0	34.77	11460000000	40	3	6	6	7	7	8
	2.08108	-1.28498	Q00341	Q00341	Vigilin	HDLBP	22.8613	23.125	22.8737	24.3352	24.6151	23.7647				10	10	10	9.1	9.1	9.1	141.45	0	18.529	100870000	23	2	0	1	6	9	6
	0.763866	1.16511	Q00610	Q00610	Clathrin heavy chain 1	CLTC	29.5359	31.3646	31.1486	30.3159	29.0774	29.1605				79	79	60	55.6	55.6	45.7	191.61	0	323.31	6544900000	368	33	38	41	54	38	40
	0.0507896	-0.146065	Q00839	Q00839	Heterogeneous nuclear ribonucleoprotein U	HNRNPU	28.5873	31.743	29.8927	30.8551	30.2384	29.5678				39	39	39	50.7	50.7	50.7	90.583	0	248.18	8365000000	163	11	26	18	34	30	23
	0.13071	0.393023	Q01082;P11277	Q01082	Spectrin beta chain, non-erythrocytic 1	SPTBN1	29.1548	32.7497	31.0573	31.3476	30.2848	30.1504				140	140	128	64.1	64.1	59.7	274.61	0	323.31	12464000000	691	48	104	75	117	88	84
	0.18369	-0.946198	Q01085	Q01085	Nucleolysin TIAR	TIAL1	20.4067	27.0174	24.1922	25.3463	23.9561	25.1525				7	7	5	25.1	25.1	18.7	41.59	0	32.777	211600000	33	0	5	1	4	2	4
	0.484113	0.872304	Q01105;P0DME0	Q01105;P0DME0	Protein SET;Protein SETSIP	SET;SETSIP	25.2274	25.2487	26.7417	23.6749	25.3123	25.6136				6	6	6	15.5	15.5	15.5	33.488	0	15.643	247880000	20	2	2	4	3	4	4
	0.0666837	-0.233312	Q01130;Q9BRL6	Q01130;Q9BRL6	Serine/arginine-rich splicing factor 2;Serine/arginine-rich splicing factor 8	SRSF2;SRSF8	22.1406	25.8144	25.7199	25.04	24.4848	24.85				4	4	4	21.7	21.7	21.7	25.476	0	23.6	185560000	15	1	3	2	3	2	3
	0.586404	1.60649	Q01518;P40123	Q01518	Adenylyl cyclase-associated protein 1	CAP1	23.4605	23.9844	26.3255	21.2881	23.7912	23.8717				8	8	8	20.6	20.6	20.6	51.901	0	18.427	99279000	20	2	2	6	1	4	5
	1.40774	1.04068	Q01650;Q9UM01;Q92536	Q01650	Large neutral amino acids transporter small subunit 1	SLC7A5	25.8082	26.5296	25.3842	25.0312	24.8005	24.7684				7	7	7	16	16	16	55.01	0	16.653	236250000	20	3	4	3	5	3	3
	0.128678	-0.789541	Q01780	Q01780	Exosome component 10	EXOSC10	20.7459	27.2705	21.9594	25.8995	24.1075	22.3375				19	19	19	28.7	28.7	28.7	100.83	0	42.762	203930000	42	0	14	0	15	6	3
	1.14713	1.31674	Q01813	Q01813	ATP-dependent 6-phosphofructokinase, platelet type	PFKP	25.7928	26.8696	27.4385	25.3705	25.8089	24.9712				19	19	17	29.1	29.1	25.5	85.595	0	45.202	373940000	64	8	8	7	9	11	6
	0.579055	-1.16572	Q01844	Q01844	RNA-binding protein EWS	EWSR1	24.0997	26.9891	25.6347	27.1428	26.9889	26.089				7	7	7	14	14	14	68.477	0	39.081	629830000	36	2	4	3	7	4	5
	0.246409	-0.922791	Q02241	Q02241	Kinesin-like protein KIF23	KIF23	21.9736	26.7062	24.3057	26.33	25.0411	24.3829				16	16	16	21.8	21.8	21.8	110.06	0	63.956	275760000	43	1	7	2	14	8	7
	1.51936	-1.56635	Q02543	Q02543	60S ribosomal protein L18a	RPL18A	28.301	29.3843	29.9094	30.8582	30.7512	30.6843				14	14	14	50	50	50	20.762	0	90.944	9210300000	85	6	9	9	13	13	13
	0.6608	0.852154	Q02790	Q02790	Peptidyl-prolyl cis-trans isomerase FKBP4;Peptidyl-prolyl cis-trans isomerase FKBP4, N-terminally processed	FKBP4	25.6295	26.7222	27.5254	25.4933	25.6705	26.1568				14	14	14	37.5	37.5	37.5	51.804	0	41.57	426340000	60	6	7	9	8	12	13
	2.01376	-1.11772	Q02878	Q02878	60S ribosomal protein L6	RPL6	29.0918	29.3735	29.8867	30.6204	30.638	30.4467				19	19	19	45.8	45.8	45.8	32.728	0	195.3	8307300000	90	8	8	11	16	16	17
	0.00227688	0.0116927	Q02880	Q02880	DNA topoisomerase 2-beta	TOP2B	23.0866	28.5334	25.1153	26.6146	24.8518	25.2338				42	29	29	29.6	21.7	21.7	183.26	0	55.782	453250000	75	2	21	4	20	10	11
	0.17975	-1.02485	Q03135	Q03135	Caveolin-1	CAV1	20.1214	27.319	24.6178	26.0839	24.7922	24.2566				6	6	6	41	41	41	20.471	0	18.005	268640000	21	1	4	2	6	3	3
	0.284709	-1.61916	Q03252	Q03252	Lamin-B2	LMNB2	21.5257	28.5716	22.5034	27.0736	25.3653	25.0193				29	26	26	49	45.5	45.5	69.948	0	56.946	511870000	73	0	21	2	19	11	8
	0.133375	-0.724328	Q03701	Q03701	CCAAT/enhancer-binding protein zeta	CEBPZ	21.7	28.2323	23.8693	26.4402	24.7815	24.7529				25	25	25	30.6	30.6	30.6	120.97	0	67.239	363770000	59	0	21	0	19	9	8
	0.514377	-0.606094	Q04637;REV__Q8NEG2;O43432	Q04637	Eukaryotic translation initiation factor 4 gamma 1	EIF4G1	24.9773	25.2553	26.6386	26.3411	26.1666	26.1819				23	23	23	19.3	19.3	19.3	175.49	0	64.756	440040000	62	5	5	7	17	16	13
	0.72924	0.953991	Q04837	Q04837	Single-stranded DNA-binding protein, mitochondrial	SSBP1	26.2062	28.2249	26.882	26.2918	26.0021	26.1574				8	8	8	56.1	56.1	56.1	17.259	0	49.727	575310000	40	6	7	5	7	7	8
	0.409631	-1.44893	Q06265	Q06265	Exosome complex component RRP45	EXOSC9	20.6283	24.7492	20.3259	24.248	22.6602	23.142				5	5	5	14.8	14.8	14.8	48.948	0	9.4946	66741000	14	0	3	0	5	2	3
	0.126649	0.38497	Q06323	Q06323	Proteasome activator complex subunit 1	PSME1	22.2347	22.1617	25.4816	22.62	23.3072	22.7958				5	5	5	21.3	21.3	21.3	28.723	0	8.3702	62096000	15	1	1	3	3	3	2
	1.69177	1.40947	Q06830	Q06830	Peroxiredoxin-1	PRDX1	30.2984	31.001	31.5187	29.2698	29.7146	29.6053				19	19	15	75.9	75.9	60.8	22.11	0	181.17	6617600000	114	11	12	13	10	12	11
	1.84235	-0.973121	Q07020	Q07020	60S ribosomal protein L18	RPL18	28.5842	29.1472	29.2683	29.7651	30.0832	30.0708				11	11	11	47.9	47.9	47.9	21.634	0	141.78	5552600000	50	5	6	6	7	11	10
	0.728825	0.642752	Q07021	Q07021	Complement component 1 Q subcomponent-binding protein, mitochondrial	C1QBP	25.8419	26.8794	27.0847	25.746	25.9593	26.1725				6	6	6	33.7	33.7	33.7	31.362	0	52.952	447970000	40	4	4	5	6	6	6
	0.181325	-0.517298	Q07065	Q07065	Cytoskeleton-associated protein 4	CKAP4	24.141	27.1046	27.1896	27.4693	26.4476	26.0703				22	22	22	47.7	47.7	47.7	66.022	0	62.778	673790000	76	3	11	11	20	15	14
	0.188653	0.573142	Q07666;O75525;Q5VWX1	Q07666	KH domain-containing, RNA-binding, signal transduction-associated protein 1	KHDRBS1	24.7258	28.3695	26.0291	26.6408	25.0459	25.7183				7	7	7	20.5	20.5	20.5	48.227	0	17.137	492680000	24	2	4	2	6	3	4
	0.0958749	-0.398366	Q07955	Q07955	Serine/arginine-rich splicing factor 1	SRSF1	24.1283	29.2062	26.4735	27.3517	26.5526	27.0987				14	14	14	46.8	46.8	46.8	27.744	0	49.659	942410000	54	3	11	3	11	10	11
	0.0819723	-0.246033	Q08211	Q08211	ATP-dependent RNA helicase A	DHX9	28.0867	31.5678	29.2719	30.4536	29.6749	29.536				53	53	53	47.8	47.8	47.8	140.96	0	299.44	6562300000	252	18	36	24	47	40	38
	0.780122	1.15655	Q08380	Q08380	Galectin-3-binding protein	LGALS3BP	27.3003	29.4717	28.5376	27.2812	27.7435	26.8153				20	20	20	41.7	41.7	41.7	65.33	0	89.993	1363300000	83	9	16	11	13	16	11
	0.131106	0.403644	Q08945	Q08945	FACT complex subunit SSRP1	SSRP1	26.9841	30.5492	28.9804	29.3606	28.0602	27.8819				30	30	30	38.9	38.9	38.9	81.074	0	124.36	2858500000	135	11	22	17	28	22	20
	1.10668	-0.767911	Q08J23	Q08J23	tRNA (cytosine(34)-C(5))-methyltransferase	NSUN2	27.0231	27.5049	27.699	28.6709	28.0534	27.8064				29	29	29	49.9	49.9	49.9	86.47	0	107.46	1692800000	114	11	9	13	25	20	23
	0.0841488	-0.32699	Q09028	Q09028	Histone-binding protein RBBP4	RBBP4	23.2768	27.9036	26.0679	26.2164	25.5177	26.4951				15	9	9	67.5	59.5	59.5	47.655	0	153.6	474830000	31	1	7	3	6	5	8
	0.176754	-0.754136	Q09161	Q09161	Nuclear cap-binding protein subunit 1	NCBP1	21.9119	26.2706	21.9252	25.4765	23.023	23.8706				13	13	13	23.8	23.8	23.8	91.838	0	34.535	147370000	32	1	7	2	10	4	6
	0.996519	1.26444	Q09666	Q09666	Neuroblast differentiation-associated protein AHNAK	AHNAK	27.7401	28.9186	29.2928	26.6745	27.9033	27.5804				70	70	70	30.8	30.8	30.8	629.09	0	177.78	1483100000	195	20	31	31	20	47	35
	0.435162	-0.947121	Q0VDF9	Q0VDF9	Heat shock 70 kDa protein 14	HSPA14	21.0577	24.2017	22.2325	23.1699	23.7473	23.416				7	7	7	21.4	21.4	21.4	54.794	0	15.791	52154000	10	0	0	0	4	4	3
	0.721743	-0.954681	Q10471	Q10471	Polypeptide N-acetylgalactosaminyltransferase 2;Polypeptide N-acetylgalactosaminyltransferase 2 soluble form	GALNT2	21.6137	22.9273	22.8316	24.1923	22.697	23.3473				6	6	6	14.5	14.5	14.5	64.732	0	62.782	64329000	16	1	1	1	5	2	3
	0.0070359	-0.0439739	Q10570	Q10570	Cleavage and polyadenylation specificity factor subunit 1	CPSF1	20.4056	26.3147	21.731	24.8233	22.2419	21.5179				13	13	13	12.8	12.8	12.8	160.88	0	22.878	94742000	23	0	9	0	9	3	2
	0.235984	-1.29294	Q12769	Q12769	Nuclear pore complex protein Nup160	NUP160	23.1259	28.4626	21.7495	27.0822	25.066	25.0686				33	33	33	32.5	32.5	32.5	162.12	0	86.67	492840000	72	2	22	0	28	10	9
	0.0758716	0.290991	Q12788	Q12788	Transducin beta-like protein 3	TBL3	24.9116	29.1561	26.0023	27.2909	25.9653	25.9409				25	25	25	41.5	41.5	41.5	89.034	0	66.686	757420000	83	6	22	7	18	13	15
	0.192203	0.433435	Q12792	Q12792	Twinfilin-1	TWF1	23.7527	26.3228	25.1487	25.3858	23.8566	24.6814				10	10	9	40.6	40.6	38.6	40.282	0	25.03	191530000	28	1	4	3	6	5	5
	1.34137	-1.83477	Q12797	Q12797	Aspartyl/asparaginyl beta-hydroxylase	ASPH	22.6115	24.1814	24.3016	25.8099	25.9247	24.8642				18	18	18	32.6	32.6	32.6	85.862	0	53.423	254660000	45	2	3	2	14	14	9
	0.145598	-0.417502	Q12800;Q9NZI6	Q12800	Alpha-globin transcription factor CP2	TFCP2	23.3825	26.4115	24.1535	26.1711	24.6291	24.3999				9	9	8	23.9	23.9	20.3	57.255	0	30.913	243600000	33	2	6	1	7	6	4
	2.07717	-3.11942	Q12849	Q12849	G-rich sequence factor 1	GRSF1	21.805	22.3421	23.6515	26.3939	25.3722	25.3908				12	12	12	38.5	38.5	38.5	53.126	0	73.936	271870000	31	1	1	0	11	7	6
	0.223351	-1.04242	Q12874	Q12874	Splicing factor 3A subunit 3	SF3A3	22.1839	27.9368	23.4136	26.3856	24.6216	25.6543				11	11	11	34.5	34.5	34.5	58.848	0	37.877	370690000	32	1	9	1	9	4	8
	0.0193796	0.0854371	Q12888	Q12888	Tumor suppressor p53-binding protein 1	TP53BP1	22.5726	26.202	21.9575	24.7208	23.1315	22.6235				11	11	11	8.7	8.7	8.7	213.57	0	19.267	100140000	20	0	7	0	7	3	2
	0.615911	0.647848	Q12904	Q12904	Aminoacyl tRNA synthase complex-interacting multifunctional protein 1;Endothelial monocyte-activating polypeptide 2	AIMP1	25.6234	26.761	27.1825	25.7246	25.9962	25.9026				13	13	13	58.3	58.3	58.3	34.352	0	43.122	426270000	41	4	6	7	8	7	7
	0.089724	0.232536	Q12905	Q12905	Interleukin enhancer-binding factor 2	ILF2	27.5326	30.6461	28.9954	29.2002	28.4983	28.778				19	19	19	66.7	66.7	66.7	43.062	0	148.6	3281200000	100	7	18	10	17	12	15
	0.0758427	-0.205589	Q12906;Q96SI9	Q12906	Interleukin enhancer-binding factor 3	ILF3	27.6867	30.6179	28.3832	29.7938	28.8986	28.6122				37	37	37	47.1	47.1	47.1	95.337	0	216	3810500000	156	13	22	13	35	26	23
	1.90707	2.34018	Q12931	Q12931	Heat shock protein 75 kDa, mitochondrial	TRAP1	24.9459	25.1583	26.4107	22.9719	23.7339	22.7886				11	11	11	20.5	20.5	20.5	80.109	0	32.793	120070000	27	5	4	7	4	4	3
	0.243092	-0.945491	Q12965;O00160	Q12965	Unconventional myosin-Ie	MYO1E	23.7955	28.8197	26.4602	28.2632	27.0782	26.5705				43	43	43	47.6	47.6	47.6	127.06	0	142.64	1119900000	146	4	26	10	40	29	25
	0.0572947	-0.307381	Q12996	Q12996	Cleavage stimulation factor subunit 3	CSTF3	20.0969	25.6958	22.2966	24.7715	22.2584	21.9816				10	10	10	22.3	22.3	22.3	82.921	0	19.975	82182000	19	0	6	0	9	2	2
	0.0200724	0.0917301	Q13045	Q13045	Protein flightless-1 homolog	FLII	21.1112	24.3419	23.4933	24.6355	23.3819	20.6539				9	9	9	8.2	8.2	8.2	144.75	0	13.55	76046000	20	1	3	2	7	4	2
	0.515955	-1.89104	Q13123	Q13123	Protein Red	IK	20.1801	25.1634	21.3256	25.0753	24.136	23.131				8	8	8	19	19	19	65.601	0	23.207	113190000	18	0	4	0	6	4	3
	0.160718	-0.704245	Q13148	Q13148	TAR DNA-binding protein 43	TARDBP	22.0989	27.6938	24.7077	26.0699	25.0025	25.5407				6	6	6	20.8	20.8	20.8	44.739	0	21.421	339690000	25	1	4	1	5	5	6
	0.0233569	-0.0776208	Q13151	Q13151	Heterogeneous nuclear ribonucleoprotein A0	HNRNPA0	26.5108	29.8126	26.5902	28.0516	27.2875	27.8073				13	13	13	48.2	48.2	48.2	30.84	0	111.65	1529700000	55	4	11	4	13	9	11
	0.995593	0.939013	Q13155	Q13155	Aminoacyl tRNA synthase complex-interacting multifunctional protein 2	AIMP2	25.4773	26.6798	26.8431	25.5259	25.1956	25.4617				9	9	9	37.2	37.2	37.2	35.348	0	29.801	328260000	33	4	5	5	7	4	6
	0.786798	1.36516	Q13162	Q13162	Peroxiredoxin-4	PRDX4	25.6069	26.4883	27.758	24.3052	26.01	25.4425				13	10	10	64.6	57.6	57.6	30.54	0	74.144	372790000	33	3	4	7	3	7	7
	0.0660899	0.242368	Q13185	Q13185	Chromobox protein homolog 3	CBX3	25.3789	29.3764	28.1537	28.2137	26.5356	27.4326				8	7	6	59.6	53	44.3	20.811	0	60.192	1353900000	50	3	5	6	5	4	5
	0.46351	1.12003	Q13200	Q13200	26S proteasome non-ATPase regulatory subunit 2	PSMD2	23.4226	24.2377	25.9294	23.6835	24.5307	22.0155				11	11	11	16.2	16.2	16.2	100.2	0	20.347	108170000	27	3	3	6	4	7	2
	0.332511	-0.994774	Q13242	Q13242	Serine/arginine-rich splicing factor 9	SRSF9	23.1024	27.2274	24.4732	26.1735	25.4857	26.1281				11	11	11	42.5	42.5	42.5	25.542	0	27.707	377790000	37	2	6	3	9	7	8
	1.48643	-2.60698	Q13243	Q13243	Serine/arginine-rich splicing factor 5	SRSF5	20.4411	22.8936	22.7302	24.9937	24.4507	24.4414				7	6	6	28.7	25.4	25.4	31.263	0	15.464	119770000	11	0	0	0	5	3	4
	0.805498	-1.272	Q13247	Q13247	Serine/arginine-rich splicing factor 6	SRSF6	24.5678	27.0214	25.4119	27.1835	26.7835	26.8501				11	11	8	27.3	27.3	24.7	39.586	0	32.717	680860000	38	1	4	3	7	5	7
	0.00751448	-0.0153834	Q13263	Q13263	Transcription intermediary factor 1-beta	TRIM28	24.5883	26.8101	25.4169	25.862	25.7286	25.2707				13	13	13	19.4	19.4	19.4	88.549	0	32.149	324380000	48	5	8	4	10	12	10
	0.357312	-0.580055	Q13283	Q13283	Ras GTPase-activating protein-binding protein 1	G3BP1	26.1897	28.1747	27.6727	28.5641	27.598	27.6152				20	20	19	51.9	51.9	49.4	52.164	0	70.89	1498200000	74	8	9	6	15	13	14
	0.104765	-0.32105	Q13310;P0CB38	Q13310	Polyadenylate-binding protein 4	PABPC4	24.223	25.3667	27.2803	26.8279	26.3301	24.675				24	14	14	41.3	25	25	70.782	0	58.262	457950000	41	3	4	9	10	9	4
	0.483743	0.918863	Q13347	Q13347	Eukaryotic translation initiation factor 3 subunit I	EIF3I	24.6104	24.0883	26.7593	24.1858	24.0558	24.4598				8	8	8	43.4	43.4	43.4	36.501	0	22.079	162880000	21	2	2	6	4	3	4
	0.229446	-0.866559	Q13428	Q13428	Treacle protein	TCOF1	22.8531	27.0405	22.8117	25.5675	24.1593	25.5782				15	15	15	10.7	10.7	10.7	152.1	0	28.015	244790000	35	2	7	1	9	4	9
	0.227096	-0.989951	Q13435	Q13435	Splicing factor 3B subunit 2	SF3B2	23.0653	28.6696	24.7493	27.2377	26.2934	25.9229				24	24	24	36.5	36.5	36.5	100.23	0	62.908	667370000	67	2	17	2	18	12	11
	0.436284	-1.1305	Q13445	Q13445	Transmembrane emp24 domain-containing protein 1	TMED1	20.08	23.702	22.8166	23.157	23.0834	23.7497				3	3	3	13.2	13.2	13.2	25.206	0	4.8026	48111000	7	0	0	0	2	2	3
	0.756657	1.69479	Q13509;CON__ENSEMBL:ENSBTAP00000025008;Q9H4B7	Q13509	Tubulin beta-3 chain	TUBB3	24.2055	26.4525	25.7167	22.8377	25.3334	23.1192				23	6	6	59.6	27.1	27.1	50.432	0	20.679	165480000	19	2	4	2	2	5	2
	0.497846	-1.36259	Q13555;Q13554;Q9UQM7;Q13557	Q13555;Q13554	Calcium/calmodulin-dependent protein kinase type II subunit gamma;Calcium/calmodulin-dependent protein kinase type II subunit beta	CAMK2G;CAMK2B	20.6611	24.5552	21.623	24.117	23.3924	23.4177				5	5	5	9.7	9.7	9.7	62.608	0	9.6287	71934000	15	0	3	0	4	4	4
	0.237204	-1.07196	Q13573	Q13573	SNW domain-containing protein 1	SNW1	21.6032	27.3017	22.9933	25.9183	24.3181	24.8777				14	14	14	32.8	32.8	32.8	61.494	0	39.925	250460000	32	0	11	1	8	4	6
	0.167485	-0.677168	Q13595	Q13595	Transformer-2 protein homolog alpha	TRA2A	23.2703	27.3419	22.5926	25.6107	24.4036	25.222				10	7	7	34	27	27	32.688	0	21.832	252140000	22	2	4	1	5	4	5
	0.173539	-0.954257	Q13601	Q13601	KRR1 small subunit processome component homolog	KRR1	19.9831	26.72	21.7912	24.8227	23.4842	23.0501				9	9	9	28.6	28.6	28.6	43.664	0	15.595	124760000	20	0	7	0	6	3	2
	1.74511	-2.16659	Q13610	Q13610	Periodic tryptophan protein 1 homolog	PWP1	23.0912	24.9765	23.6603	26.0963	26.1332	25.9983				12	12	12	37.5	37.5	37.5	55.827	0	35.299	345520000	36	2	4	1	9	11	9
	0.110491	-0.475447	Q13619;Q13620	Q13619	Cullin-4A	CUL4A	21.9514	27.0851	24.6439	25.9873	24.6128	24.5066				19	19	19	32.7	32.7	32.7	87.679	0	35.508	253320000	50	1	11	3	16	9	8
	1.1169	1.63424	Q13643	Q13643	Four and a half LIM domains protein 3	FHL3	25.992	27.9346	27.4358	25.8011	25.9024	24.7563				9	9	9	49.6	49.6	49.6	31.192	0	19.798	460450000	37	3	6	7	5	7	4
	1.14267	-2.49246	Q13724	Q13724	Mannosyl-oligosaccharide glucosidase	MOGS	21.1857	24.0009	21.7778	25.1975	25.5405	23.7037				13	13	13	17.6	17.6	17.6	91.916	0	28.842	163630000	30	0	3	1	9	11	4
	0.0849915	0.428861	Q13769	Q13769	THO complex subunit 5 homolog	THOC5	21.2691	25.67	22.2123	24.7882	20.699	22.3775				7	7	7	14.1	14.1	14.1	78.507	0	11.356	79026000	15	0	4	0	5	2	3
	0.092119	0.29947	Q13813	Q13813	Spectrin alpha chain, non-erythrocytic 1	SPTAN1	29.1094	32.9218	31.3202	31.516	30.4555	30.4815				162	162	162	67.7	67.7	67.7	284.54	0	323.31	14262000000	754	50	129	81	141	107	110
	0.311921	0.859619	Q13838	Q13838	Spliceosome RNA helicase DDX39B	DDX39B	24.4232	28.0964	27.213	26.1262	25.5207	25.5069				12	12	4	38.1	38.1	14.5	48.991	0	32.697	462870000	45	1	3	3	3	4	2
	0.36734	-1.00631	Q13868	Q13868	Exosome complex component RRP4	EXOSC2	21.9737	25.2125	21.8175	24.4899	23.471	24.0617				7	7	7	33.1	33.1	33.1	32.789	0	28.064	96301000	21	0	6	0	5	5	5
	0.258436	-0.947649	Q13895	Q13895	Bystin	BYSL	21.976	26.7896	23.551	25.6526	24.4423	25.0646				15	15	15	37.3	37.3	37.3	49.601	0	27.004	225380000	40	1	9	2	11	7	8
	1.64846	-2.57524	Q14008	Q14008	Cytoskeleton-associated protein 5	CKAP5	23.6504	25.4175	23.0758	26.7891	26.427	26.6534				32	32	32	20.9	20.9	20.9	225.49	0	71.564	496480000	90	4	8	0	25	23	28
	0.679094	-2.02303	Q14011	Q14011	Cold-inducible RNA-binding protein	CIRBP	20.4213	25.045	23.3296	24.7431	25.0355	25.0863				8	8	8	49.4	49.4	49.4	18.648	0	49.211	166520000	19	0	3	1	4	5	5
	0.042351	-0.272693	Q14019	Q14019	Coactosin-like protein	COTL1	19.3399	22.3092	25.2736	19.8413	24.0687	23.8308				8	8	8	66.9	66.9	66.9	15.945	0	11.902	67309000	14	0	0	3	2	4	5
	0.111193	-0.290202	Q14103	Q14103	Heterogeneous nuclear ribonucleoprotein D0	HNRNPD	27.024	30.2001	28.2876	29.1787	28.4938	28.7097				21	21	20	41.1	41.1	38.9	38.434	0	89.661	2914800000	111	6	15	7	19	17	14
	0.149926	-0.884118	Q14126	Q14126	Desmoglein-2	DSG2	22.0293	28.7094	25.1303	28.194	25.6704	24.6571				29	29	29	44	44	44	122.29	0	95.297	812250000	64	1	17	5	23	12	6
	0.685853	1.40675	Q14134	Q14134	Tripartite motif-containing protein 29	TRIM29	23.6518	25.7747	26.6988	24.0543	24.3323	23.5185				12	12	12	22.3	22.3	22.3	65.834	0	19.204	157870000	22	2	5	4	5	4	3
	0.257403	-1.45769	Q14137	Q14137	Ribosome biogenesis protein BOP1	BOP1	21.7094	28.8651	23.1353	27.1094	25.525	25.4484				27	27	27	47.2	47.2	47.2	83.629	0	121.72	584130000	69	1	21	1	19	10	10
	0.211815	1.24159	Q14146	Q14146	Unhealthy ribosome biogenesis protein 2 homolog	URB2	20.1537	26.4777	23.4989	24.8241	20.5172	21.0642				15	15	15	12.4	12.4	12.4	170.54	0	27.29	92635000	27	0	12	0	11	2	3
	0.263834	-1.28481	Q14151	Q14151	Scaffold attachment factor B2	SAFB2	20.5293	26.4642	21.1137	24.9045	23.582	23.4751				14	5	5	18.4	7.2	7.2	107.47	0	8.3884	125150000	13	0	3	0	4	2	3
	0.266325	0.622711	Q14152	Q14152	Eukaryotic translation initiation factor 3 subunit A	EIF3A	24.3949	24.8103	27.37	25.0777	24.8282	24.8013				20	20	20	16.4	16.4	16.4	166.57	0	35.849	245560000	55	4	3	12	12	11	10
	0.254735	-0.81918	Q14157	Q14157	Ubiquitin-associated protein 2-like	UBAP2L	20.318	23.4748	24.3457	23.698	24.0685	22.8295				6	6	6	7.5	7.5	7.5	114.53	0	9.5295	73393000	17	0	1	2	4	3	3
	0.068466	-0.400721	Q14160;Q9BTT6	Q14160	Protein scribble homolog	SCRIB	20.8285	26.0461	21.1767	24.9182	23.3947	20.9405				12	12	12	10.9	10.9	10.9	174.88	0	44.66	99739000	26	0	8	0	11	4	2
	1.68801	1.17031	Q14165	Q14165	Malectin	MLEC	27.2549	28.307	27.8951	26.5896	26.7946	26.5619				11	11	11	42.8	42.8	42.8	32.233	0	50.098	828950000	52	6	9	7	8	10	7
	0.389108	0.933063	Q14192	Q14192	Four and a half LIM domains protein 2	FHL2	25.4196	28.487	28.3221	26.8191	26.2831	26.3274				16	16	16	57.7	57.7	57.7	32.193	0	48.785	768670000	56	3	10	8	13	9	11
	1.6189	1.99806	Q14204	Q14204	Cytoplasmic dynein 1 heavy chain 1	DYNC1H1	26.44	26.9605	27.6427	24.1318	25.381	25.5363				49	49	49	13.8	13.8	13.8	532.4	0	79.463	369230000	110	21	18	22	7	17	23
	1.43003	-1.15167	Q14244	Q14244	Ensconsin	MAP7	23.1592	23.2425	23.9961	24.8992	24.8629	24.0907				8	8	8	9.6	9.6	9.6	84.051	0	15.612	134370000	22	3	0	3	5	6	5
	0.0681399	-0.34535	Q14247	Q14247	Src substrate cortactin	CTTN	21.0918	26.7263	22.174	24.4467	23.3895	23.192				11	11	11	28.4	28.4	28.4	61.585	0	22.724	115710000	21	1	8	0	6	3	2
	0.0632904	0.235442	Q14254	Q14254	Flotillin-2	FLOT2	23.5506	27.6599	26.141	26.5143	25.0494	25.0815				17	17	17	47.7	47.7	47.7	47.064	0	64.57	386170000	59	4	11	7	14	10	8
	0.459852	-0.680864	Q14257	Q14257	Reticulocalbin-2	RCN2	24.0964	24.6864	22.5745	24.2821	24.4447	24.6731				7	7	7	41	41	41	36.876	0	18.752	130080000	17	2	2	1	4	4	4
	2.44561	-2.91363	Q14258	Q14258	E3 ubiquitin/ISG15 ligase TRIM25	TRIM25	22.5951	23.9106	23.6078	26.5322	26.557	25.7652				18	18	18	34.8	34.8	34.8	70.973	0	41.698	394040000	44	1	0	2	14	14	11
	0.169212	-0.362188	Q14444	Q14444	Caprin-1	CAPRIN1	25.0777	27.5953	26.9131	27.4424	26.807	26.4234				15	15	15	22.7	22.7	22.7	78.365	0	108.66	759250000	64	4	6	4	12	11	10
	0.0393732	-0.136786	Q14498;Q86U06	Q14498	RNA-binding protein 39	RBM39	24.4913	28.2833	25.4027	26.7676	26.0385	25.7815				16	16	16	41.7	41.7	41.7	59.379	0	55.956	542050000	51	3	11	5	13	10	8
	0.253714	-1.47303	Q14573	Q14573	Inositol 1,4,5-trisphosphate receptor type 3	ITPR3	20.1859	27.7388	22.7399	26.2683	24.2474	24.5679				29	29	24	13.6	13.6	11.9	304.1	0	43.64	292800000	65	0	16	0	18	7	7
	0.00375369	-0.0261847	Q14676	Q14676	Mediator of DNA damage checkpoint protein 1	MDC1	20.8331	27.3859	21.8994	25.1061	21.5098	23.5811				14	14	14	12.1	12.1	12.1	226.66	0	77.056	154910000	31	0	11	0	11	2	5
	0.282871	-1.69163	Q14683	Q14683	Structural maintenance of chromosomes protein 1A	SMC1A	24.2725	28.1726	20.1239	27.0814	25.652	24.9105				36	36	36	36.7	36.7	36.7	143.23	0	68.548	492360000	85	3	22	0	30	16	11
	0.382312	-2.17014	Q14684	Q14684	Ribosomal RNA processing protein 1 homolog B	RRP1B	19.7979	27.7396	22.4285	26.4553	24.8427	25.1784				18	18	18	36.1	36.1	36.1	84.427	0	46.148	343820000	50	0	12	1	15	8	11
	0.122042	-0.605687	Q14690	Q14690	Protein RRP5 homolog	PDCD11	24.2918	29.6745	24.7214	27.8989	26.0652	26.5406				48	48	48	35	35	35	208.7	0	90.268	1034400000	127	5	39	4	35	17	21
	0.269429	-1.43603	Q14692	Q14692	Ribosome biogenesis protein BMS1 homolog	BMS1	21.3258	27.6458	22.2346	26.78	24.5608	24.1735				22	22	22	22.8	22.8	22.8	145.81	0	55.86	338690000	53	1	15	0	20	9	7
	1.15993	-1.95856	Q14694	Q14694	Ubiquitin carboxyl-terminal hydrolase 10	USP10	21.2154	23.8341	21.8883	24.4117	24.3655	24.0361				9	9	9	15.2	15.2	15.2	87.133	0	18.979	100410000	20	1	2	0	6	6	5
	1.60543	1.64525	Q14697	Q14697	Neutral alpha-glucosidase AB	GANAB	27.2127	27.9283	28.671	26.0506	26.706	26.1197				30	30	30	46.2	46.2	46.2	106.87	0	76.865	774860000	125	18	20	21	14	22	18
	0.354668	-1.50126	Q14739	Q14739	Lamin-B receptor	LBR	20.4846	26.4342	23.0611	25.4437	24.1824	24.8575				10	10	10	22	22	22	70.702	0	20.998	186790000	30	0	5	2	8	6	7
	0.381998	-2.25353	Q14839;Q8TDI0;Q12873	Q14839	Chromodomain-helicase-DNA-binding protein 4	CHD4	20.7725	29.0801	24.0413	27.8666	25.9283	26.8596				49	49	49	32	32	32	218	0	130.73	908390000	125	1	30	2	34	15	27
	0.280076	0.640426	Q14974	Q14974	Importin subunit beta-1	KPNB1	26.191	29.2531	27.8152	27.5644	27.0854	26.6881				22	22	22	29.7	29.7	29.7	97.169	0	102.91	1111100000	86	7	17	13	17	17	14
	0.098312	-0.559528	Q14978	Q14978	Nucleolar and coiled-body phosphoprotein 1	NOLC1	22.5601	29.3111	26.7124	27.8385	26.2727	26.151				15	15	15	18.7	18.7	18.7	73.602	0	26.557	947750000	42	1	12	7	13	8	7
	0.354001	-2.14495	Q14980	Q14980	Nuclear mitotic apparatus protein 1	NUMA1	23.6061	30.0773	22.0634	28.3606	26.3938	27.4272				78	78	78	48.2	48.2	48.2	238.26	0	288.54	1430800000	174	3	57	1	56	22	35
	1.15639	-1.50109	Q15014	Q15014	Mortality factor 4-like protein 2	MORF4L2	21.3653	21.1599	22.5191	23.7217	22.3104	23.5155				6	6	6	27.1	27.1	27.1	32.307	0	10.607	46569000	10	0	0	0	2	3	4
	0.520642	1.11216	Q15019	Q15019	Septin-2	2002-09-01	22.6727	24.5432	25.7506	23.0894	22.7951	23.7455				7	7	7	30.2	30.2	30.2	41.487	0	14.015	84578000	16	1	2	4	3	2	3
	0.6903	-1.67721	Q15020	Q15020	Squamous cell carcinoma antigen recognized by T-cells 3	SART3	20.2887	23.4612	22.322	24.5087	24.0711	22.5237				12	12	12	14.6	14.6	14.6	109.93	0	20.242	73171000	19	0	0	0	10	6	3
	0.0458561	-0.208002	Q15029	Q15029	116 kDa U5 small nuclear ribonucleoprotein component	EFTUD2	24.5079	29.5446	26.3959	27.9888	26.7526	26.331				39	38	38	47.3	46.3	46.3	109.43	0	134.41	1104200000	124	6	29	7	36	21	20
	0.598562	0.80091	Q15046	Q15046	Lysine--tRNA ligase	KARS	26.3138	27.3728	28.0989	26.7903	26.7302	25.8622				22	22	22	42.2	42.2	42.2	68.047	0	70.028	693030000	76	9	11	15	16	14	10
	0.421049	-1.77645	Q15050	Q15050	Ribosome biogenesis regulatory protein homolog	RRS1	21.1102	26.5378	21.7621	25.7826	23.8796	25.0773				13	13	13	42.2	42.2	42.2	41.193	0	45.964	206350000	30	0	8	0	11	4	7
	0.084566	0.251684	Q15056	Q15056	Eukaryotic translation initiation factor 4H	EIF4H	21.7668	23.78	25.1688	22.5815	23.6957	23.6833				4	4	4	22.6	22.6	22.6	27.385	0	9.8485	74707000	14	1	2	3	2	4	3
	0.105536	-0.477365	Q15061	Q15061	WD repeat-containing protein 43	WDR43	23.2894	28.5273	25.3065	27.3371	25.6467	25.5715				20	20	20	40.5	40.5	40.5	74.89	0	128.18	609790000	61	2	14	4	17	13	9
	0.329554	0.740669	Q15084	Q15084	Protein disulfide-isomerase A6	PDIA6	24.5083	24.5898	27.2581	24.3207	24.8346	24.979				11	11	11	32	32	32	48.121	0	26.965	221870000	27	2	2	7	6	5	5
	0.164678	0.435394	Q15149	Q15149	Plectin	PLEC	30.8399	34.0978	32.728	32.7459	31.7499	31.8637				312	312	304	62.1	62.1	61.2	531.78	0	323.31	34648000000	1414	114	245	174	256	202	202
	1.03592	1.33438	Q15165	Q15165	Serum paraoxonase/arylesterase 2	PON2	24.3196	25.1437	26.0418	23.3127	23.7046	24.4847				8	8	8	54.2	54.2	54.2	39.396	0	17.212	129700000	19	2	2	4	3	3	3
	1.59932	1.13379	Q15181	Q15181	Inorganic pyrophosphatase	PPA1	26.5615	26.3981	27.1686	25.1422	25.6864	25.8982				9	9	9	46	46	46	32.66	0	81.737	394560000	36	7	5	5	5	5	5
	2.27511	1.61235	Q15185	Q15185	Prostaglandin E synthase 3	PTGES3	26.1867	26.237	26.801	25.095	24.3746	24.918				6	6	6	37.5	37.5	37.5	18.697	0	13.136	267110000	20	4	3	3	4	2	3
	0.0959123	0.291964	Q15233	Q15233	Non-POU domain-containing octamer-binding protein	NONO	27.4159	30.8529	28.5298	29.2887	27.909	28.7251				29	27	26	53.5	51.4	51.4	54.231	0	250.62	3161600000	129	9	21	9	23	18	19
	0.055011	-0.259666	Q15269	Q15269	Periodic tryptophan protein 2 homolog	PWP2	23.7116	28.9574	25.4891	27.3682	25.7641	25.8049				26	26	26	38.1	38.1	38.1	102.45	0	122.57	697390000	74	4	19	6	20	12	13
	0.12818	-0.521004	Q15287	Q15287	RNA-binding protein with serine-rich domain 1	RNPS1	23.9247	27.9272	23.3956	26.3343	24.8752	25.601				7	7	7	26.9	26.9	26.9	34.208	0	32.449	376840000	28	3	6	1	7	5	5
	0.55065	0.611041	Q15293	Q15293	Reticulocalbin-1	RCN1	25.8694	27.1029	27.4091	25.9021	26.3436	26.3026				10	10	10	52.3	52.3	52.3	38.89	0	27.092	524220000	35	4	5	7	6	7	6
	0.79191	0.920076	Q15365	Q15365	Poly(rC)-binding protein 1	PCBP1	27.758	29.2845	29.432	27.9202	27.833	27.9611				15	15	12	80.1	80.1	69.1	37.497	0	147	1875800000	71	7	9	9	10	11	11
	1.05005	1.24759	Q15366	Q15366	Poly(rC)-binding protein 2	PCBP2	27.0077	28.6331	28.2817	26.3909	26.5497	27.2391				12	9	8	56.4	45.8	41.9	38.58	0	158.93	918260000	53	4	5	5	5	7	7
	1.01641	1.54938	Q15369	Q15369	Transcription elongation factor B polypeptide 1	TCEB1	25.3681	27.0472	25.9317	25.1965	23.5387	24.9636				7	7	7	66.1	66.1	66.1	12.473	0	26.341	239970000	26	3	5	3	6	2	5
	1.87253	1.6261	Q15370	Q15370	Transcription elongation factor B polypeptide 2	TCEB2	27.024	27.4053	26.9031	24.7867	25.9339	25.7335				9	9	9	54.2	54.2	54.2	13.133	0	28.648	438250000	39	6	7	4	3	8	7
	0.264888	0.697359	Q15393	Q15393	Splicing factor 3B subunit 3	SF3B3	26.6249	29.9592	27.9308	28.1774	27.4719	26.7735				39	39	39	39.1	39.1	39.1	135.58	0	126.1	1553200000	137	15	28	16	28	24	16
	0.288557	-1.60766	Q15397	Q15397	Pumilio domain-containing protein KIAA0020	KIAA0020	20.734	28.359	25.3648	27.1917	25.9804	26.1088				23	23	23	43.4	43.4	43.4	73.584	0	84.285	612620000	75	0	14	5	18	15	15
	0.0215951	0.130873	Q15424	Q15424	Scaffold attachment factor B1	SAFB	25.0177	31.2228	25.5304	27.8564	26.7686	26.7533				20	20	11	23.4	23.4	10.7	102.64	0	64.284	1842400000	63	2	8	2	9	3	3
	0.112199	0.377138	Q15428	Q15428	Splicing factor 3A subunit 2	SF3A2	23.0987	26.9718	24.4661	25.3512	23.9327	24.1213				6	6	6	19.2	19.2	19.2	49.255	0	27.354	190300000	17	1	4	1	5	3	2
	0.0334914	-0.175578	Q15459	Q15459	Splicing factor 3A subunit 1	SF3A1	23.8917	28.9601	24.316	27.1497	25.8422	24.7027				24	24	24	35.4	35.4	35.4	88.885	0	54.09	610040000	62	2	18	2	21	13	6
	0.29934	-0.591831	Q15629	Q15629	Translocating chain-associated membrane protein 1	TRAM1	22.415	25.0945	23.7124	24.7613	24.0985	24.1376				6	6	6	18.4	18.4	18.4	43.071	0	12.018	119820000	16	0	3	1	4	4	3
	0.208671	0.709211	Q15637	Q15637	Splicing factor 1	SF1	22.1295	26.1882	24.6152	24.6962	22.7262	23.3829				6	6	6	14.1	14.1	14.1	68.329	0	20.055	116080000	21	1	5	2	5	2	3
	2.61203	1.71497	Q15645	Q15645	Pachytene checkpoint protein 2 homolog	TRIP13	26.2375	26.8026	27.0309	25.1239	24.8149	24.9872				15	15	15	42.1	42.1	42.1	48.55	0	43.594	309390000	47	8	8	10	7	6	8
	1.13574	-0.860444	Q15646	Q15646	2-5-oligoadenylate synthase-like protein	OASL	27.2388	28.4018	28.0629	28.8949	28.5963	28.7936				29	29	29	63	63	63	59.225	0	281.74	2435700000	119	12	16	12	24	20	24
	0.108923	0.334299	Q15717;Q12926;P26378	Q15717	ELAV-like protein 1	ELAVL1	26.5844	30.2541	28.0627	28.5145	27.452	27.9318				18	18	18	58.6	58.6	58.6	36.091	0	117.86	1984200000	79	8	16	11	15	13	13
	1.20684	2.03945	Q15942	Q15942	Zyxin	ZYX	25.666	26.9534	26.6941	25.4803	24.5994	23.1154				12	12	12	33	33	33	61.277	0	26.884	262560000	31	3	7	5	8	5	3
	0.748554	1.38907	Q16531	Q16531	DNA damage-binding protein 1	DDB1	27.2875	29.6553	29.332	27.9205	27.643	26.5439				42	42	42	45.4	45.4	45.4	126.97	0	124.1	1624900000	179	18	30	30	33	32	17
	0.232506	0.475791	Q16576	Q16576	Histone-binding protein RBBP7	RBBP7	26.9089	29.497	28.0444	27.9773	27.0945	27.9511				17	17	11	70.8	70.8	62.8	47.82	0	117.17	1526900000	85	5	9	5	9	7	10
	0.0221204	-0.0858339	Q16629	Q16629	Serine/arginine-rich splicing factor 7	SRSF7	24.3803	28.8024	26.705	27.1143	26.3753	26.6556				6	5	5	24.4	24.4	24.4	27.366	0	22.174	774810000	26	2	5	4	5	5	5
	0.0918673	0.299557	Q16643	Q16643	Drebrin	DBN1	27.6801	31.3714	29.6518	30.1754	28.9703	28.659				34	34	34	51	51	51	71.428	0	323.31	5019800000	139	10	26	17	29	22	23
	1.11376	1.2942	Q16658	Q16658	Fascin	FSCN1	26.9618	28.0762	28.7905	26.403	26.805	26.738				20	20	20	46.5	46.5	46.5	54.529	0	82.62	884640000	74	9	10	14	11	14	12
	1.14933	-3.46057	Q16666;Q6K0P9	Q16666	Gamma-interferon-inducible protein 16	IFI16	20.3671	24.497	20.7381	26.2123	25.3417	24.43				13	13	13	22.2	22.2	22.2	88.255	0	28.758	229830000	32	0	2	0	12	9	5
	1.57725	-1.93215	Q16698	Q16698	2,4-dienoyl-CoA reductase, mitochondrial	DECR1	22.5872	24.4496	23.9024	25.391	25.7603	25.5844				10	10	10	30.7	30.7	30.7	36.067	0	23.605	247730000	27	1	2	1	8	8	8
	0.0875685	-0.327652	Q16795	Q16795	NADH dehydrogenase [ubiquinone] 1 alpha subcomplex subunit 9, mitochondrial	NDUFA9	21.0659	24.5052	22.473	23.8207	21.2561	23.9503				7	7	7	22.5	22.5	22.5	42.509	0	13.497	61505000	15	1	2	0	5	2	5
	0.825397	1.63628	Q16881;Q9NNW7	Q16881	Thioredoxin reductase 1, cytoplasmic	TXNRD1	25.9727	25.7858	27.8842	23.66	25.631	25.4429				16	16	16	39.3	39.3	39.3	70.905	0	77.982	339590000	51	8	6	10	4	9	10
	0.0905543	-0.437827	Q16891	Q16891	MICOS complex subunit MIC60	IMMT	24.9476	30.3822	27.6795	29.484	27.7149	27.1238				45	45	45	62.1	62.1	62.1	83.677	0	185.87	2447600000	135	4	30	11	41	22	17
	0.0272586	-0.135735	Q1KMD3	Q1KMD3	Heterogeneous nuclear ribonucleoprotein U-like protein 2	HNRNPUL2	22.9645	28.3709	25.7338	26.99	25.4701	25.0163				25	25	25	44.3	44.3	44.3	85.104	0	102.97	508930000	65	3	17	5	18	9	9
	1.84347	-2.8765	Q2NL82	Q2NL82	Pre-rRNA-processing protein TSR1 homolog	TSR1	21.6888	22.5017	23.392	25.9579	25.8273	24.4269				14	14	14	24.1	24.1	24.1	91.809	0	34.796	230710000	34	0	0	1	13	12	7
	0.172572	-0.591986	Q2TAY7	Q2TAY7	WD40 repeat-containing protein SMU1;WD40 repeat-containing protein SMU1, N-terminally processed	SMU1	23.9516	28.1516	25.2567	27.1034	25.8088	26.2236				18	18	18	48.1	48.1	48.1	57.543	0	72.499	583870000	59	4	11	5	15	9	11
	1.48661	1.32251	Q3ZCQ8	Q3ZCQ8	Mitochondrial import inner membrane translocase subunit TIM50	TIMM50	25.1876	26.4704	25.724	24.2709	24.8252	24.3183				6	6	6	19.3	19.3	19.3	39.646	0	27.909	195020000	23	4	5	3	3	5	3
	0.181931	-1.03526	Q49A26	Q49A26	Putative oxidoreductase GLYR1	GLYR1	19.3856	26.3275	21.6414	24.8931	22.5312	23.036				10	10	10	25.5	25.5	25.5	60.556	0	21.497	106890000	23	0	7	0	7	2	6
	0.0752757	-0.22478	Q52LJ0	Q52LJ0	Protein FAM98B	FAM98B	20.1696	23.4996	23.0774	22.3279	22.5649	22.5282				6	4	4	20.3	16.1	16.1	37.19	0	9.2183	31412000	7	0	1	0	2	2	2
	0.808584	-2.56322	Q53GS9	Q53GS9	U4/U6.U5 tri-snRNP-associated protein 2	USP39	20.7183	25.2056	20.9267	25.0664	24.7457	24.728				8	8	8	18.6	18.6	18.6	65.38	0	25.4	154200000	21	0	3	0	7	6	5
	0.149415	-0.62235	Q5BKZ1	Q5BKZ1	DBIRD complex subunit ZNF326	ZNF326	23.5242	27.8958	23.5364	26.6771	25.1961	24.9503				15	15	15	36.9	36.9	36.9	65.653	0	48.8	394400000	40	2	11	1	12	6	6
	0.15343	-0.711116	Q5JTH9	Q5JTH9	RRP12-like protein	RRP12	22.5661	27.7081	24.0069	27.0454	25.0048	24.3643				25	25	25	26.8	26.8	26.8	143.7	0	47.283	406530000	55	2	13	3	20	11	6
	0.142859	-0.518778	Q5JVF3	Q5JVF3	PCI domain-containing protein 2	PCID2	21.5172	25.3563	21.2057	23.41	22.8529	23.3727				6	6	6	19.5	19.5	19.5	46.029	0	13.063	62957000	15	0	5	0	4	3	4
	0.279781	-1.63837	Q5M775	Q5M775	Cytospin-B	SPECC1	20.7594	26.9124	20.6656	26.5012	24.1369	22.6144				21	21	21	25.7	25.7	25.7	118.58	0	51.559	241820000	42	0	11	0	19	7	3
	0.00419674	0.0221532	Q5QJE6	Q5QJE6	Deoxynucleotidyltransferase terminal-interacting protein 2	DNTTIP2	23.6477	28.3785	23.9673	26.8834	24.8457	24.1979				19	19	19	32.7	32.7	32.7	84.468	0	76.317	434740000	53	3	17	2	15	8	6
	0.343475	-1.73675	Q5SSJ5	Q5SSJ5	Heterochromatin protein 1-binding protein 3	HP1BP3	19.3413	26.4009	22.3159	25.3083	23.9785	23.9814				12	12	12	22.8	22.8	22.8	61.206	0	21.996	152390000	27	0	7	0	10	4	5
	0.0331897	-0.185301	Q69YQ0	Q69YQ0	Cytospin-A	SPECC1L	20.9361	26.1688	22.7952	25.6797	22.5011	22.2752				18	18	18	23.1	23.1	23.1	124.6	0	39.431	133650000	27	0	8	0	14	2	2
	0.0985349	-0.367807	Q6DKI1	Q6DKI1	60S ribosomal protein L7-like 1	RPL7L1	23.8807	28.2513	25.6096	27.0553	25.6176	26.172				10	10	10	48.8	48.8	48.8	28.661	0	58.599	575030000	41	2	8	4	10	7	7
	0.178306	-0.747217	Q6KC79	Q6KC79	Nipped-B-like protein	NIPBL	20.7298	25.3686	21.961	24.251	24.1779	21.8722				15	15	15	7.1	7.1	7.1	316.05	0	25.647	84750000	20	0	7	0	7	3	2
	0.459416	-1.05105	Q6NUQ4	Q6NUQ4	Transmembrane protein 214	TMEM214	21.3085	24.3139	22.4767	24.6	23.0264	23.6258				7	7	7	11.9	11.9	11.9	77.15	0	16.411	81945000	18	1	3	0	7	3	4
	0.0605539	-0.256697	Q6NYC8	Q6NYC8	Phostensin	PPP1R18	22.3022	26.4816	23.0057	25.5798	23.6279	23.3519				7	7	7	16.2	16.2	16.2	67.942	0	17.669	161420000	20	1	5	1	6	2	4
	0.251494	-0.930765	Q6NZI2	Q6NZI2	Polymerase I and transcript release factor	PTRF	22.115	26.7001	24.3958	26.403	25.3915	24.2088				10	10	10	26.4	26.4	26.4	43.476	0	21.529	294430000	30	1	5	2	9	5	4
	0.131785	-0.562539	Q6P2Q9	Q6P2Q9	Pre-mRNA-processing-splicing factor 8	PRPF8	25.5002	30.5723	26.9342	29.0235	27.5345	28.1364				88	88	88	46.1	46.1	46.1	273.6	0	276.67	2347800000	249	9	62	12	64	40	46
	0.367816	-0.57855	Q6P5R6	Q6P5R6	60S ribosomal protein L22-like 1	RPL22L1	22.8821	24.5638	24.7435	24.3634	25.2116	24.3501				3	3	3	39.3	39.3	39.3	14.606	0	8.2779	151520000	12	1	2	2	2	3	2
	0.161177	-0.546607	Q6PK04	Q6PK04	Coiled-coil domain-containing protein 137	CCDC137	20.3797	24.5663	21.7548	23.3973	22.3019	22.6414				4	4	4	15.9	15.9	15.9	33.231	0	9.7634	45251000	13	0	2	0	4	2	3
	0.557488	-1.21666	Q6PKG0;Q659C4	Q6PKG0	La-related protein 1	LARP1	21.1411	23.7963	24.1918	24.3635	24.4281	23.9876				10	10	10	10.1	10.1	10.1	123.51	0	16.432	106750000	22	0	2	2	5	8	5
	0.302498	-1.54358	Q6RFH5	Q6RFH5	WD repeat-containing protein 74	WDR74	21.8872	27.4518	21.1806	26.0607	23.9486	25.141				15	15	15	55.3	55.3	55.3	42.441	0	55.917	268730000	38	1	11	0	11	4	9
	0.380053	-0.857398	Q6UB35	Q6UB35	Monofunctional C1-tetrahydrofolate synthase, mitochondrial	MTHFD1L	20.8275	23.1585	22.2648	22.7209	24.1805	21.9217				7	7	7	9.4	9.4	9.4	105.79	0	11.189	45667000	13	0	0	0	4	7	2
	0.253667	-1.36521	Q6WCQ1	Q6WCQ1	Myosin phosphatase Rho-interacting protein	MPRIP	21.3735	27.7277	22.4196	26.8012	24.8302	23.9849				26	26	26	37.8	37.8	37.8	116.53	0	57.15	352130000	58	0	18	1	22	9	6
	0.0968137	-0.593742	Q6YHK3	Q6YHK3	CD109 antigen	CD109	19.5835	26.2802	23.8243	25.7512	23.2965	22.4215				14	14	14	13.1	13.1	13.1	161.69	0	26.314	154610000	29	0	7	2	13	5	2
	0.831197	1.05795	Q6YN16	Q6YN16	Hydroxysteroid dehydrogenase-like protein 2	HSDL2	24.1123	25.9665	25.7459	24.1588	24.1175	24.3745				7	7	7	24.9	24.9	24.9	45.394	0	20.53	152280000	23	3	4	4	4	4	4
	0.144585	-0.915113	Q7KZ85	Q7KZ85	Transcription elongation factor SPT6	SUPT6H	20.1644	27.2241	21.445	25.5541	22.4936	23.5312				18	18	18	15.6	15.6	15.6	199.07	0	39.106	171510000	35	0	14	0	13	2	4
	0.0472094	-0.0902239	Q7KZF4	Q7KZF4	Staphylococcal nuclease domain-containing protein 1	SND1	24.9355	25.1048	26.9436	25.5279	25.945	25.7816				26	26	26	34.8	34.8	34.8	102	0	57.168	348600000	62	5	4	11	9	14	17
	1.50322	-1.96624	Q7L2E3	Q7L2E3	Putative ATP-dependent RNA helicase DHX30	DHX30	23.9259	25.3912	24.4453	27.0408	26.9171	25.7032				30	30	30	30.7	30.7	30.7	133.94	0	56.284	527800000	80	4	6	5	23	21	14
	0.0892769	0.203641	Q7L2H7	Q7L2H7	Eukaryotic translation initiation factor 3 subunit M	EIF3M	23.3039	24.9398	26.0568	24.2858	24.6965	24.7071				10	10	10	36.6	36.6	36.6	42.502	0	44.974	163480000	32	2	4	6	6	6	6
	0.511668	-1.24564	Q7Z2T5	Q7Z2T5	TRMT1-like protein	TRMT1L	20.4885	23.3022	22.5263	23.9304	24.0871	22.0364				8	8	8	14.6	14.6	14.6	81.746	0	16.129	58619000	15	0	0	0	5	7	2
	1.52761	-1.49112	Q7Z2W4	Q7Z2W4	Zinc finger CCCH-type antiviral protein 1	ZC3HAV1	27.022	28.2636	27.9069	29.6343	29.2858	28.7458				39	39	39	58.1	58.1	58.1	101.43	0	182.19	3283700000	131	12	15	10	32	32	25
	0.355284	-1.26269	Q7Z417	Q7Z417	Nuclear fragile X mental retardation-interacting protein 2	NUFIP2	21.9404	25.0249	21.6589	25.5018	24.7501	22.1605				9	9	9	21.9	21.9	21.9	76.12	0	36.57	142110000	19	1	3	1	8	5	2
	2.07038	-3.24736	Q7Z478	Q7Z478	ATP-dependent RNA helicase DHX29	DHX29	20.7387	22.4905	22.2633	25.5375	25.3911	24.306				19	19	19	17.1	17.1	17.1	155.23	0	39.667	173430000	34	0	0	0	12	13	9
	0.130761	-0.560426	Q7Z7K6	Q7Z7K6	Centromere protein V	CENPV	22.2127	27.2774	23.2872	25.4762	24.5252	24.4572				7	7	7	37.1	37.1	37.1	29.946	0	40.562	220750000	27	1	7	1	5	5	5
	1.1953	-3.15261	Q86UE4	Q86UE4	Protein LYRIC	MTDH	19.016	23.0878	21.2457	24.7806	24.5206	23.506				9	9	9	21	21	21	63.836	0	53.911	99099000	17	0	0	0	5	7	4
	0.0282149	-0.167276	Q86V48	Q86V48	Leucine zipper protein 1	LUZP1	20.6983	26.3446	21.7109	24.863	22.8786	21.514				13	13	13	17.3	17.3	17.3	120.27	0	31.731	101020000	29	0	11	0	10	3	2
	0.27386	-0.502349	Q86V81	Q86V81	THO complex subunit 4	ALYREF	26.2267	28.7646	27.3225	28.0112	27.92	27.8897				6	6	6	36.2	36.2	36.2	26.888	0	27.27	1484000000	44	3	5	5	6	4	6
	0.441624	1.47612	Q86VP6	Q86VP6	Cullin-associated NEDD8-dissociated protein 1	CAND1	24.0681	22.6489	27.1635	22.0888	23.7131	23.6501				12	12	12	12.5	12.5	12.5	136.37	0	20.111	126760000	26	4	1	11	3	5	6
	0.182589	-0.905017	Q86W42	Q86W42	THO complex subunit 6 homolog	THOC6	20.4894	26.8169	22.5852	24.7745	23.6676	24.1644				12	12	12	45.2	45.2	45.2	37.535	0	27.069	146800000	27	1	8	1	6	5	5
	0.0915178	-0.558598	Q86XP3	Q86XP3	ATP-dependent RNA helicase DDX42	DDX42	20.1697	26.8074	21.7514	25.1698	22.5831	22.6513				14	14	14	22.5	22.5	22.5	102.97	0	23.991	129180000	28	0	10	0	10	3	3
	0.0430849	-0.173417	Q8IVT2	Q8IVT2	Mitotic interactor and substrate of PLK1	MISP	26.04	30.2916	28.31	29.5487	28.1445	27.4686				32	32	32	60.2	60.2	60.2	75.356	0	238.04	2712400000	128	8	24	14	29	23	21
	0.324023	-1.73751	Q8IWA0	Q8IWA0	WD repeat-containing protein 75	WDR75	22.6508	28.5617	21.9026	27.3945	25.4484	25.4847				26	26	26	43.1	43.1	43.1	94.498	0	69.746	591370000	76	2	18	1	24	11	11
	0.869672	-2.16663	Q8IWS0	Q8IWS0	PHD finger protein 6	PHF6	20.9637	24.934	22.4726	24.9786	24.8236	25.068				6	6	6	22.7	22.7	22.7	41.29	0	13.379	160760000	15	0	2	0	5	4	4
	0.174401	-0.748247	Q8IWX8	Q8IWX8	Calcium homeostasis endoplasmic reticulum protein	CHERP	21.6613	26.9033	22.9642	25.386	24.2821	24.1055				8	8	8	12.7	12.7	12.7	103.7	0	29.149	185650000	28	1	7	1	7	5	5
	0.145065	-0.289701	Q8IXB1	Q8IXB1	DnaJ homolog subfamily C member 10	DNAJC10	20.9648	23.3503	21.9282	21.8957	22.8111	22.4055				4	4	4	6.2	6.2	6.2	91.079	0	6.6355	31099000	12	1	2	0	3	3	3
	1.8495	-4.19836	Q8IY21;Q5H9U9	Q8IY21	Probable ATP-dependent RNA helicase DDX60	DDX60	20.5426	23.3542	20.4381	26.1673	25.7169	25.0459				29	29	29	21	21	21	197.85	0	52.635	252040000	52	0	0	0	22	20	12
	0.273345	-1.20545	Q8IY81	Q8IY81	pre-rRNA processing protein FTSJ3	FTSJ3	23.3265	28.1076	22.6222	26.6857	25.4472	25.5397				18	18	18	35.7	35.7	35.7	96.557	0	69.617	440220000	47	3	14	0	13	8	9
	0.208675	-0.970929	Q8N163	Q8N163	Cell cycle and apoptosis regulator protein 2	CCAR2	21.3008	26.993	22.4752	25.5281	24.0981	24.0555				12	12	12	18.3	18.3	18.3	102.9	0	24.14	190190000	30	1	7	1	10	5	5
	0.0393526	0.168629	Q8N1F7	Q8N1F7	Nuclear pore complex protein Nup93	NUP93	24.4157	28.8512	25.507	27.2185	25.772	25.2775				29	29	29	48	48	48	93.487	0	61.404	635440000	73	4	21	4	20	14	6
	0.250814	-0.74608	Q8N3C0	Q8N3C0	Activating signal cointegrator 1 complex subunit 3	ASCC3	20.2009	24.0553	21.1418	22.7193	22.7905	22.1264				8	8	8	4.3	4.3	4.3	251.46	0	10.413	28437000	8	0	0	0	3	4	3
	0.0910845	-0.480999	Q8N3V7	Q8N3V7	Synaptopodin	SYNPO	20.4892	26.1223	22.1034	24.9126	23.2965	21.9489				10	10	10	15.9	15.9	15.9	99.462	0	19.426	102900000	18	0	7	0	8	4	2
	0.236895	-0.872808	Q8N684	Q8N684	Cleavage and polyadenylation specificity factor subunit 7	CPSF7	20.4537	25.0119	21.2455	23.674	22.4621	23.1935				6	6	6	13.8	13.8	13.8	52.049	0	9.0503	58015000	18	0	6	0	6	2	4
	0.475684	0.788712	Q8N7H5	Q8N7H5	RNA polymerase II-associated factor 1 homolog	PAF1	21.1059	23.0252	22.5225	22.2941	20.9753	21.018				3	3	3	8.9	8.9	8.9	59.975	0	4.7957	17938000	9	0	2	0	3	2	2
	0.157394	-0.680549	Q8N884	Q8N884	Cyclic GMP-AMP synthase	MB21D1	20.9104	26.0432	22.149	24.5687	22.8984	23.6771				9	9	9	21.8	21.8	21.8	58.814	0	13.618	99899000	24	0	7	0	8	3	5
	0.867966	-2.29087	Q8NB90	Q8NB90	Spermatogenesis-associated protein 5	SPATA5	20.854	23.8205	20.5757	25.1587	24.0756	22.8884				10	10	10	15.1	15.1	15.1	97.903	0	27.85	103530000	19	0	2	0	8	6	3
	0.135929	-0.410091	Q8NBS9	Q8NBS9	Thioredoxin domain-containing protein 5	TXNDC5	21.7879	23.2316	25.4437	23.2998	23.9533	24.4404				6	6	6	18.8	18.8	18.8	47.628	0	20.243	99731000	18	1	1	3	3	5	5
	1.83489	-1.22579	Q8NC51	Q8NC51	Plasminogen activator inhibitor 1 RNA-binding protein	SERBP1	28.2514	29.0591	28.1356	29.6539	29.6329	29.8366				23	23	23	53.9	53.9	53.9	44.965	0	104.82	4519600000	98	9	11	9	19	16	19
	0.578602	-0.941622	Q8NCA5	Q8NCA5	Protein FAM98A	FAM98A	24.5152	26.7921	24.7769	26.4777	26.2613	26.1701				12	12	10	29.5	29.5	26.8	55.4	0	93.279	454170000	52	3	5	2	9	9	7
	0.491326	-0.906474	Q8NE71	Q8NE71	ATP-binding cassette sub-family F member 1	ABCF1	24.549	27.0042	26.3674	27.5223	26.6398	26.4779				24	24	24	39.5	39.5	39.5	95.925	0	92.734	706980000	79	3	9	7	21	18	17
	2.76051	1.76991	Q8NEZ5	Q8NEZ5	F-box only protein 22	FBXO22	28.6322	29.4093	29.2509	27.3045	27.3586	27.3195				15	15	15	60	60	60	44.508	0	148.21	1606400000	86	12	12	12	12	12	12
	0.0622173	-0.232673	Q8NFH3	Q8NFH3	Nucleoporin Nup43	NUP43	21.9412	25.9985	23.0029	24.741	23.1715	23.728				4	4	4	14.7	14.7	14.7	42.15	0	13.674	113340000	16	1	3	1	4	3	3
	0.0226067	0.121394	Q8NFH4	Q8NFH4	Nucleoporin Nup37	NUP37	19.9467	25.9638	22.8559	22.849	22.0078	23.5455				6	6	6	25.8	25.8	25.8	36.707	0	11.474	67143000	15	0	4	1	3	2	4
	0.14007	-0.682083	Q8NFH5	Q8NFH5	Nucleoporin NUP53	NUP35	21.0743	26.9322	22.8754	25.1952	23.475	24.2579				9	9	9	40.2	40.2	40.2	34.773	0	23.406	163250000	28	1	8	0	7	4	5
	0.06088	0.18155	Q8NFJ5	Q8NFJ5	Retinoic acid-induced protein 3	GPRC5A	23.1731	26.544	25.338	25.3324	24.918	24.26				4	4	4	13.2	13.2	13.2	40.251	0	22.62	210310000	13	1	2	2	3	3	2
	0.233172	-1.40282	Q8NI27	Q8NI27	THO complex subunit 2	THOC2	20.824	27.8442	22.2416	26.5937	23.1911	25.3334				30	30	30	24	24	24	182.77	0	61.519	337740000	63	0	19	0	23	4	12
	0.226377	-1.28214	Q8NI36	Q8NI36	WD repeat-containing protein 36	WDR36	22.2232	29.281	24.199	27.7384	26.4941	25.3171				30	30	30	39.5	39.5	39.5	105.32	0	107.13	850420000	89	1	25	2	26	18	10
	0.586397	-1.18165	Q8TCJ2	Q8TCJ2	Dolichyl-diphosphooligosaccharide--protein glycosyltransferase subunit STT3B	STT3B	21.2652	24.3645	22.6503	23.8168	24.0716	23.9366				9	9	9	13.1	13.1	13.1	93.673	0	15.48	86624000	24	2	4	2	6	5	6
	0.37173	-1.59281	Q8TDD1	Q8TDD1	ATP-dependent RNA helicase DDX54	DDX54	21.4684	26.5932	21.4569	25.8519	24.2497	24.1953				16	16	16	21.6	21.6	21.6	98.594	0	26.2	196810000	35	0	10	0	13	6	6
	0.25275	-0.84469	Q8TDN6	Q8TDN6	Ribosome biogenesis protein BRX1 homolog	BRIX1	25.6336	29.992	26.666	28.6047	28.0245	28.1965				20	20	20	68	68	68	41.401	0	87.488	2033800000	93	5	15	6	17	15	17
	0.165918	0.549208	Q8TED0;REV__Q8TED0	Q8TED0	U3 small nucleolar RNA-associated protein 15 homolog	UTP15	24.181	28.1224	26.3231	26.6599	25.0053	25.3137				16	16	16	37.6	37.6	37.6	58.414	0	44.509	452460000	52	4	11	3	15	8	8
	0.0382026	0.158057	Q8TEM1	Q8TEM1	Nuclear pore membrane glycoprotein 210	NUP210	23.9133	27.8791	24.3528	26.2286	24.065	25.3774				21	21	21	15.7	15.7	15.7	205.11	0	59.474	337810000	59	4	14	3	17	7	13
	0.421117	-0.758635	Q8TEQ6	Q8TEQ6	Gem-associated protein 5	GEMIN5	22.1664	23.0485	22.1868	24.2903	23.5102	21.8772				10	10	10	7.4	7.4	7.4	168.59	0	18.423	62757000	18	2	2	0	7	5	2
	0.144733	-0.661786	Q8WTT2	Q8WTT2	Nucleolar complex protein 3 homolog	NOC3L	21.7867	26.7431	22.7643	25.957	23.6378	23.6846				12	12	12	20	20	20	92.547	0	26.439	190240000	26	0	6	0	10	4	3
	0.26406	-1.65173	Q8WUM0	Q8WUM0	Nuclear pore complex protein Nup133	NUP133	20.608	28.2287	21.6476	26.49	23.9551	24.9944				27	27	27	31.7	31.7	31.7	128.98	0	60.787	356360000	60	0	23	0	19	7	10
	0.0220039	0.110818	Q8WUM4	Q8WUM4	Programmed cell death 6-interacting protein	PDCD6IP	20.2379	24.5083	25.7706	23.6673	23.1451	23.3718				7	7	7	9.6	9.6	9.6	96.022	0	17.247	86100000	21	0	4	5	5	3	4
	0.92244	-0.814655	Q8WVM0	Q8WVM0	Dimethyladenosine transferase 1, mitochondrial	TFB1M	21.9167	22.8691	22.8584	23.7166	22.8425	23.529				5	5	5	22.8	22.8	22.8	39.542	0	15.544	50215000	13	0	0	0	4	4	5
	0.00867587	-0.0396512	Q8WWI1	Q8WWI1	LIM domain only protein 7	LMO7	26.2027	30.9006	28.3858	29.7907	28.1782	27.6391				60	60	60	38.6	38.6	38.6	192.69	0	282.32	3293400000	202	10	44	18	50	32	27
	0.502108	-1.88589	Q8WWM7	Q8WWM7	Ataxin-2-like protein	ATXN2L	19.9845	24.9525	22.2502	25.6942	24.2106	22.9402				11	11	11	14.1	14.1	14.1	113.37	0	19.681	140790000	23	0	3	0	10	7	3
	0.144059	-0.896946	Q8WWQ0;Q9NSI6;Q6RI45	Q8WWQ0	PH-interacting protein	PHIP	20.5379	27.6767	22.7704	26.2136	22.9364	24.5259				26	26	26	19.7	19.7	19.7	206.69	0	63.61	261600000	44	0	17	0	18	2	7
	0.0165905	-0.101882	Q8WWY3	Q8WWY3	U4/U6 small nuclear ribonucleoprotein Prp31	PRPF31	18.5186	25.4298	23.0062	21.9849	22.5053	22.7701				8	8	8	19.2	19.2	19.2	55.455	0	11.019	45216000	14	0	4	0	4	3	3
	0.189776	-0.613611	Q8WX93;Q86TC9	Q8WX93	Palladin	PALLD	20.9941	24.7963	21.3922	23.5344	22.8794	22.6095				5	5	5	4.6	4.6	4.6	150.56	0	9.0733	52557000	14	0	3	0	4	4	3
	1.13624	-1.5105	Q8WXX5	Q8WXX5	DnaJ homolog subfamily C member 9	DNAJC9	21.2841	23.0664	22.3146	24.3022	23.8054	23.089				5	5	5	26.2	26.2	26.2	29.909	0	22.11	69941000	14	0	0	1	5	3	4
	0.271039	-1.92535	Q8WYP5	Q8WYP5	Protein ELYS	AHCTF1	18.6273	28.1482	22.3216	26.2406	24.1923	24.4403				28	28	28	18.8	18.8	18.8	252.5	0	51.649	314930000	56	0	23	0	18	6	8
	0.232906	-0.400052	Q92499	Q92499	ATP-dependent RNA helicase DDX1	DDX1	26.208	28.1474	27.5844	28.2961	27.7594	27.0844				36	36	36	53.5	53.5	53.5	82.431	0	132.65	1333200000	121	8	18	12	27	25	17
	0.544373	-1.39596	Q92552	Q92552	28S ribosomal protein S27, mitochondrial	MRPS27	19.5078	22.4178	23.1525	23.4547	22.7119	23.0994				4	4	4	10.9	10.9	10.9	47.611	0	8.605	45378000	11	0	0	2	4	2	3
	1.89217	1.87909	Q92598	Q92598	Heat shock protein 105 kDa	HSPH1	25.313	25.652	26.5277	24.1313	24.2627	23.4615				18	16	15	27.6	24.9	23.3	96.864	0	33.401	167280000	43	8	5	9	5	4	4
	0.125264	-0.517194	Q92614	Q92614	Unconventional myosin-XVIIIa	MYO18A	20.9493	25.4959	22.2677	24.768	22.5998	22.8968				9	9	9	6.8	6.8	6.8	233.11	0	24.058	86214000	21	0	6	0	8	3	3
	0.802534	1.44486	Q92616	Q92616	Translational activator GCN1	GCN1L1	23.7343	24.1868	25.192	21.6015	23.1354	24.0417				12	12	12	5.5	5.5	5.5	292.75	0	21.041	77086000	32	5	4	5	2	6	10
	0.233047	-1.22442	Q92621	Q92621	Nuclear pore complex protein Nup205	NUP205	22.8587	29.1137	23.8467	27.6626	25.2519	26.5778				41	41	41	25.6	25.6	25.6	227.92	0	103.73	798970000	115	3	29	2	35	13	24
	0.0514849	0.198442	Q92688	Q92688	Acidic leucine-rich nuclear phosphoprotein 32 family member B	ANP32B	20.7373	24.3924	24.8232	22.623	23.5757	23.1588				5	3	3	26.3	21.1	21.1	28.787	0	6.5888	65141000	10	0	3	1	2	3	2
	0.0404703	-0.193978	Q92804	Q92804	TATA-binding protein-associated factor 2N	TAF15	21.4734	26.9378	25.1865	24.9924	24.2267	24.9605				7	5	5	16.6	14.2	14.2	61.829	0	18.4	200900000	18	0	3	1	3	2	4
	0.0212906	0.0609366	Q92841	Q92841	Probable ATP-dependent RNA helicase DDX17	DDX17	27.0874	29.9749	27.8055	29.0189	27.8994	27.7666				40	31	31	55.7	48.1	48.1	80.272	0	106.83	2209500000	117	12	21	14	26	17	17
	0.351206	-0.534818	Q92900	Q92900	Regulator of nonsense transcripts 1	UPF1	24.2482	24.6059	24.0497	25.5757	25.3092	23.6233				16	16	16	19.1	19.1	19.1	124.34	0	34.106	191810000	41	5	4	2	12	12	5
	0.000565946	0.00337664	Q92922	Q92922	SWI/SNF complex subunit SMARCC1	SMARCC1	22.1793	28.1058	23.4392	25.9368	24.3341	23.4433				19	19	13	21.7	21.7	15.9	122.87	0	47.457	277550000	42	0	10	0	7	3	2
	0.0623825	0.186224	Q92945	Q92945	Far upstream element-binding protein 2	KHSRP	25.6652	28.8495	26.6451	27.7135	26.6114	26.2762				25	25	23	42.1	42.1	39.8	73.114	0	90.692	906540000	83	6	15	6	18	14	12
	1.17067	1.57524	Q92973;O14787	Q92973	Transportin-1	TNPO1	24.9311	26.0025	26.8451	23.851	24.9062	24.2958				12	12	12	17.4	17.4	17.4	102.35	0	28.612	203020000	44	5	8	11	5	9	7
	1.83065	-2.59361	Q92974	Q92974	Rho guanine nucleotide exchange factor 2	ARHGEF2	23.0194	24.0712	24.4234	26.8786	26.9244	25.4919				25	25	25	33.5	33.5	33.5	111.54	0	98.282	479100000	58	2	3	3	19	20	8
	0.324279	-0.818027	Q92979	Q92979	Ribosomal RNA small subunit methyltransferase NEP1	EMG1	25.2418	28.246	25.2592	27.4737	26.54	27.1874				15	15	15	70.1	70.1	70.1	26.72	0	43.912	837220000	75	5	10	3	13	10	13
	0.268116	-1.43174	Q93009	Q93009	Ubiquitin carboxyl-terminal hydrolase 7	USP7	20.8225	27.7277	22.5163	26.0095	25.0529	24.2992				24	24	24	29	29	29	128.3	0	61.477	287630000	57	1	17	1	14	9	8
	0.00418589	-0.0127576	Q969G3	Q969G3	SWI/SNF-related matrix-associated actin-dependent regulator of chromatin subfamily E member 1	SMARCE1	20.9966	24.1172	22.715	23.4718	22.2297	22.1655				4	4	4	14.4	14.4	14.4	46.649	0	8.7898	40350000	8	0	1	0	3	2	2
	1.90766	-1.44113	Q969Q0;P83881	Q969Q0;P83881	60S ribosomal protein L36a-like;60S ribosomal protein L36a	RPL36AL;RPL36A	24.9171	24.9456	25.7423	27.0264	26.3979	26.5041				5	5	5	29.2	29.2	29.2	12.469	0	6.1914	542770000	14	2	1	2	5	2	2
	0.0779155	-0.365025	Q969X6	Q969X6	Cirhin	CIRH1A	23.198	28.3754	24.3001	26.6323	25.0404	25.2959				15	15	15	35.3	35.3	35.3	76.889	0	79.041	440250000	47	2	14	2	13	8	9
	0.0119022	-0.0344346	Q96AE4	Q96AE4	Far upstream element-binding protein 1	FUBP1	24.1527	27.0179	24.7305	26.101	24.9657	24.9377				16	14	13	31.7	30.4	29	67.56	0	37.347	291320000	50	3	10	4	11	9	7
	0.475443	-0.663633	Q96AG4	Q96AG4	Leucine-rich repeat-containing protein 59	LRRC59	26.2801	27.8532	28.2608	28.2001	28.0481	28.1367				13	13	13	45.6	45.6	45.6	34.93	0	48.178	1622400000	57	5	7	9	12	9	10
	0.0302314	-0.144962	Q96C19	Q96C19	EF-hand domain-containing protein D2	EFHD2	24.319	29.3998	28.3702	28.4029	27.0962	27.0249				19	19	17	58.8	58.8	54.2	26.697	0	73.582	1443900000	72	3	13	10	14	10	9
	1.15533	-1.72466	Q96CT7	Q96CT7	Coiled-coil domain-containing protein 124	CCDC124	21.7216	23.0867	20.8993	23.1238	23.6191	24.1387				5	5	5	27.8	27.8	27.8	25.835	0	8.8646	63859000	10	0	1	0	2	3	4
	0.14814	-0.583524	Q96CW1	Q96CW1	AP-2 complex subunit mu	AP2M1	22.5333	27.4403	25.5644	26.3506	25.2239	25.7141				17	17	17	44.8	44.8	44.8	49.654	0	35.381	376530000	56	1	12	4	15	8	11
	0.347077	0.677125	Q96DG6	Q96DG6	Carboxymethylenebutenolidase homolog	CMBL	23.2845	25.0848	25.9903	23.9613	23.9597	24.4073				7	7	7	26.5	26.5	26.5	28.048	0	12.121	133090000	27	1	3	4	6	5	5
	0.14364	-0.472767	Q96DI7	Q96DI7	U5 small nuclear ribonucleoprotein 40 kDa protein	SNRNP40	24.0921	27.4359	23.8107	26.3181	25.1475	25.2913				10	10	10	44.8	44.8	44.8	39.31	0	30.384	342450000	32	3	6	1	9	6	6
	0.0779018	0.265008	Q96EE3	Q96EE3	Nucleoporin SEH1	SEH1L	23.8904	26.9129	23.3696	25.1397	23.5717	24.6664				10	10	10	36.4	36.4	36.4	39.648	0	34.375	183640000	27	3	7	1	6	3	6
	0.0693161	0.163966	Q96EP5	Q96EP5	DAZ-associated protein 1	DAZAP1	24.6661	27.1036	25.9782	26.5078	25.0076	25.7405				8	8	8	34.4	34.4	34.4	43.383	0	44.087	388660000	29	3	4	4	6	4	4
	0.3073	0.469566	Q96EY1	Q96EY1	DnaJ homolog subfamily A member 3, mitochondrial	DNAJA3	25.8659	27.8642	27.3806	26.6798	26.7705	26.2517				14	14	14	26.5	26.5	26.5	52.488	0	50.691	677630000	58	5	9	8	10	12	9
	0.994444	-1.57915	Q96EY4	Q96EY4	Translation machinery-associated protein 16	TMA16	21.0855	23.6209	21.9684	23.8436	23.7054	23.8631				4	4	4	24.6	24.6	24.6	23.864	0	8.1103	66080000	9	0	0	0	3	3	3
	0.127643	0.601641	Q96FV9	Q96FV9	THO complex subunit 1	THOC1	21.7153	26.7032	23.3915	25.0511	21.9178	23.0361				13	13	13	24.5	24.5	24.5	75.665	0	25.541	120180000	23	0	10	0	8	2	3
	0.047491	0.197549	Q96G21	Q96G21	U3 small nucleolar ribonucleoprotein protein IMP4	IMP4	23.039	26.7079	22.7758	25.0271	22.7962	24.1068				5	5	5	24.1	24.1	24.1	33.756	0	12.667	143040000	17	2	5	0	5	2	4
	0.329875	-1.19109	Q96GM8	Q96GM8	Target of EGR1 protein 1	TOE1	18.7468	23.6152	21.3132	22.8444	22.9506	21.4535				6	6	6	15.7	15.7	15.7	56.547	0	8.3083	29504000	10	0	0	1	3	4	2
	0.108575	-0.543776	Q96GQ7	Q96GQ7	Probable ATP-dependent RNA helicase DDX27	DDX27	23.1516	27.7909	22.6004	26.5274	24.6048	24.042				19	19	19	29.9	29.9	29.9	89.834	0	43.327	324870000	51	3	12	1	17	7	7
	0.0296971	-0.131795	Q96HS1	Q96HS1	Serine/threonine-protein phosphatase PGAM5, mitochondrial	PGAM5	23.3811	28.183	25.6807	26.9875	25.307	25.3457				16	16	16	68.2	68.2	68.2	32.004	0	46.1	495550000	44	1	13	3	11	6	6
	0.137996	-0.729936	Q96I24	Q96I24	Far upstream element-binding protein 3	FUBP3	21.7621	28.0583	24.0397	26.5695	24.3104	25.17				16	15	15	38.6	37.1	37.1	61.64	0	33.093	370290000	47	0	14	2	13	4	9
	0.17325	-0.725149	Q96IZ0	Q96IZ0	PRKC apoptosis WT1 regulator protein	PAWR	19.5462	25.0132	21.971	22.9704	22.6974	23.0381				4	4	4	19.1	19.1	19.1	36.567	0	9.2427	50078000	10	0	3	0	2	2	3
	0.217293	-1.29957	Q96KR1	Q96KR1	Zinc finger RNA-binding protein	ZFR	19.5288	26.8977	21.3889	25.2828	23.5872	22.8441				14	14	14	19.1	19.1	19.1	117.01	0	62.121	148340000	24	0	9	0	9	5	2
	2.01896	1.65077	Q96MG8	Q96MG8	Protein-L-isoaspartate O-methyltransferase domain-containing protein 1	PCMTD1	26.8865	27.5921	26.9026	25.4351	25.958	25.0359				11	11	11	37.3	37.3	37.3	40.675	0	30.357	438950000	34	6	6	5	6	8	5
	0.12009	-0.653732	Q96N67;Q96HP0;Q8NF50	Q96N67	Dedicator of cytokinesis protein 7	DOCK7	20.3506	26.8211	22.7147	25.1103	23.0699	23.6674				16	16	16	10	10	10	242.56	0	29.79	143590000	38	0	12	2	13	5	6
	0.838289	-1.71542	Q96P11;Q63ZY6;Q3KNT7	Q96P11	Probable 28S rRNA (cytosine-C(5))-methyltransferase	NSUN5	20.4129	23.5307	22.4261	24.2363	23.3446	23.9351				9	9	9	28	28	28	46.691	0	16.159	69953000	15	0	0	0	6	4	5
	0.18979	-0.975386	Q96PK6	Q96PK6	RNA-binding protein 14	RBM14	22.5335	29.1211	25.2687	27.5472	26.2013	26.1009				21	21	21	35.7	35.7	35.7	69.491	0	59.363	802550000	61	1	16	3	15	10	10
	0.00718232	0.0247466	Q96SB3	Q96SB3	Neurabin-2	PPP1R9B	22.4372	25.5276	23.6759	25.2222	23.3163	23.028				8	8	8	12	12	12	89.191	0	25.635	120090000	17	1	4	1	6	2	3
	0.981591	-3.42081	Q96SB4;Q9UPE1	Q96SB4	SRSF protein kinase 1	SRPK1	19.2329	24.4336	22.0442	26.0266	25.8995	24.0469				14	14	10	22.6	22.6	17.1	74.324	0	42.442	238050000	30	0	2	0	7	9	6
	0.86007	1.01292	Q96SW2	Q96SW2	Protein cereblon	CRBN	23.4123	25.1766	24.1733	22.8826	23.279	23.5618				7	7	7	26.7	26.7	26.7	50.545	0	9.4536	76752000	16	2	5	1	3	3	3
	0.181428	-0.977634	Q96T88	Q96T88	E3 ubiquitin-protein ligase UHRF1	UHRF1	22.3052	28.6171	24.0209	27.569	25.3209	24.9864				25	25	25	43.9	43.9	43.9	89.813	0	82.921	613710000	70	1	18	3	23	10	9
	0.256199	-1.21262	Q99459	Q99459	Cell division cycle 5-like protein	CDC5L	21.2607	27.5416	23.3431	25.9473	25.0984	24.7376				22	22	22	38.5	38.5	38.5	92.25	0	47.742	285510000	48	0	16	1	12	11	9
	0.988812	1.80631	Q99497	Q99497	Protein deglycase DJ-1	PARK7	25.6687	25.3846	27.2298	23.1046	24.4756	25.2839				9	9	9	63	63	63	19.891	0	29.06	228500000	31	5	4	8	4	4	7
	0.061902	-0.240854	Q99543	Q99543	DnaJ homolog subfamily C member 2;DnaJ homolog subfamily C member 2, N-terminally processed	DNAJC2	19.8671	24.498	22.4722	22.7694	22.5919	22.1986				3	3	3	5.2	5.2	5.2	71.996	0	4.9381	27717000	8	0	0	0	3	3	2
	0.819961	-1.97185	Q99575	Q99575	Ribonucleases P/MRP protein subunit POP1	POP1	20.3071	23.5258	22.1538	24.9453	24.1075	22.8494				11	11	11	14.6	14.6	14.6	114.71	0	21	89314000	18	0	0	0	9	7	3
	0.271069	0.481673	Q99613;B5ME19	Q99613;B5ME19	Eukaryotic translation initiation factor 3 subunit C;Eukaryotic translation initiation factor 3 subunit C-like protein	EIF3C;EIF3CL	23.9872	25.0625	26.2556	24.5212	25.1439	24.1951				14	14	14	18.7	18.7	18.7	105.34	0	29.423	182610000	41	3	5	8	8	11	5
	0.120778	0.259485	Q99623	Q99623	Prohibitin-2	PHB2	25.6145	27.8116	27.7413	27.389	26.3571	26.6429				14	14	14	58.5	58.5	58.5	33.296	0	84.928	788490000	61	6	8	9	13	12	10
	0.539243	0.669215	Q99714	Q99714	3-hydroxyacyl-CoA dehydrogenase type-2	HSD17B10	25.078	25.032	26.6001	24.8238	24.6239	25.2547				8	8	8	52.5	52.5	52.5	26.923	0	30.394	224120000	36	5	3	6	7	6	7
	0.268935	-1.15719	Q99729	Q99729	Heterogeneous nuclear ribonucleoprotein A/B	HNRNPAB	22.9555	28.9058	26.1641	27.2897	27.2139	26.9933				10	10	10	23.5	23.5	23.5	36.224	0	39.005	940280000	46	1	8	3	7	9	7
	0.622291	0.789714	Q99832	Q99832	T-complex protein 1 subunit eta	CCT7	25.976	26.8018	27.8696	25.7766	26.278	26.2236				17	17	17	38.7	38.7	38.7	59.366	0	82.653	524830000	76	9	11	12	14	13	12
	0.286534	-0.878548	Q99848	Q99848	Probable rRNA-processing protein EBP2	EBNA1BP2	25.1557	28.4471	24.4655	27.1352	26.6203	26.9485				15	15	15	47.4	47.4	47.4	34.852	0	106.73	763320000	55	5	9	2	12	11	12
	0.128094	0.327009	Q99873	Q99873	Protein arginine N-methyltransferase 1	PRMT1	24.6097	26.6388	27.0738	25.4761	26.8449	25.0203				13	13	13	46.8	46.8	46.8	41.515	0	33.467	429790000	48	4	7	8	8	8	7
	0.0906061	-0.486777	Q99959	Q99959	Plakophilin-2	PKP2	20.7087	26.8641	24.3418	25.8051	23.9954	23.5744				15	15	15	28.3	28.3	28.3	97.414	0	43.87	197880000	33	0	10	3	10	6	4
	0.0386139	-0.192363	Q99986	Q99986	Serine/threonine-protein kinase VRK1	VRK1	20.737	25.7552	24.2601	24.9921	22.2549	24.0824				9	9	9	30.6	30.6	30.6	45.476	0	21.438	118540000	19	0	4	2	7	2	4
	0.165688	-0.511907	Q9BPW8	Q9BPW8	Protein NipSnap homolog 1	NIPSNAP1	21.0331	22.7627	24.815	22.6214	23.5461	23.979				4	4	4	21.8	21.8	21.8	33.31	0	9.814	68236000	13	0	1	3	2	3	4
	2.82513	-1.9607	Q9BQ67	Q9BQ67	Glutamate-rich WD repeat-containing protein 1	GRWD1	23.8383	24.3229	24.185	26.3066	25.6608	26.2608				12	12	12	45.3	45.3	45.3	49.419	0	41.483	351490000	38	3	3	2	11	8	10
	0.302398	-0.925027	Q9BQ75	Q9BQ75	Protein CMSS1	CMSS1	21.6962	25.7393	22.8804	24.9581	23.8273	24.3055				10	10	10	42.3	42.3	42.3	31.884	0	15.258	129560000	23	1	6	0	9	4	4
	1.0035	1.418	Q9BQE3	Q9BQE3	Tubulin alpha-1C chain	TUBA1C	26.8088	28.9675	28.5398	26.7704	26.7279	26.5638				33	2	2	78.6	9.1	9.1	49.895	0	40.767	961800000	21	1	2	2	2	2	2
	0.351312	-1.78	Q9BQG0	Q9BQG0	Myb-binding protein 1A	MYBBP1A	22.1389	29.0443	24.1659	27.856	26.4316	26.4015				37	37	37	37.2	37.2	37.2	148.85	0	100.74	896690000	114	1	29	3	31	19	19
	0.0347722	-0.129941	Q9BR76;A9Z1Z3	Q9BR76	Coronin-1B	CORO1B	25.0118	29.1496	26.9735	27.9884	26.6632	26.8731				14	14	14	38.9	38.9	38.9	54.234	0	38.853	1091700000	65	4	12	5	13	9	9
	1.44188	-2.25596	Q9BRJ6	Q9BRJ6	Uncharacterized protein C7orf50	C7orf50	20.7466	23.1618	22.3736	24.1099	24.6331	24.3068				4	4	4	35.6	35.6	35.6	22.083	0	8.5607	97526000	10	0	0	0	3	4	3
	3.28555	1.74482	Q9BS26	Q9BS26	Endoplasmic reticulum resident protein 44	ERP44	28.8838	29.2764	29.4125	27.54	27.4739	27.3244				17	17	17	53.7	53.7	53.7	46.971	0	128.01	1730700000	88	13	13	11	12	12	11
	0.146417	-0.837445	Q9BSC4	Q9BSC4	Nucleolar protein 10	NOL10	20.5352	26.734	21.75	25.7568	22.7106	23.0642				15	15	15	33.4	33.4	33.4	80.301	0	40.692	160520000	27	0	9	0	12	3	4
	0.143175	-0.480432	Q9BTV4	Q9BTV4	Transmembrane protein 43	TMEM43	22.4545	26.5659	24.3651	25.6737	24.4595	24.6937				10	10	10	39.2	39.2	39.2	44.875	0	25.57	213840000	30	2	6	2	7	6	6
	0.836834	1.04521	Q9BUF5	Q9BUF5	Tubulin beta-6 chain	TUBB6	27.6884	29.3353	29.0602	28.1748	27.5352	27.2383				24	16	11	64.1	48.4	37.4	49.857	0	184.59	1671600000	72	3	8	6	8	7	7
	1.15321	-1.73096	Q9BUJ2	Q9BUJ2	Heterogeneous nuclear ribonucleoprotein U-like protein 1	HNRNPUL1	26.2476	28.4604	27.2281	29.5514	29.0562	28.5215				30	30	30	40.5	40.5	40.5	95.737	0	235.44	2915600000	115	6	12	9	25	22	23
	0.271732	-1.16111	Q9BUQ8	Q9BUQ8	Probable ATP-dependent RNA helicase DDX23	DDX23	20.9054	25.8426	20.882	24.5836	23.4916	23.0381				10	10	10	12.9	12.9	12.9	95.581	0	14.514	95833000	20	0	6	0	7	3	3
	0.0984086	0.411254	Q9BV38	Q9BV38	WD repeat-containing protein 18	WDR18	21.6069	25.9238	22.4265	24.0378	21.6244	23.0613				6	6	6	15.7	15.7	15.7	47.405	0	8.5032	74380000	17	0	5	1	4	2	4
	0.307219	-1.56182	Q9BVI4	Q9BVI4	Nucleolar complex protein 4 homolog	NOC4L	21.5727	27.6926	21.6128	25.947	24.5979	25.0186				14	14	14	35.3	35.3	35.3	58.467	0	38.537	284230000	37	1	12	0	10	7	7
	0.327008	-1.8823	Q9BVJ6;Q5TAP6	Q9BVJ6	U3 small nucleolar RNA-associated protein 14 homolog A	UTP14A	20.6528	27.9463	22.4171	27.3135	24.7419	24.6077				24	24	24	43.8	43.8	43.8	87.977	0	51.813	453830000	53	0	14	0	20	8	8
	0.480222	-0.936424	Q9BVK6	Q9BVK6	Transmembrane emp24 domain-containing protein 9	TMED9	22.7003	24.924	24.9407	25.6215	25.4302	24.3225				6	6	5	34	34	26.8	27.277	0	17.064	212430000	18	1	2	2	4	5	2
	0.474304	-2.38241	Q9BVP2	Q9BVP2	Guanine nucleotide-binding protein-like 3	GNL3	20.1609	27.6207	23.7587	26.8769	25.9322	25.8785				20	20	20	36.4	36.4	36.4	61.992	0	55.818	474490000	59	0	11	2	16	14	13
	0.365981	-0.931652	Q9BVQ7	Q9BVQ7	Spermatogenesis-associated protein 5-like protein 1	SPATA5L1	20.1929	23.1039	22.3017	23.8276	22.8645	21.7013				8	8	8	12.1	12.1	12.1	80.709	0	13.521	43887000	15	0	2	0	6	5	2
	0.00198647	-0.00833384	Q9BW27	Q9BW27	Nuclear pore complex protein Nup85	NUP85	23.5195	27.7828	24.422	25.9333	24.4287	25.3873				14	14	14	27.7	27.7	27.7	75.019	0	31.245	314230000	37	3	10	1	10	5	7
	0.668951	-2.22423	Q9BWF3;Q9BQ04	Q9BWF3;Q9BQ04	RNA-binding protein 4;RNA-binding protein 4B	RBM4;RBM4B	20.2478	25.2588	23.8307	25.7946	25.1615	25.0539				12	12	12	43.1	43.1	43.1	40.313	0	23.312	222110000	29	0	4	2	9	6	6
	0.0164561	0.0775369	Q9BXP5	Q9BXP5	Serrate RNA effector molecule homolog	SRRT	21.4425	26.3281	22.988	24.5643	23.4898	22.4719				9	9	9	14	14	14	100.67	0	14.109	105470000	23	0	7	1	8	3	3
	0.155313	-0.698237	Q9BXY0	Q9BXY0	Protein MAK16 homolog	MAK16	21.3845	26.8235	22.795	25.1934	23.8746	24.0296				8	8	8	35.7	35.7	35.7	35.368	0	27.354	162640000	23	0	8	1	5	3	4
	3.07959	-3.77872	Q9BY44	Q9BY44	Eukaryotic translation initiation factor 2A;Eukaryotic translation initiation factor 2A, N-terminally processed	EIF2A	21.7788	21.8729	22.7635	25.7145	26.4646	25.5723				16	16	16	40.7	40.7	40.7	64.989	0	46.721	301040000	37	1	0	0	11	15	10
	0.241926	-1.19431	Q9BY77	Q9BY77	Polymerase delta-interacting protein 3	POLDIP3	21.3329	26.9147	21.2449	24.9103	23.3082	24.857				11	11	11	44.4	44.4	44.4	46.089	0	34.365	164450000	34	1	10	0	8	5	8
	0.0463028	-0.295836	Q9BY89	Q9BY89	Uncharacterized protein KIAA1671	KIAA1671	21.4507	27.2138	21.5881	25.8464	22.3223	22.9714				23	23	23	19.1	19.1	19.1	196.71	0	42.048	182040000	37	0	16	0	16	2	3
	0.279874	-1.08978	Q9BYG3	Q9BYG3	MKI67 FHA domain-interacting nucleolar phosphoprotein	NIFK	23.8568	28.113	23.1457	26.5707	25.9096	25.9044				14	14	14	49.1	49.1	49.1	34.222	0	39.189	480730000	50	3	11	2	14	9	9
	0.200902	-0.615243	Q9BZE4	Q9BZE4	Nucleolar GTP-binding protein 1	GTPBP4	25.4467	29.0251	25.9282	28.0855	27.3438	26.8166				26	26	26	47.9	47.9	47.9	73.964	0	101.82	1168700000	97	6	16	6	22	19	15
	0.844	-2.01754	Q9BZI7	Q9BZI7	Regulator of nonsense transcripts 3B	UPF3B	20.1806	22.9429	21.4779	25.064	23.0571	22.5328				5	5	5	11.4	11.4	11.4	57.761	0	7.1219	80732000	10	0	1	0	4	3	2
	0.330555	-1.80831	Q9C0C2	Q9C0C2	182 kDa tankyrase-1-binding protein	TNKS1BP1	20.4816	27.7982	22.214	26.1851	24.7028	25.031				29	29	29	25.2	25.2	25.2	181.79	0	59.833	313260000	51	0	20	1	16	7	7
	0.198261	0.67964	Q9GZL7	Q9GZL7	Ribosome biogenesis protein WDR12	WDR12	24.2712	28.3877	25.9379	26.4083	24.4936	25.656				13	13	13	39	39	39	47.707	0	32.425	443340000	38	3	12	4	9	3	8
	0.186411	-0.863492	Q9H0A0	Q9H0A0	N-acetyltransferase 10	NAT10	23.9492	29.0805	23.9336	27.3846	26.2301	25.9391				37	37	37	42.9	42.9	42.9	115.73	0	86.725	749670000	91	4	24	2	23	18	17
	0.47264	-2.34755	Q9H0D6	Q9H0D6	5-3 exoribonuclease 2	XRN2	21.0754	27.3573	21.0623	26.4754	25.1943	24.8681				21	21	21	32.2	32.2	32.2	108.58	0	48.186	324660000	49	1	12	0	16	10	8
	0.453089	-1.97981	Q9H0H5	Q9H0H5	Rac GTPase-activating protein 1	RACGAP1	20.5535	26.4873	22.7427	26.6724	24.8282	24.2223				17	17	17	31.3	31.3	31.3	71.026	0	56.565	285670000	41	0	8	1	17	9	6
	0.31993	-0.822011	Q9H0S4	Q9H0S4	Probable ATP-dependent RNA helicase DDX47	DDX47	24.2213	27.662	25.3803	27.0969	26.0714	26.5613				14	14	14	37.8	37.8	37.8	50.646	0	42.885	596290000	59	3	10	5	14	10	11
	0.60895	-0.721179	Q9H0U3	Q9H0U3	Magnesium transporter protein 1	MAGT1	22.368	23.6142	23.7918	24.0285	23.4621	24.4469				6	6	6	18.5	18.5	18.5	38.036	0	9.4943	91997000	13	1	1	1	3	3	5
	0.125981	0.513162	Q9H2P0	Q9H2P0	Activity-dependent neuroprotector homeobox protein	ADNP	21.5127	26.1835	23.4031	24.4015	22.8047	22.3537				11	11	11	13	13	13	123.56	0	22.306	86652000	16	0	6	0	6	2	2
	0.728054	-1.64152	Q9H2U1	Q9H2U1	ATP-dependent RNA helicase DHX36	DHX36	21.4576	23.3271	23.4323	25.5985	24.6938	22.8492				14	14	13	19.4	19.4	18.6	114.76	0	27.604	143760000	28	1	2	1	12	9	3
	0.219557	-1.16371	Q9H307	Q9H307	Pinin	PNN	23.0731	27.8223	20.9424	25.8237	24.8335	24.6717				14	14	14	19.1	19.1	19.1	81.613	0	23.366	284970000	37	1	10	0	9	7	6
	0.250007	0.623079	Q9H568	Q9H568	Actin-like protein 8	ACTL8	24.1817	27.006	24.337	25.2688	24.0542	24.3325				12	12	12	52.5	52.5	52.5	41.36	0	22.898	199380000	34	3	8	2	6	4	5
	0.219083	-0.996524	Q9H583	Q9H583	HEAT repeat-containing protein 1;HEAT repeat-containing protein 1, N-terminally processed	HEATR1	24.4899	29.7264	24.7684	28.0575	26.3801	27.5367				55	55	55	29.9	29.9	29.9	242.37	0	149.13	1258000000	173	5	46	3	43	26	42
	0.760888	-1.43612	Q9H5Q4	Q9H5Q4	Dimethyladenosine transferase 2, mitochondrial	TFB2M	20.6219	20.9969	23.2257	22.7063	23.66	22.7866				6	6	6	17.7	17.7	17.7	45.348	0	9.898	42171000	13	0	1	0	3	6	3
	0.0332702	-0.185381	Q9H6R4	Q9H6R4	Nucleolar protein 6	NOL6	22.4896	28.4572	24.3311	26.5851	24.6474	24.6014				19	19	19	23.3	23.3	23.3	127.59	0	46.286	407050000	48	2	17	3	13	6	6
	0.0544176	-0.238752	Q9H7B2	Q9H7B2	Ribosome production factor 2 homolog	RPF2	24.344	29.0167	24.976	26.9173	25.6241	26.5115				12	12	12	43.8	43.8	43.8	35.582	0	40.358	675460000	52	4	12	4	9	8	9
	1.48346	-1.49385	Q9H7E9	Q9H7E9	UPF0488 protein C8orf33	C8orf33	21.3804	22.9689	21.9179	23.5798	23.6021	23.5668				2	2	2	10.5	10.5	10.5	24.992	0	4.9471	56700000	6	0	0	0	2	2	2
	0.0857362	-0.463757	Q9H8H0	Q9H8H0	Nucleolar protein 11	NOL11	23.3376	28.5901	23.0608	26.7876	24.6959	24.8963				22	22	22	35.6	35.6	35.6	81.123	0	55.647	453200000	53	3	19	1	18	7	7
	0.324619	-1.39316	Q9H9Y2	Q9H9Y2	Ribosome production factor 1	RPF1	21.3812	26.4326	21.2177	25.2131	23.7954	24.2024				7	7	7	27.2	27.2	27.2	40.11	0	15.779	149850000	21	0	6	0	7	3	4
	0.103277	-0.580565	Q9H9Y6	Q9H9Y6	DNA-directed RNA polymerase I subunit RPA2	POLR1B	20.6219	26.4283	21.0577	24.8049	22.2387	22.8061				10	10	10	10.3	10.3	10.3	128.23	0	18.536	95531000	18	0	8	0	8	2	2
	1.26063	1.3498	Q9HA64	Q9HA64	Ketosamine-3-kinase	FN3KRP	24.2081	25.461	25.5277	24.1867	23.6768	23.2838				6	6	6	22.7	22.7	22.7	34.412	0	14.518	118280000	21	3	4	5	5	4	3
	0.064212	-0.272904	Q9HAV0	Q9HAV0	Guanine nucleotide-binding protein subunit beta-4	GNB4	21.6346	26.5341	24.8848	25.292	24.3924	24.1878				12	8	8	58.2	44.1	44.1	37.567	0	28.356	183070000	23	1	4	2	4	5	3
	0.463836	0.524491	Q9HB71	Q9HB71	Calcyclin-binding protein	CACYBP	26.1232	26.5984	27.621	25.8479	26.3843	26.5369				11	11	11	59.2	59.2	59.2	26.21	0	65.954	546050000	52	5	8	6	8	10	10
	0.201843	-0.727194	Q9HC52	Q9HC52	Chromobox protein homolog 8	CBX8	19.9974	24.4831	20.7846	22.5888	22.6375	22.2205				3	3	3	12.9	12.9	12.9	43.395	0	9.6019	36938000	8	0	2	0	2	2	2
	0.77162	1.1083	Q9HCN8	Q9HCN8	Stromal cell-derived factor 2-like protein 1	SDF2L1	25.3127	27.4379	26.8758	25.092	25.7176	25.4919				6	6	6	59.7	59.7	59.7	23.598	0	45.644	365800000	29	3	6	5	4	6	5
	0.059552	-0.241426	Q9NPD3	Q9NPD3	Exosome complex component RRP41	EXOSC4	20.6662	25.38	22.3462	23.0387	22.5809	23.4971				4	4	4	21.6	21.6	21.6	26.383	0	8.8383	58638000	12	0	3	0	2	2	3
	0.191224	-0.594306	Q9NPE3	Q9NPE3	H/ACA ribonucleoprotein complex subunit 3	NOP10	22.1507	25.9725	23.1354	24.9356	24.2867	23.8192				5	5	5	79.7	79.7	79.7	7.7059	0	12.42	138150000	19	1	4	1	4	4	3
	0.545709	-2.16307	Q9NQ55	Q9NQ55	Suppressor of SWI4 1 homolog	PPAN	20.9928	26.5918	22.1923	26.1393	24.6939	25.433				9	9	9	25.4	25.4	25.4	53.193	0	29.076	265310000	29	0	6	0	9	6	7
	0.0507835	0.181402	Q9NR30	Q9NR30	Nucleolar RNA helicase 2	DDX21	28.1951	31.9888	29.0839	30.4484	29.2328	29.0424				47	47	45	55.6	55.6	53.6	87.343	0	323.31	6336200000	190	14	35	15	36	27	28
	0.947226	1.25196	Q9NR31;Q9Y6B6	Q9NR31	GTP-binding protein SAR1a	SAR1A	24.2654	25.045	26.3042	24.2739	23.9007	23.6842				6	6	6	51.5	51.5	51.5	22.367	0	15.384	138940000	14	1	2	3	3	2	3
	0.0456881	0.155324	Q9NR56;Q5VZF2;Q9NUK0	Q9NR56;Q5VZF2	Muscleblind-like protein 1;Muscleblind-like protein 2	MBNL1;MBNL2	21.3479	25.3586	23.0605	23.1557	23.0945	23.0509				5	5	5	15.5	15.5	15.5	41.817	0	7.0866	64747000	15	1	5	1	3	3	2
	0.135332	-0.98361	Q9NRG9	Q9NRG9	Aladin	AAAS	20.0494	28.1803	21.8326	26.3126	22.7425	23.9579				11	11	11	25.5	25.5	25.5	59.573	0	19.868	296540000	21	0	6	0	8	2	5
	0.75461	-1.32871	Q9NRW3;Q8IUX4	Q9NRW3	DNA dC->dU-editing enzyme APOBEC-3C	APOBEC3C	22.4287	24.7955	22.6493	25.1727	24.1825	24.5044				6	6	5	46.3	46.3	40	22.826	0	14.961	138230000	19	2	3	0	5	3	3
	0.32876	-1.21921	Q9NRX1	Q9NRX1	RNA-binding protein PNO1	PNO1	21.8825	26.6289	22.3498	24.4449	25.1994	24.8745				8	8	8	39.3	39.3	39.3	27.924	0	22.889	187770000	31	1	7	1	5	8	7
	0.333137	-1.09188	Q9NS69	Q9NS69	Mitochondrial import receptor subunit TOM22 homolog	TOMM22	21.3266	25.5924	24.2008	25.7941	24.2617	24.3397				6	6	6	77.5	77.5	77.5	15.521	0	77.215	182790000	21	0	2	2	6	3	4
	0.944907	-1.40639	Q9NTJ3	Q9NTJ3	Structural maintenance of chromosomes protein 4	SMC4	22.0567	22.9564	21.8168	24.6105	23.8889	22.5496				10	10	10	8.5	8.5	8.5	147.18	0	16.077	77183000	19	2	0	1	7	6	2
	0.164626	-0.90667	Q9NV06	Q9NV06	DDB1- and CUL4-associated factor 13	DCAF13	21.2791	27.333	21.8557	25.8702	23.3343	23.9832				12	12	12	35.3	35.3	35.3	51.402	0	27.493	209270000	32	0	10	0	10	3	5
	0.244222	-1.01779	Q9NV31	Q9NV31	U3 small nucleolar ribonucleoprotein protein IMP3	IMP3	21.2434	26.6861	23.1341	25.5155	24.2486	24.3529				8	8	8	57.1	57.1	57.1	21.85	0	44.811	188510000	22	1	5	1	7	3	4
	1.28742	1.60301	Q9NV79	Q9NV79	Protein-L-isoaspartate O-methyltransferase domain-containing protein 2	PCMTD2	24.9948	25.5952	25.4547	22.652	24.4574	24.1263				7	7	7	23	23	23	41.071	0	14.024	134160000	25	3	4	3	2	7	5
	0.126339	-0.392348	Q9NVP1	Q9NVP1	ATP-dependent RNA helicase DDX18	DDX18	24.5379	28.0276	26.1244	27.6031	26.4626	25.8013				19	19	19	39.1	39.1	39.1	75.406	0	51.333	711100000	61	5	11	7	18	11	7
	0.0804242	-0.284665	Q9NVX2	Q9NVX2	Notchless protein homolog 1	NLE1	22.0323	25.4166	21.8563	24.203	22.5824	23.3739				6	6	6	16.9	16.9	16.9	53.32	0	11.617	74664000	13	0	4	0	5	2	3
	0.280215	-1.64595	Q9NW13	Q9NW13	RNA-binding protein 28	RBM28	20.0636	27.9119	23.2042	26.5025	25.2538	24.3612				20	20	20	28.6	28.6	28.6	85.737	0	92.974	355020000	41	0	14	1	13	8	5
	0.139177	-0.56558	Q9NW64	Q9NW64	Pre-mRNA-splicing factor RBM22	RBM22	21.7656	26.097	21.8489	24.5523	22.9586	23.8972				6	6	6	20.2	20.2	20.2	46.895	0	27.682	104190000	20	0	5	0	5	4	4
	0.035986	-0.239974	Q9NWH9	Q9NWH9	SAFB-like transcription modulator	SLTM	19.4717	26.6985	23.1708	25.0738	22.6263	22.3607				10	10	10	13.6	13.6	13.6	117.15	0	15.968	120270000	20	0	9	0	7	2	2
	0.431029	-1.7466	Q9NWT1	Q9NWT1	p21-activated protein kinase-interacting protein 1	PAK1IP1	22.1895	27.2401	21.9253	25.7713	25.3861	25.4373				11	11	11	33.2	33.2	33.2	43.963	0	23.703	292640000	42	3	10	0	8	9	8
	0.167134	-0.589576	Q9NX24	Q9NX24	H/ACA ribonucleoprotein complex subunit 2	NHP2	21.2268	25.4013	22.9344	24.7482	22.8468	23.7363				6	6	6	62.7	62.7	62.7	17.201	0	11.28	94732000	10	0	2	0	4	2	3
	0.282363	-1.18852	Q9NX63	Q9NX63	MICOS complex subunit MIC19	CHCHD3	22.7783	28.1717	23.9788	27.001	25.4604	26.033				12	12	12	45.8	45.8	45.8	26.152	0	33.482	521190000	39	1	9	2	9	5	8
	0.183825	-0.795403	Q9NY12	Q9NY12	H/ACA ribonucleoprotein complex subunit 1	GAR1	21.6248	26.8852	22.6056	25.0949	23.9296	24.4773				6	6	6	30.4	30.4	30.4	22.348	0	13.693	167290000	16	0	5	0	5	3	3
	0.22072	-0.96254	Q9NY61	Q9NY61	Protein AATF	AATF	21.0742	26.1301	21.5682	24.9823	23.2885	23.3893				9	9	9	30	30	30	63.132	0	32.46	116490000	24	1	5	0	7	4	5
	0.322926	-1.30553	Q9NY93	Q9NY93	Probable ATP-dependent RNA helicase DDX56	DDX56	23.0007	27.7617	22.8602	26.6072	25.2636	25.6684				17	17	17	37.1	37.1	37.1	61.589	0	39.328	401200000	56	3	14	0	16	9	9
	0.226887	-1.2387	Q9NYF8	Q9NYF8	Bcl-2-associated transcription factor 1	BCLAF1	20.9349	27.7516	22.5607	26.1478	24.4614	24.3541				13	13	13	18.3	18.3	18.3	106.12	0	24.281	280440000	29	0	7	0	9	4	4
	0.0908938	-0.566256	Q9NYH9	Q9NYH9	U3 small nucleolar RNA-associated protein 6 homolog	UTP6	22.1582	26.974	20.1264	25.1911	22.091	23.6753				12	12	12	22.4	22.4	22.4	70.193	0	31.665	142990000	23	0	10	0	6	3	4
	0.167075	-1.05738	Q9NYL9	Q9NYL9	Tropomodulin-3	TMOD3	20.9372	28.381	26.8703	27.4518	25.0271	26.8818				17	17	16	62.5	62.5	60.2	39.594	0	52.569	720330000	49	0	10	6	13	6	11
	0.161144	0.32669	Q9NZ01	Q9NZ01	Very-long-chain enoyl-CoA reductase	TECR	23.5516	26.1206	24.9896	24.7403	24.2306	24.7109				4	4	4	14	14	14	36.034	0	9.4081	166660000	23	2	4	3	3	4	4
	1.00013	-2.11858	Q9NZB2	Q9NZB2	Constitutive coactivator of PPAR-gamma-like protein 1	FAM120A	20.1535	22.8062	21.083	24.3483	23.7779	22.2723				8	8	8	11.3	11.3	11.3	121.89	0	15.209	66050000	15	0	1	0	7	5	2
	0.0806534	-0.121874	Q9NZI8	Q9NZI8	Insulin-like growth factor 2 mRNA-binding protein 1	IGF2BP1	25.5433	27.0875	26.0261	26.8805	26.1783	25.9638				14	14	12	30.3	30.3	26.3	63.48	0	56.927	524970000	57	4	8	3	11	9	10
	0.869548	1.40046	Q9NZL4	Q9NZL4	Hsp70-binding protein 1	HSPBP1	22.8345	23.6252	24.1907	23.4207	21.4178	21.6105				3	3	3	10.2	10.2	10.2	39.474	0	5.9665	27439000	8	2	2	2	0	1	1
	0.535921	-1.18667	Q9NZM1	Q9NZM1	Myoferlin	MYOF	20.2168	21.1867	22.6302	23.8907	21.8363	21.8668				6	6	6	4.6	4.6	4.6	234.71	0	10.541	39549000	9	0	1	1	2	2	3
	0.131566	-0.524933	Q9P035	Q9P035	Very-long-chain (3R)-3-hydroxyacyl-CoA dehydratase 3	HACD3	20.2808	25.2471	22.2756	23.5882	23.1295	22.6605				6	6	6	25.1	25.1	25.1	43.159	0	12.787	60469000	14	0	4	0	4	3	2
	0.0912256	-0.500598	Q9P0K7	Q9P0K7	Ankycorbin	RAI14	21.3925	26.8518	22.6394	26.1893	23.411	22.7853				18	18	18	24.7	24.7	24.7	110.04	0	57.958	203240000	36	0	10	1	17	3	3
	0.489307	-0.525878	Q9P258	Q9P258	Protein RCC2	RCC2	26.0744	27.6118	27.162	27.6826	27.3549	27.3883				22	22	22	52.5	52.5	52.5	56.084	0	75.641	1047500000	100	10	15	10	21	19	19
	1.13273	-0.856358	Q9P287	Q9P287	BRCA2 and CDKN1A-interacting protein	BCCIP	23.0502	23.4324	22.9122	23.3529	24.2412	24.3698				4	4	4	18.5	18.5	18.5	35.979	0	8.2589	91366000	13	1	1	1	2	3	4
	1.37338	-1.82497	Q9P2E9;Q8N4C6	Q9P2E9	Ribosome-binding protein 1	RRBP1	22.0226	23.2886	23.9311	25.3992	24.488	24.83				19	19	19	17.4	17.4	17.4	152.47	0	33.398	161760000	33	1	2	2	13	10	9
	0.416362	0.598604	Q9P2J5	Q9P2J5	Leucine--tRNA ligase, cytoplasmic	LARS	25.9889	27.658	27.6501	26.533	26.9296	26.0386				34	34	34	36.8	36.8	36.8	134.46	0	74.107	671570000	111	11	18	14	22	25	19
	1.74908	1.87224	Q9UBS4	Q9UBS4	DnaJ homolog subfamily B member 11	DNAJB11	25.9124	27.1771	27.1225	24.4688	25.3261	24.8003				10	10	10	38.5	38.5	38.5	40.513	0	33.105	311130000	32	5	5	6	4	6	5
	0.0570242	-0.317846	Q9UBU9	Q9UBU9	Nuclear RNA export factor 1	NXF1	23.3194	28.5893	22.7105	26.1395	24.8057	24.6277				21	21	21	40.1	40.1	40.1	70.182	0	37.712	381930000	53	3	16	1	15	7	8
	0.680879	-0.455014	Q9UG63	Q9UG63	ATP-binding cassette sub-family F member 2	ABCF2	27.158	27.5307	28.0297	28.364	27.8868	27.8327				30	30	30	52.3	52.3	52.3	71.289	0	91.868	1557400000	120	11	10	11	25	22	26
	0.0162018	0.0469735	Q9UHB6	Q9UHB6	LIM domain and actin-binding protein 1	LIMA1	28.9069	31.7713	30.4796	31.3097	29.9506	29.7565				42	42	42	53.4	53.4	53.4	85.225	0	209.54	9617900000	167	18	27	18	39	23	23
	1.14539	-2.02886	Q9UHB9	Q9UHB9	Signal recognition particle subunit SRP68	SRP68	20.837	22.1734	23.6861	24.2631	24.4831	24.0368				10	10	10	24.4	24.4	24.4	70.729	0	21.224	99857000	25	0	1	2	6	7	7
	0.657356	1.6371	Q9UHD1	Q9UHD1	Cysteine and histidine-rich domain-containing protein 1	CHORDC1	23.2803	24.0074	25.6708	20.951	23.2967	23.7995				6	6	6	31.6	31.6	31.6	37.489	0	13.249	76615000	15	2	2	3	1	2	4
	0.087264	0.290504	Q9UHX1	Q9UHX1	Poly(U)-binding-splicing factor PUF60	PUF60	23.3183	27.3182	25.5088	25.4529	24.6239	25.1969				14	14	14	30.2	30.2	30.2	59.875	0	45.255	265800000	46	3	10	4	12	6	9
	0.309054	-1.8342	Q9UIG0	Q9UIG0	Tyrosine-protein kinase BAZ1B	BAZ1B	21.9406	29.1812	22.4586	27.6391	25.515	25.9289				42	42	42	34.3	34.3	34.3	170.9	0	87.965	758310000	101	1	33	0	30	12	15
	2.69971	-3.81976	Q9UII4	Q9UII4	E3 ISG15--protein ligase HERC5	HERC5	22.2141	23.652	23.0435	27.2168	27.0143	26.1378				24	24	24	32.5	32.5	32.5	116.85	0	82.75	566210000	63	1	2	0	20	18	14
	1.94233	1.90666	Q9UK99	Q9UK99	F-box only protein 3	FBXO3	24.9203	25.2157	23.8709	22.5539	23.0202	22.7128				7	7	7	18.5	18.5	18.5	54.56	0	12.984	75516000	17	6	4	2	1	3	2
	0.487854	-1.6874	Q9UKD2	Q9UKD2	mRNA turnover protein 4 homolog	MRTO4	22.925	27.8221	24.0954	27.1634	26.14	26.6012				16	16	16	63.6	63.6	63.6	27.56	0	86.776	608380000	62	1	9	2	14	12	13
	0.0816929	-0.278002	Q9UKM9	Q9UKM9	RNA-binding protein Raly	RALY	25.1811	28.9639	25.849	27.4633	26.4394	26.9252				14	14	14	44.1	44.1	44.1	32.463	0	44.241	886220000	50	3	8	3	12	10	10
	0.455869	-0.874186	Q9UKN8	Q9UKN8	General transcription factor 3C polypeptide 4	GTF3C4	20.7305	23.0801	22.3475	23.7151	22.9069	22.1586				4	4	4	7.4	7.4	7.4	91.981	0	10.706	44186000	10	0	1	0	4	3	2
	0.475914	-1.80993	Q9UKS6	Q9UKS6	Protein kinase C and casein kinase substrate in neurons protein 3	PACSIN3	21.543	26.2917	21.3549	25.2412	25.1782	24.2				11	11	11	31.4	31.4	31.4	48.486	0	26.857	183330000	28	0	7	0	6	8	6
	0.220329	-1.08606	Q9UKV3	Q9UKV3	Apoptotic chromatin condensation inducer in the nucleus	ACIN1	22.3414	28.5968	24.2512	27.1448	25.4172	25.8856				23	23	23	21.9	21.9	21.9	151.86	0	72.426	577170000	67	1	18	2	17	10	14
	0.114658	0.27681	Q9ULV4;Q6QEF8	Q9ULV4	Coronin-1C	CORO1C	27.445	30.1199	29.321	29.393	28.121	28.5415				23	23	23	55.3	55.3	55.3	53.248	0	182.28	3020300000	98	9	14	12	20	13	17
	0.0951314	-0.384485	Q9ULW3	Q9ULW3	Activator of basal transcription 1	ABT1	21.8255	25.8453	21.4501	23.9709	22.834	23.4694				5	5	5	26.5	26.5	26.5	31.079	0	9.0895	79708000	15	0	5	0	3	2	3
	1.09406	-1.5829	Q9ULX3	Q9ULX3	RNA-binding protein NOB1	NOB1	21.5993	23.8146	22.146	24.1853	23.835	24.2884				7	7	7	23.3	23.3	23.3	46.674	0	15.872	81708000	18	0	0	0	4	5	7
	0.00128204	0.00403595	Q9UMS4	Q9UMS4	Pre-mRNA-processing factor 19	PRPF19	26.1563	29.5536	27.1228	27.9709	27.4322	27.4175				18	18	18	63.1	63.1	63.1	55.18	0	148.72	1394900000	85	7	15	8	14	14	14
	0.678748	-1.79772	Q9UMY1	Q9UMY1	Nucleolar protein 7	NOL7	22.5823	26.0709	22.395	25.6373	25.2014	25.6026				6	6	6	23	23	23	29.426	0	17.203	247110000	16	1	2	0	4	4	6
	0.329074	-1.24797	Q9UN86	Q9UN86	Ras GTPase-activating protein-binding protein 2	G3BP2	21.0575	25.2678	25.4488	26.3404	24.922	24.2555				12	11	11	34.4	32	32	54.12	0	59.83	250000000	28	1	3	4	10	5	3
	0.128797	-0.750601	Q9UNQ0	Q9UNQ0	ATP-binding cassette sub-family G member 2	ABCG2	20.8011	27.8406	24.4084	26.3517	24.8773	24.0729				14	14	14	25.5	25.5	25.5	72.313	0	41.173	322010000	46	1	13	3	11	8	6
	2.278	-2.58393	Q9UNQ2	Q9UNQ2	Probable dimethyladenosine transferase	DIMT1	22.9037	24.2096	22.7328	25.8022	25.8462	25.9496				10	10	10	40.3	40.3	40.3	35.236	0	30.593	291800000	36	2	3	1	8	9	9
	0.0451053	-0.218153	Q9UNX4	Q9UNX4	WD repeat-containing protein 3	WDR3	24.2781	29.22	24.7637	27.2963	26.0029	25.617				33	33	33	44.8	44.8	44.8	106.1	0	95.072	730650000	97	5	27	4	21	16	14
	0.673342	-0.954089	Q9UQ80	Q9UQ80	Proliferation-associated protein 2G4	PA2G4	26.89	28.3882	29.0324	29.1845	28.8494	29.1391				26	26	26	61.4	61.4	61.4	43.786	0	125.48	3002900000	145	12	16	18	26	23	24
	0.119112	-0.593332	Q9UQE7	Q9UQE7	Structural maintenance of chromosomes protein 3	SMC3	22.6179	27.8642	22.9194	26.3238	24.518	24.3397				25	25	25	22.8	22.8	22.8	141.54	0	52.686	312180000	59	2	19	1	17	9	7
	0.0509722	-0.186981	Q9Y221	Q9Y221	60S ribosome subunit biogenesis protein NIP7 homolog	NIP7	25.0042	28.7293	25.2184	27.2032	25.9937	26.316				10	10	10	63.9	63.9	63.9	20.462	0	46.058	693460000	38	4	8	2	9	6	7
	0.594685	-0.654639	Q9Y224	Q9Y224	UPF0568 protein C14orf166	C14orf166	25.0737	25.982	26.4269	26.9446	25.9498	26.5522				13	13	13	63.5	63.5	63.5	28.068	0	45.151	531120000	46	4	4	7	10	7	8
	0.360257	0.608207	Q9Y230	Q9Y230	RuvB-like 2	RUVBL2	25.4179	27.6825	27.0163	26.4569	25.7313	26.1039				20	20	20	49.2	49.2	49.2	51.156	0	53.647	512410000	59	6	9	9	13	12	13
	0.109527	0.38014	Q9Y262	Q9Y262	Eukaryotic translation initiation factor 3 subunit L	EIF3L	23.5463	23.4487	27.2078	24.3775	23.9752	24.7096				15	15	15	31.4	31.4	31.4	66.726	0	50.688	179170000	40	3	2	10	8	9	8
	0.149589	0.371848	Q9Y265	Q9Y265	RuvB-like 1	RUVBL1	25.1764	28.2216	26.8964	26.8109	25.8497	26.5183				19	19	19	58.6	58.6	58.6	50.227	0	64.736	626810000	69	4	13	7	14	11	12
	0.0634053	-0.282126	Q9Y277	Q9Y277	Voltage-dependent anion-selective channel protein 3	VDAC3	20.7819	25.6587	24.7055	24.745	23.3421	23.9053				6	6	6	19.4	19.4	19.4	30.658	0	13.901	117660000	14	0	2	2	4	3	3
	1.77079	-2.64209	Q9Y295;P55039	Q9Y295	Developmentally-regulated GTP-binding protein 1	DRG1	23.0451	22.5429	24.7509	26.0326	26.199	26.0336				14	14	14	42	42	42	40.542	0	48.274	343060000	44	2	2	3	10	11	10
	0.0871268	0.408262	Q9Y2K7	Q9Y2K7	Lysine-specific demethylase 2A	KDM2A	20.7792	25.4262	22.122	24.2233	21.4035	21.4758				6	6	6	5.4	5.4	5.4	132.79	0	8.4301	58734000	13	0	5	0	4	2	2
	0.222797	-1.04993	Q9Y2P8	Q9Y2P8	RNA 3-terminal phosphate cyclase-like protein	RCL1	20.888	27.0507	24.1321	25.7087	24.1685	25.3434				13	13	13	44	44	44	40.842	0	21.926	243180000	35	0	8	2	9	5	10
	0.272102	-1.16517	Q9Y2R4	Q9Y2R4	Probable ATP-dependent RNA helicase DDX52	DDX52	21.363	26.6475	22.1302	25.4973	24.125	24.0138				9	9	9	23.7	23.7	23.7	67.497	0	36.898	175640000	21	1	6	1	6	4	3
	2.3898	1.65466	Q9Y2S7	Q9Y2S7	Polymerase delta-interacting protein 2	POLDIP2	25.7319	26.5289	26.0544	24.1383	24.6284	24.5846				10	10	10	38.6	38.6	38.6	42.033	0	18.214	211040000	37	6	7	6	6	6	6
	0.0948628	-0.373891	Q9Y2W1	Q9Y2W1	Thyroid hormone receptor-associated protein 3	THRAP3	22.981	27.6475	24.8435	26.2911	25.1811	25.1215				15	15	15	20.1	20.1	20.1	108.66	0	31.472	348290000	39	2	8	2	10	8	8
	0.0243398	-0.0926062	Q9Y2X3	Q9Y2X3	Nucleolar protein 58	NOP58	25.6801	29.7712	27.1242	28.4541	27.0217	27.3775				22	22	22	50.3	50.3	50.3	59.578	0	98.719	1527000000	99	7	17	7	19	12	15
	1.62465	-1.87788	Q9Y305	Q9Y305	Acyl-coenzyme A thioesterase 9, mitochondrial	ACOT9	21.4539	23.2043	22.0547	23.9763	24.3651	24.0051				9	9	9	27.3	27.3	27.3	49.901	0	15.185	82753000	20	0	0	0	5	8	7
	0.180127	0.426886	Q9Y333	Q9Y333	U6 snRNA-associated Sm-like protein LSm2	LSM2	22.3592	25.3543	24.406	23.9411	23.3314	23.5664				4	4	4	68.4	68.4	68.4	10.834	0	20.019	90668000	14	1	2	3	4	2	2
	0.539206	0.760239	Q9Y383	Q9Y383	Putative RNA-binding protein Luc7-like 2	LUC7L2	23.0734	24.6994	24.3933	23.5758	22.558	23.7516				8	8	4	18.6	18.6	8.9	46.513	0	8.7721	75893000	22	2	3	1	2	2	2
	0.160412	-0.826276	Q9Y3A2	Q9Y3A2	Probable U3 small nucleolar RNA-associated protein 11	UTP11L	20.3157	26.5837	22.2804	24.9452	23.04	23.6734				10	10	10	34.8	34.8	34.8	30.446	0	29.018	126380000	23	0	7	0	6	4	6
	0.220148	-0.928186	Q9Y3A4;Q9NSQ0	Q9Y3A4	Ribosomal RNA-processing protein 7 homolog A	RRP7A	22.7061	26.4681	21.3739	25.4328	23.3269	24.573				7	7	7	37.5	37.5	37.5	32.334	0	36.066	166820000	16	1	4	0	6	2	3
	0.254127	0.636681	Q9Y3B4	Q9Y3B4	Splicing factor 3B subunit 6	SF3B6	23.6029	26.8813	24.6943	24.7144	23.9324	24.6217				4	4	4	40.8	40.8	40.8	14.585	0	11.627	177350000	21	2	4	2	3	3	4
	0.544796	-1.17169	Q9Y3B7	Q9Y3B7	39S ribosomal protein L11, mitochondrial	MRPL11	20.461	23.3428	22.5017	22.5613	23.2628	23.9964				5	5	5	33.9	33.9	33.9	20.683	0	8.9198	48597000	10	0	0	0	3	3	4
	0.0634075	-0.234001	Q9Y3B9	Q9Y3B9	RRP15-like protein	RRP15	22.3911	26.252	23.4446	25.3539	23.4659	23.9699				8	8	8	25.9	25.9	25.9	31.484	0	14.991	151400000	18	1	4	1	7	2	3
	0.64912	-1.91376	Q9Y3C1	Q9Y3C1	Nucleolar protein 16	NOP16	20.2148	24.7243	22.5152	24.5957	23.8374	24.7625				8	8	8	45.5	45.5	45.5	21.188	0	18.558	114760000	16	0	2	0	4	4	5
	1.7593	1.07837	Q9Y3F4	Q9Y3F4	Serine-threonine kinase receptor-associated protein	STRAP	26.2402	26.511	27.0409	25.5348	25.2617	25.7605				13	13	13	45.7	45.7	45.7	38.438	0	34.692	369050000	49	8	7	7	9	9	9
	0.562336	-0.82853	Q9Y3I0	Q9Y3I0	tRNA-splicing ligase RtcB homolog	RTCB	25.1835	27.2524	26.8956	27.5495	27.183	27.0847				17	17	17	46.9	46.9	46.9	55.21	0	90.003	890640000	61	4	8	4	16	12	11
	0.033219	-0.133204	Q9Y3T9	Q9Y3T9	Nucleolar complex protein 2 homolog	NOC2L	23.8526	28.0475	24.9644	26.762	25.1264	25.3756				11	11	11	16.2	16.2	16.2	84.918	0	45.399	440370000	44	3	9	3	11	7	9
	1.57765	-1.36767	Q9Y3U8	Q9Y3U8	60S ribosomal protein L36	RPL36	26.8952	28.0802	28.0891	28.9945	29.1253	29.0477				6	6	6	31.4	31.4	31.4	12.254	0	50.665	2844300000	48	3	5	3	6	6	6
	0.0445739	-0.175937	Q9Y3Y2	Q9Y3Y2	Chromatin target of PRMT1 protein	CHTOP	21.7661	25.807	22.7686	24.472	22.5038	23.8937				4	4	4	21	21	21	26.396	0	9.5163	92997000	14	0	3	0	4	2	3
	0.149116	0.996488	Q9Y446	Q9Y446	Plakophilin-3	PKP3	21.031	26.519	29.2257	25.7878	24.301	23.6974				19	19	19	31.2	31.2	31.2	87.081	0	62.358	461770000	45	0	8	14	11	7	5
	0.48663	1.24213	Q9Y490	Q9Y490	Talin-1	TLN1	21.9785	23.6452	25.0393	21.3837	21.9355	23.6173				9	9	7	5	5	4.1	269.76	0	19.718	46257000	18	1	0	5	2	3	5
	0.280094	1.08089	Q9Y4L1	Q9Y4L1	Hypoxia up-regulated protein 1	HYOU1	24.5861	21.4589	26.0404	21.7839	24.3879	22.6709				10	10	10	15.8	15.8	15.8	111.33	0	68.095	94778000	27	4	0	6	2	6	5
	2.08286	-3.6698	Q9Y4P3	Q9Y4P3	Transducin beta-like protein 2	TBL2	20.0272	22.53	21.8505	25.3429	25.0863	24.9879				14	14	14	38.5	38.5	38.5	49.797	0	25.605	171630000	29	1	1	0	10	10	7
	0.109946	-0.453082	Q9Y512	Q9Y512	Sorting and assembly machinery component 50 homolog	SAMM50	23.638	28.5798	26.337	27.4799	26.1021	26.332				15	15	15	42.2	42.2	42.2	51.976	0	64.884	743020000	65	2	13	6	14	10	11
	1.93324	-1.75058	Q9Y520	Q9Y520	Protein PRRC2C	PRRC2C	22.4018	22.379	22.6802	24.8183	24.3867	23.5078				11	11	11	6.9	6.9	6.9	316.91	0	16.413	102810000	25	2	1	0	9	8	5
	0.934902	-0.836889	Q9Y5A9	Q9Y5A9	YTH domain-containing family protein 2	YTHDF2	22.0456	22.3023	22.4577	23.8867	22.5587	22.8709				4	4	3	8.3	8.3	6.7	62.333	0	6.0938	44682000	7	0	0	0	2	2	3
	0.206893	0.636915	Q9Y5B9	Q9Y5B9	FACT complex subunit SPT16	SUPT16H	27.5203	31.056	29.4356	29.9181	28.0043	28.1788				48	48	48	48.8	48.8	48.8	119.91	0	186.18	3843800000	207	18	39	24	46	24	31
	0.147535	-0.617402	Q9Y5J1	Q9Y5J1	U3 small nucleolar RNA-associated protein 18 homolog	UTP18	22.853	27.7495	24.2463	26.5845	24.6943	25.4222				15	15	15	39.9	39.9	39.9	62.003	0	33.611	374290000	46	2	11	2	12	6	9
	0.11617	0.10432	Q9Y5M8	Q9Y5M8	Signal recognition particle receptor subunit beta	SRPRB	24.6262	24.4704	23.8709	24.312	23.7787	24.5638				8	8	8	45.4	45.4	45.4	29.702	0	23.638	122350000	25	5	3	2	5	4	6
	0.142166	0.449648	Q9Y5S9	Q9Y5S9	RNA-binding protein 8A	RBM8A	23.8461	27.7359	25.6891	25.9753	25.0239	24.9229				7	7	7	47.1	47.1	47.1	19.889	0	32.252	330760000	28	1	6	3	4	4	4
	1.76558	3.90838	Q9Y5Y2	Q9Y5Y2	Cytosolic Fe-S cluster assembly factor NUBP2	NUBP2	26.687	27.4288	24.1657	22.3086	22.3125	21.9353				4	4	4	16.6	16.6	16.6	28.825	0	7.9658	174550000	13	2	2	2	2	2	2
	0.789235	1.77483	Q9Y617	Q9Y617	Phosphoserine aminotransferase	PSAT1	24.8043	25.0618	27.6235	23.1742	24.0254	24.9656				13	13	13	37.8	37.8	37.8	40.422	0	28.71	211620000	30	4	3	8	3	4	6
	0.310916	-1.59246	Q9Y6C9	Q9Y6C9	Mitochondrial carrier homolog 2	MTCH2	20.2092	26.4865	22.8025	26.253	22.7899	25.2327				8	8	8	37.6	37.6	37.6	33.331	0	36.642	233050000	34	0	6	1	8	3	7
	2.14656	-3.43472	Q9Y6K5	Q9Y6K5	2-5-oligoadenylate synthase 3	OAS3	20.6499	21.8386	22.6235	25.5772	25.4154	24.4236				15	15	15	16.8	16.8	16.8	121.17	0	21.712	180800000	31	0	1	0	10	13	7
	2.37729	1.55998	xx;P01763;P01767;P01765;P01781;P01764;P01766;P01771;P01768;P01762;P01772	xx	GFP nanobody	GFP nanobody	37.2159	37.9017	37.0529	35.805	35.9334	35.7522				16	16	16	73.7	73.7	73.7	12.975	0	323.31	548500000000	362	14	12	11	13	12	12
	0	0	aa+b;CON__Q9U6Y5	aa+b	mVenus-PDP1(m)	mVenus-PDP1(m)	37.2808	37.2808	37.2808	37.2808	37.2808	37.2808				2	2	2	2	2	2	NaN	NaN	NaN	NaN	NaN	2	2	2	2	2	2

## Sheet: mVenus-PDP1(m) summed int
Protein IDs	Majority protein IDs	Protein names	Gene names	mV-PDP1 sum	mV-PDP1m sum	found in mVenus-Ctrl	listed in CRAPome database	Intensity mV_PDP1 Rep1	Intensity mV_PDP1 Rep2	Intensity mV_PDP1 Rep3	Intensity mV_PDP1m Rep1	Intensity mV_PDP1m Rep2	Intensity mV_PDP1m Rep3	Only identified by site	Reverse	Potential contaminant	Unique peptides mV_PDP1 Rep1	Unique peptides mV_PDP1 Rep2	Unique peptides mV_PDP1 Rep3	Unique peptides mV_PDP1m Rep1	Unique peptides mV_PDP1m Rep2	Unique peptides mV_PDP1m Rep3	Peptides	Razor + unique peptides	Unique peptides	Sequence coverage [%]	Unique + razor sequence coverage [%]	Unique sequence coverage [%]	Mol. weight [kDa]	Q-value	Score	Intensity	MS/MS count
xx;P01763;P01767;P01765;P01781;P01764;P01766;P01771;P01768;P01762;P01772	xx	GFP nanobody	GFP nanobody	112.171	107.491			37.2159	37.9017	37.0529	35.805	35.9334	35.7522				14	12	11	13	12	12	16	16	16	73.7	73.7	73.7	12.975	0	323.31	548500000000	362
aa+b	aa+b	mVenus-PDP1(m)	mVenus-PDP1(m)	111.842	111.842			37.2808	37.2808	37.2808	37.2808	37.2808	37.2808				2	2	2	2	2	2	2	2	2	2	2	2
P08670;P17661;P41219;Q16352;P07196	P08670	Vimentin	VIM	104.228	102.272	yes	yes	32.9424	35.8279	35.4575	34.6816	33.7081	33.882				43	53	59	60	58	59	69	69	63	87.1	87.1	81.3	53.651	0	323.31	139480000000	680
P62805	P62805	Histone H4	HIST1H4A	101.845	101.141	yes	yes	32.0903	35.6126	34.1424	34.1546	33.3238	33.6627				10	15	15	16	15	15	16	16	16	65	65	65	11.367	0	215.87	99599000000	244
P62136;yy	P62136;yy	Serine/threonine-protein phosphatase PP1-alpha catalytic subunit	PPP1CA	100.965	84.5885		yes	33.4993	33.5327	33.9334	28.768	27.6532	28.1673				6	6	7	6	3	6	26	26	7	77.3	77.3	26.1	37.512	0	323.31	21558000000	211
Q99880;Q99879;Q99877;Q93079;Q5QNW6;P62807;P58876;P57053;O60814;Q96A08	Q99880;Q99879;Q99877;Q93079;Q5QNW6;P62807;P58876;P57053;O60814;Q96A08	Histone H2B type 1-L;Histone H2B type 1-M;Histone H2B type 1-N;Histone H2B type 1-H;Histone H2B type 2-F;Histone H2B type 1-C/E/F/G/I;Histone H2B type 1-D;Histone H2B type F-S;Histone H2B type 1-K;Histone H2B type 1-A	HIST1H2BL;HIST1H2BM;HIST1H2BN;HIST1H2BH;HIST2H2BF;HIST1H2BC;HIST1H2BD;H2BFS;HIST1H2BK;HIST1H2BA	100.623	99.2541	yes		31.7968	35.3559	33.4708	33.6674	32.5734	33.0133				1	2	2	2	2	2	8	8	2	43.7	43.7	7.9	13.952	0	193.17	70022000000	123
O43813	O43813	LanC-like protein 1	LANCL1	99.5997	95.2349	yes		32.6114	33.4018	33.5865	31.7638	31.8345	31.6366				16	21	22	24	26	25	26	26	26	64.7	64.7	64.7	45.283	0	323.31	30946000000	239
P11021	P11021	78 kDa glucose-regulated protein	HSPA5	98.3219	94.1243	yes	yes	32.1217	33.1246	33.0756	31.5913	31.4688	31.0642				34	39	37	39	40	38	45	45	44	60.6	60.6	60.6	72.332	0	323.31	23733000000	347
Q15149	Q15149	Plectin	PLEC	97.6657	96.3595	yes	yes	30.8399	34.0978	32.728	32.7459	31.7499	31.8637				114	245	174	256	202	202	312	312	304	62.1	62.1	61.2	531.78	0	323.31	34648000000	1414
P11142	P11142	Heat shock cognate 71 kDa protein	HSPA8	97.4137	92.7726	yes	yes	31.7786	32.7923	32.8428	31.1843	30.9546	30.6337				21	20	24	21	21	20	41	40	29	57.3	57.3	42.6	70.897	0	323.31	18262000000	272
P04406;O14556	P04406	Glyceraldehyde-3-phosphate dehydrogenase	GAPDH	97.2095	93.0429	yes	yes	31.786	32.1111	33.3124	30.3769	31.1403	31.5257				18	21	22	20	21	21	23	23	23	79.1	79.1	79.1	36.053	0	323.31	19156000000	208
P05783;CON__H-INV:HIT000015463	P05783	Keratin, type I cytoskeletal 18	KRT18	97.1327	95.1041	yes	yes	31.2923	33.2743	32.5661	32.3339	31.6023	31.1679				17	20	17	25	21	19	37	36	25	75.1	73.5	59.5	48.057	0	323.31	25842000000	280
P68133;P68032;P63267;P62736	P68133;P68032;P63267;P62736	Actin, alpha skeletal muscle;Actin, alpha cardiac muscle 1;Actin, gamma-enteric smooth muscle;Actin, aortic smooth muscle	ACTA1;ACTC1;ACTG2;ACTA2	96.986	94.0199	yes		31.2306	33.2609	32.4945	31.9511	30.9577	31.1111				2	3	2	4	3	4	20	4	4	34.2	9	9	42.051	0	279.42	21670000000	58
Q93077;Q7L7L0;P04908;Q96QV6;P16104	Q93077;Q7L7L0;P04908;Q96QV6;P16104	Histone H2A type 1-C;Histone H2A type 3;Histone H2A type 1-B/E;Histone H2A type 1-A;Histone H2AX	HIST1H2AC;HIST3H2A;HIST1H2AB;HIST1H2AA;H2AFX	96.8395	95.6132			30.8013	34.1389	31.8993	32.2492	31.3813	31.9827				0	2	1	2	2	2	6	6	2	35.4	35.4	13.8	14.105	0	323.31	29378000000	60
P68104;Q5VTE0;Q05639	P68104;Q5VTE0	Elongation factor 1-alpha 1;Putative elongation factor 1-alpha-like 3	EEF1A1;EEF1A1P5	96.7152	93.1939	yes		31.4634	32.2605	32.9913	31.1908	30.8096	31.1935				14	14	18	21	19	18	24	24	24	61	61	61	50.14	0	234.28	18012000000	170
P22626	P22626	Heterogeneous nuclear ribonucleoproteins A2/B1	HNRNPA2B1	96.4416	95.805	yes	yes	30.3826	34.065	31.994	32.5944	31.3529	31.8577				17	33	27	34	27	30	35	35	35	70.3	70.3	70.3	37.429	0	323.31	30403000000	328
P38646	P38646	Stress-70 protein, mitochondrial	HSPA9	96.1614	91.1861	yes	yes	31.5381	32.5046	32.1187	30.7009	30.6038	29.8814				28	31	30	36	33	29	42	42	42	60.7	60.7	60.7	73.68	0	323.31	13256000000	242
Q71DI3;Q16695;P84243;P68431;Q6NXT2	Q71DI3;Q16695;P84243;P68431;Q6NXT2	Histone H3.2;Histone H3.1t;Histone H3.3;Histone H3.1;Histone H3.3C	HIST2H3A;HIST3H3;H3F3A;HIST1H3A;H3F3C	95.5067	97.0704	yes		30.3019	33.2322	31.9726	32.9207	32.095	32.0547				2	4	2	5	5	5	6	6	6	22.8	22.8	22.8	15.388	0	27.686	33149000000	46
P07437	P07437	Tubulin beta chain	TUBB	95.2565	93.4622	yes	yes	31.1348	31.8704	32.2513	30.286	30.3819	32.7943				5	5	5	5	5	5	27	6	5	63.1	19.6	16.2	49.67	0	323.31	20024000000	67
P0DMV9;P0DMV8	P0DMV9;P0DMV8	Heat shock 70 kDa protein 1B;Heat shock 70 kDa protein 1A	HSPA1B;HSPA1A	94.449	89.9709	yes		30.7693	31.8621	31.8176	30.1549	30.063	29.753				15	21	20	21	21	19	41	38	25	61.9	58.8	37.8	70.051	0	259	9360300000	224
P08238;Q58FF7	P08238	Heat shock protein HSP 90-beta	HSP90AB1	94.4066	91.076	yes	yes	30.6932	31.369	32.3444	30.2528	30.5233	30.2999				16	20	24	22	24	22	46	46	27	57.7	57.7	40.9	83.263	0	323.31	10915000000	304
O43707;Q08043	O43707	Alpha-actinin-4	ACTN4	94.386	93.6666	yes	yes	29.0374	33.356	31.9926	31.9502	31.0306	30.6858				18	38	33	41	37	33	72	72	47	73.8	73.8	54.7	104.85	0	323.31	19312000000	421
P35579;REV__Q9UKV3;P12883;P13535;Q9UKX3;Q9Y623;P13533;P12882;P11055;Q9UKX2	P35579	Myosin-9	MYH9	93.9102	92.9566	yes	yes	29.8123	32.6935	31.4044	31.6919	30.5549	30.7098				42	93	63	107	86	87	142	142	119	63.1	63.1	55.9	226.53	0	323.31	15190000000	678
P36873	P36873	Serine/threonine-protein phosphatase PP1-gamma catalytic subunit	PPP1CC	93.8735	76.5265		yes	30.9859	31.3955	31.4921	26.1188	24.9413	25.4664				4	4	3	3	2	2	22	4	4	70	17.6	17.6	36.983	0	155.68	4093500000	22
P02545	P02545	Prelamin-A/C;Lamin-A/C	LMNA	93.6088	91.5777	yes	yes	29.6451	32.8847	31.079	31.2402	30.2031	30.1344				30	43	36	51	45	42	57	57	55	69.3	69.3	69.3	74.139	0	320.51	12495000000	301
P62140	P62140	Serine/threonine-protein phosphatase PP1-beta catalytic subunit	PPP1CB	93.5443	76.7141		yes	30.931	31.2585	31.3548	26.4444	24.674	25.5957				9	10	12	5	2	4	26	12	12	73.7	41.3	41.3	37.186	0	168.87	3839600000	57
P13639	P13639	Elongation factor 2	EEF2	93.5304	89.1963	yes	yes	30.3201	31.1845	32.0258	29.7878	29.9815	29.427				24	28	33	33	32	25	44	44	43	53.5	53.5	52.3	95.337	0	305.19	7913500000	225
P21333;Q14315	P21333	Filamin-A	FLNA	93.4399	90.7486	yes	yes	29.7195	32.4707	31.2497	30.6912	30.159	29.8984				43	73	60	78	72	67	110	110	101	55.3	55.3	53.4	280.74	0	323.31	10221000000	465
Q13813	Q13813	Spectrin alpha chain, non-erythrocytic 1	SPTAN1	93.3514	92.453		yes	29.1094	32.9219	31.3201	31.516	30.4555	30.4815				50	129	81	141	107	110	162	162	162	67.7	67.7	67.7	284.54	0	323.31	14262000000	754
P07355;A6NMY6	P07355;A6NMY6	Annexin A2;Putative annexin A2-like protein	ANXA2;ANXA2P2	93.1143	90.1491	yes		29.7983	31.8055	31.5105	30.3635	29.8286	29.957				15	24	24	26	25	26	34	34	34	70.8	70.8	70.8	38.604	0	323.31	8650500000	175
Q01082;P11277	Q01082	Spectrin beta chain, non-erythrocytic 1	SPTBN1	92.9618	91.7828		yes	29.1548	32.7497	31.0573	31.3476	30.2848	30.1504				48	104	75	117	88	84	140	140	128	64.1	64.1	59.7	274.61	0	323.31	12464000000	691
Q06830	Q06830	Peroxiredoxin-1	PRDX1	92.8181	88.5897	yes	yes	30.2984	31.001	31.5187	29.2698	29.7146	29.6053				11	12	13	10	12	11	19	19	15	75.9	75.9	60.8	22.11	0	181.17	6617600000	114
P06733;P13929;P09104	P06733	Alpha-enolase	ENO1	92.5432	89.596	yes	yes	30.1219	30.5362	31.8851	29.5193	29.7875	30.2892				17	21	26	22	24	27	30	30	30	71.2	71.2	71.2	47.168	0	323.31	7617200000	173
P62937;P0DN26;A0A0B4J2A2;A0A075B759;Q9Y536;F5H284;P0DN37	P62937	Peptidyl-prolyl cis-trans isomerase A;Peptidyl-prolyl cis-trans isomerase A, N-terminally processed	PPIA	92.4773	89.0067	yes	yes	29.9613	30.7446	31.7714	29.3555	29.5522	30.099				10	10	11	9	11	10	12	12	12	74.5	74.5	74.5	18.012	0	85.954	6942100000	83
P62979;P62987;P0CG47;P0CG48	P62979;P62987;P0CG47;P0CG48	Ubiquitin-40S ribosomal protein S27a;Ubiquitin;40S ribosomal protein S27a;Ubiquitin-60S ribosomal protein L40;Ubiquitin;60S ribosomal protein L40;Polyubiquitin-B;Ubiquitin;Polyubiquitin-C;Ubiquitin	RPS27A;UBA52;UBB;UBC	92.3461	89.4662	yes		29.3409	31.696	31.3092	30.1354	29.4994	29.8314				4	8	9	10	10	9	12	12	12	62.2	62.2	62.2	17.965	0	73.487	7460700000	81
P09651;Q32P51	P09651;Q32P51	Heterogeneous nuclear ribonucleoprotein A1;Heterogeneous nuclear ribonucleoprotein A1, N-terminally processed;Heterogeneous nuclear ribonucleoprotein A1-like 2	HNRNPA1;HNRNPA1L2	92.2593	92.6074	yes		28.95	32.6915	30.6178	31.1986	30.5072	30.9016				13	27	17	28	24	25	30	30	30	55.6	55.6	55.6	38.746	0	323.31	13081000000	176
P23396	P23396	40S ribosomal protein S3	RPS3	92.139	92.7796	yes	yes	30.1291	30.7141	31.2958	30.867	30.9796	30.933				17	18	19	22	22	23	25	25	25	82.3	82.3	82.3	26.688	0	150.06	11856000000	154
Q00610	Q00610	Clathrin heavy chain 1	CLTC	92.0492	88.5538	yes	yes	29.536	31.3646	31.1486	30.3159	29.0774	29.1605				33	38	41	54	38	40	79	79	60	55.6	55.6	45.7	191.61	0	323.31	6544900000	368
P06748	P06748	Nucleophosmin	NPM1	91.9472	91.7676	yes	yes	29.501	32.1251	30.3211	30.93	30.2147	30.6229				8	13	11	15	14	15	15	15	15	50.3	50.3	50.3	32.575	0	323.31	10537000000	110
P14618;P30613	P14618	Pyruvate kinase PKM	PKM	91.851	88.5856	yes	yes	29.8564	30.2711	31.7235	28.9235	29.7012	29.9609				23	24	33	29	33	34	39	39	39	71.9	71.9	71.9	57.936	0	323.31	6330900000	213
P07910;O60812;B2RXH8;P0DMR1;B7ZW38	P07910	Heterogeneous nuclear ribonucleoproteins C1/C2	HNRNPC	91.5958	92.0836			28.7962	32.6833	30.1163	31.0851	30.2223	30.7762				6	19	9	19	18	18	21	21	21	51	51	51	33.67	0	192.55	11870000000	132
P62701;Q8TD47;P22090	P62701	40S ribosomal protein S4, X isoform	RPS4X	91.4661	94.0074	yes	yes	29.6778	30.7172	31.0711	31.368	31.2945	31.3449				14	22	21	27	25	28	28	28	28	73	73	73	29.597	0	305.9	14518000000	192
P39023;Q92901	P39023	60S ribosomal protein L3	RPL3	91.2595	95.2271	yes	yes	29.5528	30.8539	30.8528	31.7748	31.8049	31.6474				13	17	15	26	27	25	31	31	31	56.6	56.6	56.6	46.108	0	323.31	18441000000	182
Q9UHB6	Q9UHB6	LIM domain and actin-binding protein 1	LIMA1	91.1578	91.0168	yes	yes	28.9069	31.7713	30.4796	31.3097	29.9506	29.7565				18	27	18	39	23	23	42	42	42	53.4	53.4	53.4	85.225	0	209.54	9617900000	167
P07195	P07195	L-lactate dehydrogenase B chain	LDHB	91.1052	86.53	yes	yes	29.5603	30.2108	31.3341	28.2944	29.0315	29.2041				7	11	15	10	15	16	18	17	17	50.9	47.3	47.3	36.638	0	61.243	4448200000	80
P51659	P51659	Peroxisomal multifunctional enzyme type 2;(3R)-hydroxyacyl-CoA dehydrogenase;Enoyl-CoA hydratase 2	HSD17B4	90.9123	86.1055	yes		30.0709	30.3212	30.5202	28.8668	28.9525	28.2862				27	26	26	28	29	23	41	41	41	61	61	61	79.685	0	323.31	3982000000	199
P36578	P36578	60S ribosomal protein L4	RPL4	90.5765	95.0711	yes	yes	29.2535	30.698	30.625	31.8262	31.5165	31.7284				13	21	19	29	28	28	30	30	30	52.9	52.9	52.9	47.697	0	231.68	17576000000	184
P18124	P18124	60S ribosomal protein L7	RPL7	90.5709	94.5966	yes		29.4841	30.6214	30.4654	31.5265	31.5199	31.5502				11	14	9	18	18	20	22	22	22	59.3	59.3	59.3	29.225	0	81.722	15835000000	123
P61247	P61247	40S ribosomal protein S3a	RPS3A	90.5184	91.9329	yes	yes	29.4037	30.2481	30.8666	30.674	30.6264	30.6325				10	18	18	25	22	23	29	29	29	75	75	75	29.945	0	299.64	9429000000	147
P19338	P19338	Nucleolin	NCL	90.4717	94.0001	yes		29.4439	30.6777	30.3501	31.6005	31.5631	30.8365				15	19	19	37	35	31	43	43	43	39.2	39.2	39.2	76.613	0	323.31	14487000000	181
P05388;Q8NHW5	P05388;Q8NHW5	60S acidic ribosomal protein P0;60S acidic ribosomal protein P0-like	RPLP0;RPLP0P6	90.4581	94.2437	yes		29.7503	30.1154	30.5924	31.4518	31.4914	31.3005				12	16	13	21	20	19	22	22	22	59.9	59.9	59.9	34.273	0	222.24	14741000000	143
P15924	P15924	Desmoplakin	DSP	90.3611	86.2879	yes	yes	27.3928	30.5929	32.3754	29.4025	28.3512	28.5342				22	75	85	90	63	61	132	132	132	51.5	51.5	51.5	331.77	0	323.31	5464400000	401
Q00839	Q00839	Heterogeneous nuclear ribonucleoprotein U	HNRNPU	90.223	90.6613	yes	yes	28.5873	31.743	29.8927	30.8551	30.2384	29.5678				11	26	18	34	30	23	39	39	39	50.7	50.7	50.7	90.583	0	248.18	8365000000	163
P10809	P10809	60 kDa heat shock protein, mitochondrial	HSPD1	89.9733	86.3528	yes	yes	28.9161	30.2421	30.8151	28.735	28.7028	28.915				16	31	28	28	26	27	37	37	37	66	66	66	61.054	0	308.44	3779700000	183
P49411	P49411	Elongation factor Tu, mitochondrial	TUFM	89.7983	86.0074	yes	yes	29.5833	30.1902	30.0248	28.788	28.6331	28.5863				18	21	20	27	23	23	28	28	28	63.1	63.1	63.1	49.541	0	245.69	3441100000	163
P61978	P61978	Heterogeneous nuclear ribonucleoprotein K	HNRNPK	89.7407	88.027	yes	yes	28.3441	31.3814	30.0152	29.7432	29.0301	29.2537				11	19	18	21	19	22	26	26	26	65.7	65.7	65.7	50.976	0	198.73	5052900000	127
P26599	P26599	Polypyrimidine tract-binding protein 1	PTBP1	89.6954	89.3859	yes	yes	28.3812	31.5704	29.7438	30.267	29.1977	29.9212				9	17	10	19	15	18	22	22	19	53.5	53.5	50.7	57.221	0	286.39	6395700000	134
P62906	P62906	60S ribosomal protein L10a	RPL10A	89.6865	93.1801	yes	yes	29.1595	30.1366	30.3904	31.1262	31.0499	31.004				11	13	13	15	16	14	16	16	16	55.3	55.3	55.3	24.831	0	123.96	11623000000	133
P62241	P62241	40S ribosomal protein S8	RPS8	89.5774	93.2793	yes		29.3579	30.0033	30.2162	31.0601	31.1132	31.106				8	11	12	19	20	20	21	21	21	62.5	62.5	62.5	24.205	0	323.31	11769000000	111
P32969	P32969	60S ribosomal protein L9	RPL9	89.5166	93.0608	yes		29.3482	29.923	30.2454	30.9692	31.0912	31.0004				9	8	10	14	13	15	16	16	16	77.1	77.1	77.1	21.863	0	286.77	11255000000	105
P30050	P30050	60S ribosomal protein L12	RPL12	89.3338	92.1891	yes	yes	29.1449	29.9284	30.2605	30.6904	30.7913	30.7074				4	7	6	8	9	9	9	9	9	64.8	64.8	64.8	17.818	0	323.31	9413300000	64
P62280	P62280	40S ribosomal protein S11	RPS11	89.3318	91.6085	yes	yes	29.0421	30.1337	30.156	30.7217	30.5113	30.3755				7	7	7	11	12	11	14	14	14	60.8	60.8	60.8	18.431	0	70.959	8469400000	69
P22061	P22061	Protein-L-isoaspartate(D-aspartate) O-methyltransferase	PCMT1	89.2926	84.6438	yes	yes	29.2454	30.0134	30.0338	28.282	28.1271	28.2347				9	9	12	11	9	10	13	13	13	83.3	83.3	83.3	24.636	0	275.65	2752500000	72
P62249	P62249	40S ribosomal protein S16	RPS16	89.2922	89.2332	yes		29.1693	30.1279	29.995	29.9445	29.8294	29.4593				7	8	7	11	9	9	12	12	12	56.2	56.2	56.2	16.445	0	30.209	5478600000	57
Q9NR30	Q9NR30	Nucleolar RNA helicase 2	DDX21	89.2678	88.7236		yes	28.1951	31.9888	29.0839	30.4484	29.2328	29.0424				14	35	15	36	27	28	47	47	45	55.6	55.6	53.6	87.343	0	323.31	6336200000	190
P62826	P62826	GTP-binding nuclear protein Ran	RAN	89.2637	86.7543	yes	yes	28.4354	30.4788	30.3495	29.0417	28.6273	29.0853				10	12	12	14	13	13	16	16	16	53.7	53.7	53.7	24.423	0	62.498	3780000000	95
P61353	P61353	60S ribosomal protein L27	RPL27	89.0516	92.1	yes		28.8145	30.1942	30.0429	30.7875	30.7219	30.5906				5	8	7	9	11	10	12	12	12	54.4	54.4	54.4	15.798	0	144.79	9214100000	78
P09874	P09874	Poly [ADP-ribose] polymerase 1	PARP1	88.9404	90.5089		yes	28.3261	31.1012	29.5131	30.7542	30.1323	29.6224				24	39	25	53	47	45	57	57	57	59.9	59.9	59.9	113.08	0	219.88	7362200000	289
P26373	P26373	60S ribosomal protein L13	RPL13	88.9399	92.1354	yes	yes	29.0211	29.4851	30.4337	30.3708	30.833	30.9316				7	7	9	8	11	12	12	12	12	46.4	46.4	46.4	24.261	0	161.74	9291200000	76
Q08211	Q08211	ATP-dependent RNA helicase A	DHX9	88.9263	89.6645	yes	yes	28.0867	31.5677	29.2719	30.4536	29.6749	29.536				18	36	24	47	40	38	53	53	53	47.8	47.8	47.8	140.96	0	299.44	6562300000	252
P00338;Q6ZMR3	P00338	L-lactate dehydrogenase A chain	LDHA	88.9113	85.8912	yes	yes	28.899	29.2493	30.763	27.9977	28.9684	28.9251				8	9	13	13	13	13	18	18	17	61.7	61.7	58.1	36.688	0	75.134	3331800000	89
P46777	P46777	60S ribosomal protein L5	RPL5	88.9018	92.4973	yes		28.7657	29.936	30.2001	30.9558	30.8894	30.6521				8	14	13	22	19	19	26	26	26	66	66	66	34.362	0	201.65	9969200000	147
P62244	P62244	40S ribosomal protein S15a	RPS15A	88.8419	91.0647	yes		29.0845	29.662	30.0954	30.336	30.3502	30.3785				9	8	10	11	12	12	13	13	13	74.6	74.6	74.6	14.839	0	99.067	7415800000	96
P04075;P05062	P04075	Fructose-bisphosphate aldolase A	ALDOA	88.8224	86.3905	yes	yes	28.9454	28.9302	30.9468	27.9672	29.1457	29.2776				12	12	17	15	17	18	25	25	22	76.4	76.4	66.8	39.42	0	179.64	3690400000	134
Q16643	Q16643	Drebrin	DBN1	88.7033	87.8046		yes	27.6801	31.3714	29.6518	30.1753	28.9703	28.659				10	26	17	29	22	23	34	34	34	51	51	51	71.428	0	323.31	5019800000	139
P52597	P52597	Heterogeneous nuclear ribonucleoprotein F;Heterogeneous nuclear ribonucleoprotein F, N-terminally processed	HNRNPF	88.6953	88.4398	yes	yes	28.3002	30.808	29.5871	29.7892	29.1669	29.4837				6	9	8	13	12	12	17	17	15	60.5	60.5	54	45.671	0	323.31	4811100000	111
P62888	P62888	60S ribosomal protein L30	RPL30	88.6908	91.5593	yes	yes	29.2842	29.4958	29.9108	30.677	30.5249	30.3574				6	6	4	7	7	7	7	7	7	60	60	60	12.784	0	64.887	8179400000	54
P31327	P31327	Carbamoyl-phosphate synthase [ammonia], mitochondrial	CPS1	88.5747	84.1208	yes	yes	28.7888	29.7027	30.0832	28.0822	28.1955	27.8431				26	35	37	31	38	36	61	61	60	51.1	51.1	50.5	164.94	0	200.49	2423100000	220
P62913	P62913	60S ribosomal protein L11	RPL11	88.5653	91.1148	yes	yes	29.0165	29.8365	29.7123	30.3848	30.379	30.351				8	9	8	16	12	13	16	16	16	74.2	74.2	74.2	20.252	0	280.26	7407400000	69
P07814	P07814	Bifunctional glutamate/proline--tRNA ligase;Glutamate--tRNA ligase;Proline--tRNA ligase	EPRS	88.5388	85.9894	yes	yes	28.7706	29.6246	30.1436	28.9754	28.7725	28.2415				28	39	41	49	51	38	74	74	73	61	61	61	170.59	0	301.39	3144800000	279
P62081	P62081	40S ribosomal protein S7	RPS7	88.5121	91.3656	yes	yes	28.8458	29.6791	29.9872	30.5963	30.3651	30.4042				9	10	9	14	14	14	17	17	17	62.4	62.4	62.4	22.127	0	83.389	7809900000	113
P17844	P17844	Probable ATP-dependent RNA helicase DDX5	DDX5	88.3825	89.29	yes	yes	28.3619	30.8428	29.1778	30.256	29.6349	29.3991				10	17	7	29	20	21	40	40	31	59.3	59.3	50.3	69.147	0	263.86	5606300000	189
Q02878	Q02878	60S ribosomal protein L6	RPL6	88.352	91.7051	yes		29.0918	29.3735	29.8867	30.6204	30.638	30.4467				8	8	11	16	16	17	19	19	19	45.8	45.8	45.8	32.728	0	195.3	8307300000	90
P52272	P52272	Heterogeneous nuclear ribonucleoprotein M	HNRNPM	88.3067	89.9376	yes	yes	27.1286	31.7288	29.4493	30.6922	29.8234	29.422				11	33	21	41	34	33	45	45	45	61.8	61.8	61.8	77.515	0	206.32	7154800000	240
P11940;Q9H361;Q4VXU2;Q5JQF8;Q96DU9	P11940	Polyadenylate-binding protein 1	PABPC1	88.2916	85.0658	yes	yes	28.0249	29.891	30.3757	29.1261	28.0838	27.8559				8	14	11	17	14	12	29	29	19	50.9	50.9	34.4	70.67	0	152.42	2916000000	132
P14625;Q58FF3	P14625	Endoplasmin	HSP90B1	88.2111	83.9803	yes	yes	28.6996	29.0425	30.469	27.7169	28.3895	27.8739				21	19	29	23	21	20	42	40	40	54.3	52.6	52.6	92.468	0	197.73	2396700000	156
P00558;P07205	P00558	Phosphoglycerate kinase 1	PGK1	88.1122	85.5467	yes	yes	28.6856	28.8206	30.606	28.0073	28.4413	29.0981				13	12	16	15	19	21	24	24	24	69.1	69.1	69.1	44.614	0	205.82	2982000000	120
Q9Y5B9	Q9Y5B9	FACT complex subunit SPT16	SUPT16H	88.0119	86.1012			27.5203	31.056	29.4356	29.9181	28.0043	28.1788				18	39	24	46	24	31	48	48	48	48.8	48.8	48.8	119.91	0	186.18	3843800000	207
P23528	P23528	Cofilin-1	CFL1	87.9563	85.2014	yes	yes	27.8421	29.8961	30.2181	28.5555	27.8883	28.7576				3	5	6	6	7	8	12	12	9	73.5	73.5	54.8	18.502	0	148.4	2770800000	58
P15880	P15880	40S ribosomal protein S2	RPS2	87.8647	90.6939	yes	yes	28.4347	29.3987	30.0313	30.4363	29.9531	30.3045				7	9	10	14	13	15	16	16	16	53.2	53.2	53.2	31.324	0	98.232	6756300000	87
P31943	P31943	Heterogeneous nuclear ribonucleoprotein H;Heterogeneous nuclear ribonucleoprotein H, N-terminally processed	HNRNPH1	87.8586	87.2257		yes	27.6832	30.841	29.3344	29.5467	28.7258	28.9532				5	9	7	7	8	7	16	14	9	52.6	46.5	31.8	49.229	0	150.05	3908800000	89
P60174	P60174	Triosephosphate isomerase	TPI1	87.695	83.8948	yes	yes	28.296	28.5437	30.8553	26.8848	28.5313	28.4787				9	10	16	11	18	13	22	22	22	79	79	79	30.791	0	115.83	2545600000	85
P78527	P78527	DNA-dependent protein kinase catalytic subunit	PRKDC	87.6722	87.452	yes	yes	28.003	30.4534	29.2158	29.4515	28.9119	29.0886				37	83	48	107	96	92	132	132	132	37.1	37.1	37.1	469.08	0	323.31	3808400000	498
Q02543	Q02543	60S ribosomal protein L18a	RPL18A	87.5947	92.2937	yes	yes	28.301	29.3843	29.9094	30.8582	30.7512	30.6843				6	9	9	13	13	13	14	14	14	50	50	50	20.762	0	90.944	9210300000	85
Q9BS26	Q9BS26	Endoplasmic reticulum resident protein 44	ERP44	87.5727	82.3383			28.8838	29.2764	29.4125	27.54	27.4739	27.3244				13	13	11	12	12	11	17	17	17	53.7	53.7	53.7	46.971	0	128.01	1730700000	88
P23284	P23284	Peptidyl-prolyl cis-trans isomerase B	PPIB	87.5526	85.8166	yes	yes	28.1882	30.1319	29.2325	28.7067	28.2656	28.8443				7	10	7	12	13	14	16	16	16	63.4	63.4	63.4	23.742	0	61.288	2835800000	80
P43243	P43243	Matrin-3	MATR3	87.455	86.8464		yes	27.4539	31.4206	28.5805	29.7626	28.3389	28.7449				11	31	12	33	21	29	38	38	38	52.2	52.2	52.2	94.622	0	209.54	4120100000	172
O00571;O15523;Q9NQI0	O00571;O15523	ATP-dependent RNA helicase DDX3X;ATP-dependent RNA helicase DDX3Y	DDX3X;DDX3Y	87.4476	87.6629	yes		28.0513	30.1343	29.262	29.8388	29.0545	28.7696				14	23	18	32	28	27	38	37	37	59.5	59.5	59.5	73.243	0	206.21	3976300000	156
P07900;Q14568;Q58FG0;Q58FF6;Q58FG1	P07900	Heat shock protein HSP 90-alpha	HSP90AA1	87.395	83.8482	yes	yes	28.6407	28.6944	30.0599	27.7374	28.2782	27.8326				16	16	20	18	22	20	42	27	27	51.1	34.2	34.2	84.659	0	130.84	2127500000	124
P50914	P50914	60S ribosomal protein L14	RPL14	87.3445	90.9066	yes		28.4812	29.372	29.4913	30.2834	30.3377	30.2855				4	4	3	6	6	7	8	8	8	33	33	33	23.432	0	26.618	6839300000	34
P62269	P62269	40S ribosomal protein S18	RPS18	87.3324	88.9222	yes	yes	28.0932	29.1614	30.0778	29.7801	29.4634	29.6787				6	9	12	14	13	13	17	17	17	60.5	60.5	60.5	17.718	0	56.09	4729500000	70
P07737	P07737	Profilin-1	PFN1	87.3222	82.7866	yes	yes	28.5627	28.7372	30.0223	27.2767	27.4108	28.0991				5	5	6	5	7	5	12	12	8	77.1	77.1	61.4	15.054	0	49.912	1852000000	65
P46781	P46781	40S ribosomal protein S9	RPS9	87.3076	90.4171	yes	yes	28.8429	28.6273	29.8374	30.2092	29.8532	30.3547				10	7	11	17	16	19	20	20	20	47.4	47.4	47.4	22.591	0	85.555	6266200000	81
Q8NEZ5	Q8NEZ5	F-box only protein 22	FBXO22	87.2924	81.9826	yes		28.6322	29.4093	29.2509	27.3045	27.3586	27.3195				12	12	12	12	12	12	15	15	15	60	60	60	44.508	0	148.21	1606400000	86
P27635;Q96L21	P27635	60S ribosomal protein L10	RPL10	87.2897	91.1251	yes	yes	28.2353	29.192	29.8624	30.4544	30.4628	30.2079				6	8	9	14	15	13	17	17	17	59.3	59.3	59.3	24.604	0	200.7	7218700000	102
P62277	P62277	40S ribosomal protein S13	RPS13	87.1976	90.8462	yes		27.5372	29.8836	29.7768	30.2937	30.1022	30.4503				3	8	7	11	10	11	12	12	12	49.7	49.7	49.7	17.222	0	106.56	6851500000	72
Q12905	Q12905	Interleukin enhancer-binding factor 2	ILF2	87.1741	86.4765	yes	yes	27.5326	30.6461	28.9954	29.2002	28.4983	28.778				7	18	10	17	12	15	19	19	19	66.7	66.7	66.7	43.062	0	148.6	3281200000	100
P30041	P30041	Peroxiredoxin-6	PRDX6	87.1721	83.0952	yes	yes	28.636	28.3764	30.1597	26.9952	27.9294	28.1706				15	11	14	14	17	18	21	21	21	81.2	81.2	81.2	25.035	0	84.563	1963600000	103
P23246	P23246	Splicing factor, proline- and glutamine-rich	SFPQ	87.0831	87.4005		yes	26.507	31.2311	29.345	30.0425	28.7976	28.5604				8	21	12	30	21	20	35	35	33	40.3	40.3	38.9	76.149	0	127.27	4464800000	141
P51991	P51991	Heterogeneous nuclear ribonucleoprotein A3	HNRNPA3	87.0661	85.631	yes	yes	27.2236	31.04	28.8025	29.1882	27.86	28.5828				10	23	14	22	17	19	27	27	27	52.1	52.1	52.1	39.594	0	219.07	3158800000	123
P22087	P22087	rRNA 2-O-methyltransferase fibrillarin	FBL	87.0631	86.5183		yes	27.2466	30.8435	28.973	29.2526	28.3296	28.9361				6	14	11	13	12	12	16	16	15	59.2	59.2	55.8	33.784	0	164.96	3408700000	114
P14923	P14923	Junction plakoglobin	JUP	87.0287	81.5568		yes	25.2928	29.3968	32.3391	28.1709	26.8424	26.5435				5	18	28	23	17	15	38	38	33	60	60	56.6	81.744	0	244.02	3535400000	144
Q07020	Q07020	60S ribosomal protein L18	RPL18	86.9997	89.9191	yes		28.5842	29.1472	29.2683	29.7651	30.0832	30.0708				5	6	6	7	11	10	11	11	11	47.9	47.9	47.9	21.634	0	141.78	5552600000	50
P14866	P14866	Heterogeneous nuclear ribonucleoprotein L	HNRNPL	86.9847	87.776	yes	yes	27.287	31.5758	28.1219	30.0974	28.7086	28.97				7	18	8	21	15	16	24	24	23	56.7	56.7	55.5	64.132	0	163.35	4834300000	104
P38159;O75526;Q8N7X1	P38159	RNA-binding motif protein, X chromosome;RNA-binding motif protein, X chromosome, N-terminally processed	RBMX	86.9365	86.7923			27.1332	31.2403	28.563	29.6736	28.2868	28.8319				4	7	4	8	5	6	28	28	9	57	57	18.7	42.331	0	140.58	3884200000	101
Q9ULV4;Q6QEF8	Q9ULV4	Coronin-1C	CORO1C	86.8859	86.0555	yes	yes	27.445	30.1199	29.321	29.393	28.121	28.5415				9	14	12	20	13	17	23	23	23	55.3	55.3	55.3	53.248	0	182.28	3020300000	98
Q15233	Q15233	Non-POU domain-containing octamer-binding protein	NONO	86.7988	85.9228	yes	yes	27.416	30.853	28.5298	29.2887	27.909	28.7251				9	21	9	23	18	19	29	27	26	53.5	51.4	51.4	54.231	0	250.62	3161600000	129
P26641	P26641	Elongation factor 1-gamma	EEF1G	86.7805	82.8786	yes	yes	28.0809	28.8737	29.8259	27.3271	27.7183	27.8332				10	11	14	12	13	12	15	15	15	33.2	33.2	33.2	50.118	0	136.7	1747300000	81
O60506	O60506	Heterogeneous nuclear ribonucleoprotein Q	SYNCRIP	86.773	86.5726	yes	yes	27.9373	30.3777	28.458	29.4582	28.7272	28.3872				11	19	8	22	16	15	29	29	24	45.1	45.1	37.4	69.602	0	220.19	3261100000	139
P63244	P63244	Guanine nucleotide-binding protein subunit beta-2-like 1;Guanine nucleotide-binding protein subunit beta-2-like 1, N-terminally processed	GNB2L1	86.7615	83.7735	yes		27.9284	28.5378	30.2953	27.6093	28.1399	28.0243				7	10	15	14	16	13	17	17	17	70	70	70	35.076	0	103.23	2067600000	92
P49327	P49327	Fatty acid synthase;[Acyl-carrier-protein] S-acetyltransferase;[Acyl-carrier-protein] S-malonyltransferase;3-oxoacyl-[acyl-carrier-protein] synthase;3-oxoacyl-[acyl-carrier-protein] reductase;3-hydroxyacyl-[acyl-carrier-protein] dehydratase;Enoyl-[acyl-carrier-protein] reductase;Oleoyl-[acyl-carrier-protein] hydrolase	FASN	86.7551	84.0959	yes	yes	28.0783	28.6762	30.0006	27.7604	27.912	28.4235				33	32	50	39	43	51	72	72	72	39.3	39.3	39.3	273.42	0	233.9	2084700000	265
Q12906;Q96SI9	Q12906	Interleukin enhancer-binding factor 3	ILF3	86.6878	87.3046	yes	yes	27.6867	30.6179	28.3832	29.7938	28.8986	28.6122				13	22	13	35	26	23	37	37	37	47.1	47.1	47.1	95.337	0	216	3810500000	156
P38919	P38919	Eukaryotic initiation factor 4A-III;Eukaryotic initiation factor 4A-III, N-terminally processed	EIF4A3	86.6653	85.2101	yes	yes	27.7121	30.1382	28.815	28.599	28.1161	28.495				10	17	9	17	16	17	22	22	20	53.3	53.3	47.4	46.871	0	70.541	2471700000	112
Q16778;P33778;P23527;P06899;Q8N257;Q6DRA6;Q6DN03	Q16778;P33778;P23527;P06899;Q8N257	Histone H2B type 2-E;Histone H2B type 1-B;Histone H2B type 1-O;Histone H2B type 1-J;Histone H2B type 3-B	HIST2H2BE;HIST1H2BB;HIST1H2BO;HIST1H2BJ;HIST3H2BB	86.6436	87.0811			26.8357	31.0026	28.8053	29.4997	28.5057	29.0757				1	2	2	2	2	2	8	2	2	43.7	7.9	7.9	13.92	0	12.407	3784700000	12
P18621	P18621	60S ribosomal protein L17	RPL17	86.5863	89.9326	yes	yes	28.6724	28.9195	28.9944	30.1238	30.1516	29.6572				8	8	8	12	13	10	13	13	13	54.3	54.3	54.3	21.397	0	106.5	5580100000	84
P05141;Q9H0C2	P05141	ADP/ATP translocase 2;ADP/ATP translocase 2, N-terminally processed	SLC25A5	86.5512	85.2302	yes	yes	27.8396	29.331	29.3806	28.9147	27.9099	28.4056				5	4	4	6	5	5	13	13	6	35.9	35.9	19.5	32.852	0	28.729	2431500000	69
P08865	P08865	40S ribosomal protein SA	RPSA	86.5414	84.6916	yes	yes	27.8919	28.562	30.0875	28.0388	28.3168	28.336				7	10	11	12	13	12	13	13	13	63.7	63.7	63.7	32.854	0	239.75	2251400000	68
Q08945	Q08945	FACT complex subunit SSRP1	SSRP1	86.5137	85.3027			26.9841	30.5492	28.9804	29.3606	28.0602	27.8819				11	22	17	28	22	20	30	30	30	38.9	38.9	38.9	81.074	0	124.36	2858500000	135
Q99878;Q96KK5;Q9BTM1;Q16777;Q6FI13;P20671;P0C0S8	Q99878;Q96KK5;Q9BTM1;Q16777;Q6FI13;P20671;P0C0S8	Histone H2A type 1-J;Histone H2A type 1-H;Histone H2A.J;Histone H2A type 2-C;Histone H2A type 2-A;Histone H2A type 1-D;Histone H2A type 1	HIST1H2AJ;HIST1H2AH;H2AFJ;HIST2H2AC;HIST2H2AA3;HIST1H2AD;HIST1H2AG	86.5102	89.9716	yes		26.1144	29.7152	30.6806	30.4089	29.4751	30.0876				2	2	2	2	2	2	6	2	2	35.9	14.1	14.1	13.936	0	60.346	6177400000	28
P00966	P00966	Argininosuccinate synthase	ASS1	86.4803	83.3954	yes	yes	28.3299	28.7281	29.4223	27.3765	27.8196	28.1993				13	12	13	18	19	21	25	25	25	55.3	55.3	55.3	46.53	0	142.69	1787200000	104
Q15365	Q15365	Poly(rC)-binding protein 1	PCBP1	86.4745	83.7143	yes	yes	27.758	29.2845	29.432	27.9202	27.833	27.9611				7	9	9	10	11	11	15	15	12	80.1	80.1	69.1	37.497	0	147	1875800000	71
P62424	P62424	60S ribosomal protein L7a	RPL7A	86.4619	92.6243	yes	yes	27.1342	29.96	29.3677	30.9402	30.8553	30.8288				4	12	7	16	16	14	20	20	20	45.5	45.5	45.5	29.995	0	323.31	9747800000	79
P62917	P62917	60S ribosomal protein L8	RPL8	86.3694	91.828	yes		27.5747	28.9315	29.8632	30.8006	30.7851	30.2423				3	7	8	15	15	16	18	18	18	58	58	58	28.024	0	323.31	8344300000	95
P62263	P62263	40S ribosomal protein S14	RPS14	86.3368	87.6528	yes	yes	28.2054	29.3968	28.7346	29.1931	29.426	29.0337				6	8	6	10	12	10	12	12	12	70.2	70.2	70.2	16.273	0	122.87	3537500000	61
P08195	P08195	4F2 cell-surface antigen heavy chain	SLC3A2	86.2889	82.6824	yes	yes	28.1098	28.7991	29.38	27.6069	27.6741	27.4014				17	15	19	19	19	17	25	25	25	44.8	44.8	44.8	67.993	0	112.06	1588300000	112
P17931	P17931	Galectin-3	LGALS3	86.2798	80.6751		yes	27.9256	28.6777	29.6765	26.7655	26.6371	27.2725				8	6	5	7	6	7	8	8	8	32.4	32.4	32.4	26.152	0	29.322	1288900000	57
Q16531	Q16531	DNA damage-binding protein 1	DDB1	86.2748	82.1074	yes	yes	27.2875	29.6553	29.332	27.9205	27.643	26.5439				18	30	30	33	32	17	42	42	42	45.4	45.4	45.4	126.97	0	124.1	1624900000	179
Q00325	Q00325	Phosphate carrier protein, mitochondrial	SLC25A3	86.1777	78.8399	yes	yes	24.1636	27.4832	34.5309	26.4954	25.8459	26.4986				3	6	6	7	7	8	10	10	10	27.3	27.3	27.3	40.094	0	34.77	11460000000	40
P61313	P61313	60S ribosomal protein L15	RPL15	86.1674	91.4941	yes	yes	27.8433	29.0817	29.2424	30.618	30.4425	30.4336				4	7	6	10	9	9	11	11	11	45.6	45.6	45.6	24.146	0	33.002	7542200000	68
P29401	P29401	Transketolase	TKT	86.1215	82.3185	yes	yes	28.0552	28.004	30.0623	26.8525	27.9924	27.4736				12	13	18	13	18	16	24	24	23	53.3	53.3	51.5	67.877	0	142.13	1645800000	97
P41252	P41252	Isoleucine--tRNA ligase, cytoplasmic	IARS	86.1156	83.4094	yes	yes	28.226	29.0069	28.8827	27.9053	28.1574	27.3467				22	24	22	32	31	26	40	40	40	40.6	40.6	40.6	144.5	0	190.64	1740100000	169
P09382	P09382	Galectin-1	LGALS1	86.1113	81.7258	yes	yes	27.9157	29.1374	29.0582	27.0962	27.2355	27.3941				6	6	6	7	6	7	8	8	8	68.9	68.9	68.9	14.716	0	64.622	1373700000	48
Q9BUF5	Q9BUF5	Tubulin beta-6 chain	TUBB6	86.0839	82.9483	yes	yes	27.6884	29.3353	29.0602	28.1748	27.5352	27.2383				3	8	6	8	7	7	24	16	11	64.1	48.4	37.4	49.857	0	184.59	1671600000	72
P60842;Q14240	P60842	Eukaryotic initiation factor 4A-I	EIF4A1	86.0387	82.5451	yes	yes	27.5448	28.4264	30.0675	27.277	27.3794	27.8887				8	12	16	12	11	14	20	18	18	55.4	49.5	49.5	46.153	0	117.29	1646300000	89
O43175	O43175	D-3-phosphoglycerate dehydrogenase	PHGDH	85.9884	81.9553	yes	yes	28.007	28.8106	29.1708	27.2962	26.9661	27.693				12	13	14	16	12	16	21	21	21	42.4	42.4	42.4	56.65	0	58.501	1401200000	96
P46778	P46778	60S ribosomal protein L21	RPL21	85.9615	90.8424	yes	yes	27.9458	29.2829	28.7328	30.3734	30.324	30.145				3	6	3	6	6	6	7	7	7	42.5	42.5	42.5	18.565	0	84.109	6556800000	57
Q09666	Q09666	Neuroblast differentiation-associated protein AHNAK	AHNAK	85.9515	82.1582	yes	yes	27.7401	28.9186	29.2928	26.6745	27.9033	27.5804				20	31	31	20	47	35	70	70	70	30.8	30.8	30.8	629.09	0	177.78	1483100000	195
P46782	P46782	40S ribosomal protein S5;40S ribosomal protein S5, N-terminally processed	RPS5	85.9124	87.9383	yes		26.9237	29.4272	29.5615	29.4274	29.1701	29.3408				4	9	8	12	12	10	13	13	13	52.5	52.5	52.5	22.876	0	100.36	3757900000	61
P35637	P35637	RNA-binding protein FUS	FUS	85.9006	86.5646	yes	yes	27.7665	29.3023	28.8318	29.3371	28.6635	28.564				7	6	6	10	8	8	13	13	11	24	24	24	53.425	0	188.69	2915700000	76
P60866	P60866	40S ribosomal protein S20	RPS20	85.7926	86.3299	yes	yes	27.6546	29.0286	29.1094	29.0023	28.7518	28.5758				4	6	5	7	7	5	8	8	8	42	42	42	13.373	0	65.355	2724700000	49
P84077;P61204	P84077;P61204	ADP-ribosylation factor 1;ADP-ribosylation factor 3	ARF1;ARF3	85.5319	81.7226	yes		27.969	28.4065	29.1564	26.7666	27.2157	27.7403				4	3	6	4	5	5	12	12	6	81.2	81.2	45.9	20.697	0	101.19	1312800000	64
P11388	P11388	DNA topoisomerase 2-alpha	TOP2A	85.5298	84.8649		yes	26.9836	30.5705	27.9757	29.329	27.527	28.0089				9	35	12	41	21	29	61	61	48	44.3	44.3	36.3	174.38	0	284.41	2626200000	215
Q14103	Q14103	Heterogeneous nuclear ribonucleoprotein D0	HNRNPD	85.5117	86.3822	yes	yes	27.024	30.2001	28.2876	29.1787	28.4938	28.7097				6	15	7	19	17	14	21	21	20	41.1	41.1	38.9	38.434	0	89.661	2914800000	111
Q8WWI1	Q8WWI1	LIM domain only protein 7	LMO7	85.489	85.608		yes	26.2027	30.9006	28.3857	29.7907	28.1782	27.6391				10	44	18	50	32	27	60	60	60	38.6	38.6	38.6	192.69	0	282.32	3293400000	202
Q8NC51	Q8NC51	Plasminogen activator inhibitor 1 RNA-binding protein	SERBP1	85.4461	89.1234	yes	yes	28.2514	29.0591	28.1356	29.6539	29.6329	29.8366				9	11	9	19	16	19	23	23	23	53.9	53.9	53.9	44.965	0	104.82	4519600000	98
P62266	P62266	40S ribosomal protein S23	RPS23	85.3928	88.297	yes	yes	28.0591	28.4928	28.8409	29.4255	29.4553	29.4162				4	4	4	5	5	6	6	6	6	43.4	43.4	43.4	15.807	0	75.29	3817100000	36
P18077	P18077	60S ribosomal protein L35a	RPL35A	85.3574	87.7862	yes	yes	28.4521	28.4049	28.5004	29.3776	29.4313	28.9773				7	4	6	8	8	7	9	9	9	35.5	35.5	35.5	12.538	0	81.469	3498200000	58
P45880	P45880	Voltage-dependent anion-selective channel protein 2	VDAC2	85.319	85.0427			26.3303	29.9972	28.9915	29.1605	27.7874	28.0948				6	13	10	13	11	10	14	14	14	65.3	65.3	65.3	31.566	0	151.79	2454600000	75
Q08380	Q08380	Galectin-3-binding protein	LGALS3BP	85.3096	81.84	yes		27.3003	29.4717	28.5376	27.2812	27.7435	26.8153				9	16	11	13	16	11	20	20	20	41.7	41.7	41.7	65.33	0	89.993	1363300000	83
P46779	P46779	60S ribosomal protein L28	RPL28	85.29	89.8438	yes		27.907	28.3736	29.0094	30.0226	29.9247	29.8965				3	4	5	10	8	9	10	10	10	47.4	47.4	47.4	15.747	0	35.742	5226700000	50
P27797	P27797	Calreticulin	CALR	85.2032	82.8426	yes	yes	27.4589	28.2795	29.4648	27.2911	27.6246	27.9269				7	9	12	12	10	16	16	16	16	50.1	50.1	50.1	48.141	0	49.587	1515600000	69
P83731	P83731	60S ribosomal protein L24	RPL24	85.1533	88.5606	yes		27.8017	28.5414	28.8102	29.5311	29.3171	29.7124				4	5	5	8	7	7	8	8	8	35	35	35	17.779	0	31.785	4001300000	48
P13010	P13010	X-ray repair cross-complementing protein 5	XRCC5	85.1435	84.6462	yes	yes	27.6378	29.2488	28.2569	28.7814	28.3036	27.5612				14	24	16	34	29	21	38	38	38	61.1	61.1	61.1	82.704	0	187.43	2059700000	160
P25705	P25705	ATP synthase subunit alpha, mitochondrial	ATP5A1	85.1229	81.643	yes	yes	26.7316	28.8059	29.5854	27.6538	26.8771	27.1121				10	16	21	18	13	16	26	26	26	53.5	53.5	53.5	59.75	0	124.05	1353200000	101
P04792	P04792	Heat shock protein beta-1	HSPB1	85.0717	81.0728	yes	yes	27.6727	27.8029	29.5961	26.5971	27.226	27.2497				7	8	10	9	9	9	13	13	13	68.3	68.3	68.3	22.782	0	46.54	1216200000	54
P62829	P62829	60S ribosomal protein L23	RPL23	85.0352	88.7776	yes	yes	27.909	29.2298	27.8964	29.7018	29.3557	29.7201				7	8	5	9	9	10	12	12	12	70.7	70.7	70.7	14.865	0	50.322	4206000000	55
P61254;Q9UNX3	P61254;Q9UNX3	60S ribosomal protein L26;60S ribosomal protein L26-like 1	RPL26;RPL26L1	85.0351	88.1093	yes		27.3694	28.6163	29.0494	29.7354	29.459	28.9149				4	5	8	10	10	9	11	11	11	52.4	52.4	52.4	17.258	0	34.628	3781600000	58
O75367;Q9P0M6	O75367	Core histone macro-H2A.1	H2AFY	84.9752	85.728			26.3525	30.72	27.9027	29.2107	28.2004	28.3169				6	12	7	16	14	11	17	17	17	53	53	53	39.617	0	91.363	2849400000	79
P50454	P50454	Serpin H1	SERPINH1	84.9278	81.5243	yes	yes	27.4993	28.3345	29.094	27.0901	27.0545	27.3797				8	12	12	12	11	12	15	15	15	45.2	45.2	45.2	46.44	0	87.345	1200000000	85
Q15717;Q12926;P26378	Q15717	ELAV-like protein 1	ELAVL1	84.9012	83.8983		yes	26.5844	30.2541	28.0627	28.5145	27.452	27.9318				8	16	11	15	13	13	18	18	18	58.6	58.6	58.6	36.091	0	117.86	1984200000	79
Q92841	Q92841	Probable ATP-dependent RNA helicase DDX17	DDX17	84.8678	84.6849	yes	yes	27.0874	29.9749	27.8055	29.0189	27.8994	27.7666				12	21	14	26	17	17	40	31	31	55.7	48.1	48.1	80.272	0	106.83	2209500000	117
P12956	P12956	X-ray repair cross-complementing protein 6	XRCC6	84.8529	84.2426	yes	yes	27.2268	28.8427	28.7834	28.5475	27.9165	27.7786				10	17	16	28	18	18	32	32	32	52.9	52.9	52.9	69.842	0	117.71	1839000000	128
P46940;Q86VI3	P46940	Ras GTPase-activating-like protein IQGAP1	IQGAP1	84.8473	82.6037	yes	yes	27.3444	28.6823	28.8206	27.7719	27.3669	27.4649				20	29	26	29	25	29	49	49	48	40.5	40.5	40	189.25	0	197.88	1387000000	167
O00567	O00567	Nucleolar protein 56	NOP56	84.8138	84.2834			25.9294	30.3817	28.5027	29.0589	27.7018	27.5227				7	21	16	26	21	14	28	28	28	57.4	57.4	57.4	66.049	0	111.63	2299600000	122
P46776	P46776	60S ribosomal protein L27a	RPL27A	84.806	88.1439	yes	yes	27.6591	28.9991	28.1478	29.1478	29.4668	29.5293				4	7	4	8	7	7	10	10	10	39.9	39.9	39.9	16.561	0	24.929	3654300000	38
P62750	P62750	60S ribosomal protein L23a	RPL23A	84.7724	88.492	yes	yes	27.4306	28.5311	28.8107	29.6851	29.2846	29.5223				6	10	10	14	12	14	15	15	15	54.5	54.5	54.5	17.695	0	99.633	3930900000	78
P63241;Q9GZV4;Q6IS14	P63241;Q9GZV4;Q6IS14	Eukaryotic translation initiation factor 5A-1;Eukaryotic translation initiation factor 5A-2;Eukaryotic translation initiation factor 5A-1-like	EIF5A;EIF5A2;EIF5AL1	84.764	82.7766	yes		27.1441	28.4237	29.1962	27.341	27.4604	27.9752				4	8	9	10	10	12	13	13	13	56.5	56.5	56.5	16.832	0	103.53	1439600000	58
P20700	P20700	Lamin-B1	LMNB1	84.6893	85.0831		yes	25.5066	30.8859	28.2968	29.4005	27.7055	27.9771				6	32	14	33	22	25	46	44	43	62.8	61.4	59.2	66.408	0	224.33	2856500000	164
P40429;Q6NVV1	P40429	60S ribosomal protein L13a	RPL13A	84.6727	89.1117	yes		27.884	28.2471	28.5416	29.6201	29.629	29.8626				7	6	7	10	11	11	12	12	12	39.9	39.9	39.9	23.577	0	37.747	4403800000	64
P04843	P04843	Dolichyl-diphosphooligosaccharide--protein glycosyltransferase subunit 1	RPN1	84.6642	83.3817	yes		27.2863	28.6991	28.6788	27.9902	27.8123	27.5792				16	18	18	25	23	23	27	27	27	57	57	57	68.569	0	104.78	1542100000	134
Q8IVT2	Q8IVT2	Mitotic interactor and substrate of PLK1	MISP	84.6416	85.1618		yes	26.04	30.2916	28.31	29.5487	28.1445	27.4686				8	24	14	29	23	21	32	32	32	60.2	60.2	60.2	75.356	0	238.04	2712400000	128
O43143	O43143	Pre-mRNA-splicing factor ATP-dependent RNA helicase DHX15	DHX15	84.6408	84.6197	yes	yes	26.7	30.2935	27.6473	28.8696	27.9974	27.7527				11	29	11	27	23	20	33	33	32	51.6	51.6	50.4	90.932	0	94.835	2230300000	156
P62753	P62753	40S ribosomal protein S6	RPS6	84.608	89.8013	yes		27.5929	28.4753	28.5398	29.9491	29.9752	29.877				4	7	7	12	11	12	12	12	12	35.7	35.7	35.7	28.68	0	153.81	5092500000	68
P42166	P42166	Lamina-associated polypeptide 2, isoform alpha;Thymopoietin;Thymopentin	TMPO	84.5469	85.0406		yes	26.3443	30.3602	27.8424	29.074	27.9798	27.9868				4	16	5	17	11	12	33	33	21	60.2	60.2	40.5	75.491	0	283.82	2424500000	130
P25398	P25398	40S ribosomal protein S12	RPS12	84.5383	83.8788	yes	yes	27.4251	28.4032	28.71	28.0897	27.615	28.1741				5	6	6	10	9	10	10	10	10	64.4	64.4	64.4	14.515	0	89.685	1648100000	51
P41091;Q2VIR3	P41091;Q2VIR3	Eukaryotic translation initiation factor 2 subunit 3;Putative eukaryotic translation initiation factor 2 subunit 3-like protein	EIF2S3;EIF2S3L	84.5275	87.6189	yes		27.1606	28.6194	28.7475	29.2929	29.2215	29.1045				8	12	10	20	18	20	21	21	21	52.1	52.1	52.1	51.109	0	162.41	3275600000	100
Q15393	Q15393	Splicing factor 3B subunit 3	SF3B3	84.5149	82.4227		yes	26.6249	29.9592	27.9308	28.1774	27.4719	26.7734				15	28	16	28	24	16	39	39	39	39.1	39.1	39.1	135.58	0	126.1	1553200000	137
P07237	P07237	Protein disulfide-isomerase	P4HB	84.4641	81.0159	yes	yes	27.4969	27.6547	29.3125	26.2448	27.5141	27.257				12	10	16	12	19	14	25	25	25	47.2	47.2	47.2	57.116	0	81.777	1146800000	86
Q16576	Q16576	Histone-binding protein RBBP7	RBBP7	84.4503	83.0229	yes	yes	26.9089	29.497	28.0444	27.9773	27.0945	27.9511				5	9	5	9	7	10	17	17	11	70.8	70.8	62.8	47.82	0	117.17	1526900000	85
P21796	P21796	Voltage-dependent anion-selective channel protein 1	VDAC1	84.4306	85.1567			25.7405	29.7906	28.8995	29.1698	27.7441	28.2428				5	12	11	17	15	14	17	17	17	76.7	76.7	76.7	30.772	0	97.464	2399600000	90
O75643	O75643	U5 small nuclear ribonucleoprotein 200 kDa helicase	SNRNP200	84.4002	84.8252			26.4356	30.5611	27.4035	28.8348	27.6747	28.3157				16	61	13	52	42	44	72	72	72	43.6	43.6	43.6	244.5	0	185.47	2370300000	246
P63173	P63173	60S ribosomal protein L38	RPL38	84.364	84.6964	yes	yes	27.3524	28.4085	28.6031	28.3455	28.0236	28.3273				5	3	5	6	6	6	6	6	6	54.3	54.3	54.3	8.2178	0	23.714	1867600000	42
P08708	P08708	40S ribosomal protein S17	RPS17	84.353	88.0689	yes	yes	26.9592	28.8418	28.552	29.5707	29.2835	29.2147				5	9	6	11	11	10	12	12	12	60	60	60	15.55	0	269.54	3594600000	71
Q9BQE3	Q9BQE3	Tubulin alpha-1C chain	TUBA1C	84.3161	80.0621	yes	yes	26.8088	28.9675	28.5398	26.7704	26.7279	26.5638				1	2	2	2	2	2	33	2	2	78.6	9.1	9.1	49.895	0	40.767	961800000	21
Q9UQ80	Q9UQ80	Proliferation-associated protein 2G4	PA2G4	84.3107	87.173	yes		26.8901	28.3882	29.0324	29.1845	28.8494	29.1391				12	16	18	26	23	24	26	26	26	61.4	61.4	61.4	43.786	0	125.48	3002900000	145
P39019	P39019	40S ribosomal protein S19	RPS19	84.3028	86.526	yes	yes	27.0791	28.4996	28.7241	28.9607	28.9177	28.6476				4	6	6	9	9	8	11	11	11	52.4	52.4	52.4	16.06	0	29.643	2638300000	40
P30101	P30101	Protein disulfide-isomerase A3	PDIA3	84.2537	81.8437	yes		27.4389	27.6068	29.208	26.602	27.3421	27.8996				12	11	18	14	17	23	26	26	26	62.8	62.8	62.8	56.782	0	87.863	1246400000	106
P35659	P35659	Protein DEK	DEK	84.2277	83.3725			26.0763	29.99	28.1614	28.5061	27.3001	27.5663				5	11	8	13	10	9	18	18	18	34.7	34.7	34.7	42.674	0	50.847	1770300000	74
P62879	P62879	Guanine nucleotide-binding protein G(I)/G(S)/G(T) subunit beta-2	GNB2	84.1733	83.772		yes	26.1819	29.5451	28.4463	28.5839	27.5092	27.6789				4	6	6	5	5	6	14	14	7	58.2	58.2	32.1	37.331	0	155.68	1775800000	65
P68366	P68366	Tubulin alpha-4A chain	TUBA4A	84.1037	78.5845	yes	yes	27.4755	27.7048	28.9234	25.288	26.5722	26.7243				4	3	4	2	4	5	29	5	5	67.6	19.2	19.2	49.924	0	38.534	807360000	23
P67809	P67809	Nuclease-sensitive element-binding protein 1	YBX1	84.1011	84.5965	yes	yes	27.1443	28.3367	28.6201	28.4347	28.2689	27.8929				2	2	2	5	4	3	13	13	7	42.9	42.9	35.5	35.924	0	229.45	1837900000	56
P15531	P15531	Nucleoside diphosphate kinase A	NME1	84.0904	80.4889	yes	yes	27.1792	27.6503	29.2609	25.9993	27.7079	26.7817				2	2	5	2	5	3	11	11	7	69.7	69.7	39.5	17.149	0	25.229	1073000000	44
P63104	P63104	14-3-3 protein zeta/delta	YWHAZ	84.0722	79.7874	yes	yes	26.6269	27.8725	29.5728	26.4629	26.5749	26.7496				5	8	9	8	7	8	16	12	12	60	49	49	27.745	0	52.957	980600000	50
O75369	O75369	Filamin-B	FLNB	84.0461	82.0385	yes	yes	26.1438	29.9789	27.9234	28.1743	26.9438	26.9204				14	51	19	45	25	26	76	67	67	42.4	39.6	39.6	278.16	0	211.89	1469300000	194
P06576	P06576	ATP synthase subunit beta, mitochondrial	ATP5B	83.9797	81.5981	yes	yes	26.6239	28.1996	29.1562	27.1982	26.8643	27.5356				10	11	16	17	13	17	20	20	20	58.6	58.6	58.6	56.559	0	147.05	1164100000	96
P35268	P35268	60S ribosomal protein L22	RPL22	83.979	85.3469	yes		26.6798	28.7092	28.59	28.4386	28.4089	28.4994				2	5	5	6	6	7	7	7	7	62.5	62.5	62.5	14.787	0	125.03	2086200000	48
Q15366	Q15366	Poly(rC)-binding protein 2	PCBP2	83.9225	80.1796	yes	yes	27.0077	28.6331	28.2817	26.3908	26.5497	27.2391				4	5	5	5	7	7	12	9	8	56.4	45.8	41.9	38.58	0	158.93	918260000	53
P49368	P49368	T-complex protein 1 subunit gamma	CCT3	83.9174	79.8963	yes	yes	27.3218	27.7972	28.7984	26.2041	27.0367	26.6555				14	13	17	14	20	12	23	23	23	53.9	53.9	53.9	60.533	0	75.199	891670000	100
P29692	P29692	Elongation factor 1-delta	EEF1D	83.8436	79.5368	yes	yes	27.298	27.6511	28.8945	26.6556	26.0049	26.8763				6	7	9	10	5	9	11	11	11	48	48	48	31.121	0	63.321	855750000	49
P62258	P62258	14-3-3 protein epsilon	YWHAE	83.8386	78.7525	yes	yes	26.9213	27.4194	29.4979	25.6567	26.5064	26.5894				7	6	13	7	8	7	18	16	16	69.8	62.7	62.7	29.174	0	58.18	862320000	60
Q16658	Q16658	Fascin	FSCN1	83.8285	79.9459	yes	yes	26.9618	28.0762	28.7905	26.4029	26.805	26.738				9	10	14	11	14	12	20	20	20	46.5	46.5	46.5	54.529	0	82.62	884640000	74
Q14697	Q14697	Neutral alpha-glucosidase AB	GANAB	83.812	78.8763	yes	yes	27.2127	27.9283	28.671	26.0506	26.706	26.1197				18	20	21	14	22	18	30	30	30	46.2	46.2	46.2	106.87	0	76.865	774860000	125
Q15646	Q15646	2-5-oligoadenylate synthase-like protein	OASL	83.7034	86.2848			27.2388	28.4018	28.0628	28.8949	28.5963	28.7936				12	16	12	24	20	24	29	29	29	63	63	63	59.225	0	281.74	2435700000	119
P12004	P12004	Proliferating cell nuclear antigen	PCNA	83.673	79.9666	yes	yes	27.0162	28.6691	27.9877	26.5913	26.7995	26.5758				6	10	7	6	9	7	14	14	14	61.7	61.7	61.7	28.768	0	42.954	864360000	49
P50990	P50990	T-complex protein 1 subunit theta	CCT8	83.5911	79.4214	yes	yes	26.795	27.7144	29.0817	26.0781	26.6201	26.7232				12	15	22	13	19	17	30	30	30	59.9	59.9	59.9	59.62	0	72.216	843250000	99
Q14165	Q14165	Malectin	MLEC	83.457	79.9461			27.2549	28.307	27.8951	26.5896	26.7946	26.5619				6	9	7	8	10	7	11	11	11	42.8	42.8	42.8	32.233	0	50.098	828950000	52
P14868	P14868	Aspartate--tRNA ligase, cytoplasmic	DARS	83.3925	80.854	yes		27.4226	27.9719	27.998	26.8627	26.8792	27.1121				15	15	12	18	16	20	26	26	26	60.5	60.5	60.5	57.136	0	63.404	927740000	103
P84098	P84098	60S ribosomal protein L19	RPL19	83.3834	87.2931	yes	yes	26.4459	28.3276	28.6099	29.4034	28.9575	28.9322				2	6	6	9	8	7	10	10	10	28.1	28.1	28.1	23.466	0	58.543	3020000000	42
P84103	P84103	Serine/arginine-rich splicing factor 3	SRSF3	83.3678	82.8066	yes	yes	26.0474	29.4462	27.8742	27.9287	27.1485	27.7294				3	7	4	7	4	7	9	9	8	45.1	45.1	45.1	19.329	0	26.091	1410200000	44
P78371	P78371	T-complex protein 1 subunit beta	CCT2	83.3102	79.9395	yes	yes	27.3955	27.5177	28.397	26.3677	26.7438	26.828				14	14	13	15	18	16	25	25	25	61.3	61.3	61.3	57.488	0	103.17	823670000	97
P40926	P40926	Malate dehydrogenase, mitochondrial	MDH2	83.2835	78.5093	yes		26.9544	27.424	28.9051	25.2773	26.3977	26.8343				8	10	15	6	10	13	16	16	16	54.1	54.1	54.1	35.503	0	64.482	747380000	61
Q14974	Q14974	Importin subunit beta-1	KPNB1	83.2593	81.3379	yes	yes	26.191	29.2531	27.8152	27.5644	27.0854	26.6881				7	17	13	17	17	14	22	22	22	29.7	29.7	29.7	97.169	0	102.91	1111100000	86
P05198	P05198	Eukaryotic translation initiation factor 2 subunit 1	EIF2S1	83.2411	85.5112	yes	yes	26.5593	28.2737	28.4081	28.8025	28.1604	28.5483				8	10	11	23	19	20	26	26	26	73.7	73.7	73.7	36.112	0	208.36	2106700000	109
Q7Z2W4	Q7Z2W4	Zinc finger CCCH-type antiviral protein 1	ZC3HAV1	83.1925	87.6659			27.022	28.2636	27.9069	29.6343	29.2858	28.7458				12	15	10	32	32	25	39	39	39	58.1	58.1	58.1	101.43	0	182.19	3283700000	131
Q9Y3U8	Q9Y3U8	60S ribosomal protein L36	RPL36	83.0645	87.1675		yes	26.8952	28.0802	28.0891	28.9945	29.1253	29.0477				3	5	3	6	6	6	6	6	6	31.4	31.4	31.4	12.254	0	50.665	2844300000	48
P26038	P26038	Moesin	MSN	83.0273	79.7575	yes	yes	26.8899	27.1532	28.9842	26.3613	26.9281	26.4681				5	7	9	8	14	9	29	29	20	48.7	48.7	33.4	67.819	0	62.087	837890000	96
Q16891	Q16891	MICOS complex subunit MIC60	IMMT	83.0093	84.3227			24.9476	30.3822	27.6795	29.484	27.7149	27.1238				4	30	11	41	22	17	45	45	45	62.1	62.1	62.1	83.677	0	185.87	2447600000	135
Q6P2Q9	Q6P2Q9	Pre-mRNA-processing-splicing factor 8	PRPF8	83.0067	84.6943			25.5002	30.5723	26.9342	29.0235	27.5345	28.1363				9	62	12	64	40	46	88	88	88	46.1	46.1	46.1	273.6	0	276.67	2347800000	249
P18669;P15259	P18669	Phosphoglycerate mutase 1	PGAM1	82.9657	78.4941	yes		27.2288	26.2845	29.4524	24.9472	26.7431	26.8038				4	2	6	3	6	6	12	12	8	55.1	55.1	35	28.804	0	72.714	844460000	48
P31947	P31947	14-3-3 protein sigma	SFN	82.9384	74.504	yes	yes	25.7956	26.2087	30.9341	24.7586	24.5855	25.1599				2	2	11	2	1	2	13	11	11	52.4	45.2	45.2	27.774	0	33.737	1113700000	31
P50991	P50991	T-complex protein 1 subunit delta	CCT4	82.9174	79.3086	yes	yes	27.0428	27.4568	28.4178	25.8272	26.8348	26.6466				11	9	11	9	13	12	18	18	18	37.7	37.7	37.7	57.924	0	57.87	747870000	73
Q13151	Q13151	Heterogeneous nuclear ribonucleoprotein A0	HNRNPA0	82.9135	83.1464	yes	yes	26.5108	29.8126	26.5901	28.0516	27.2875	27.8073				4	11	4	13	9	11	13	13	13	48.2	48.2	48.2	30.84	0	111.65	1529700000	55
Q13185	Q13185	Chromobox protein homolog 3	CBX3	82.909	82.1818		yes	25.3789	29.3764	28.1537	28.2137	26.5355	27.4326				3	5	6	5	4	5	8	7	6	59.6	53	44.3	20.811	0	60.192	1353900000	50
P37802;Q9UI15	P37802	Transgelin-2	TAGLN2	82.8881	80.672	yes	yes	27.4743	27.0485	28.3653	26.2253	26.8336	27.6131				8	6	6	7	9	11	11	11	11	70.9	70.9	70.9	22.391	0	72.561	921830000	56
P17987	P17987	T-complex protein 1 subunit alpha	TCP1	82.8328	79.3113	yes	yes	26.9794	27.602	28.2514	26.2592	26.4606	26.5915				12	13	15	14	14	14	20	20	20	45.7	45.7	45.7	60.343	0	57.887	720650000	90
Q9UMS4	Q9UMS4	Pre-mRNA-processing factor 19	PRPF19	82.8327	82.8206	yes	yes	26.1563	29.5536	27.1228	27.9709	27.4322	27.4175				7	15	8	14	14	14	18	18	18	63.1	63.1	63.1	55.18	0	148.72	1394900000	85
Q9UG63	Q9UG63	ATP-binding cassette sub-family F member 2	ABCF2	82.7184	84.0835			27.158	27.5307	28.0297	28.364	27.8868	27.8327				11	10	11	25	22	26	30	30	30	52.3	52.3	52.3	71.289	0	91.868	1557400000	120
P42704;Q9NP80	P42704	Leucine-rich PPR motif-containing protein, mitochondrial	LRPPRC	82.6771	82.5553	yes		26.4943	28.2859	27.8969	27.8413	27.6072	27.1068				15	28	20	41	33	30	46	46	46	39.2	39.2	39.2	157.9	0	175.36	1205600000	178
P62910	P62910	60S ribosomal protein L32	RPL32	82.6433	87.3923			26.857	27.2795	28.5068	28.9698	29.1455	29.277				3	4	6	7	8	8	9	9	9	45.9	45.9	45.9	15.86	0	32.899	2964400000	46
P36776	P36776	Lon protease homolog, mitochondrial	LONP1	82.6178	81.8064	yes	yes	25.5261	29.3603	27.7314	27.9178	27.0455	26.8431				8	26	12	26	19	19	34	34	34	44.4	44.4	44.4	106.49	0	125.65	1207300000	116
P06744;CON__Q3ZBD7;Q8N196	P06744	Glucose-6-phosphate isomerase	GPI	82.6172	80.2119	yes	yes	26.0973	27.8049	28.715	25.4361	27.4372	27.3386				5	11	11	9	16	16	22	22	22	56.3	56.3	56.3	63.146	0	74.954	928350000	80
Q9Y2X3	Q9Y2X3	Nucleolar protein 58	NOP58	82.5755	82.8533			25.6801	29.7712	27.1242	28.4541	27.0217	27.3775				7	17	7	19	12	15	22	22	22	50.3	50.3	50.3	59.578	0	98.719	1527000000	99
O43390	O43390	Heterogeneous nuclear ribonucleoprotein R	HNRNPR	82.5549	82.9198		yes	25.3186	29.9886	27.2477	28.4856	27.1153	27.3189				3	21	8	20	11	13	29	24	24	45.5	37.9	37.9	70.942	0	159.69	1607000000	84
P42766	P42766	60S ribosomal protein L35	RPL35	82.5533	86.9866		yes	26.7698	27.7827	28.0008	28.6411	29.2046	29.1409				2	2	3	3	3	4	4	4	4	29.3	29.3	29.3	14.551	0	94.976	2726700000	23
P62899	P62899	60S ribosomal protein L31	RPL31	82.5347	86.42	yes		25.8354	28.3701	28.3292	29.0554	28.4343	28.9303				2	5	4	7	7	5	8	8	8	47.2	47.2	47.2	14.463	0	33.216	2488100000	35
O60264;P28370	O60264	SWI/SNF-related matrix-associated actin-dependent regulator of chromatin subfamily A member 5	SMARCA5	82.517	83.0014		yes	25.7604	30.2492	26.5074	28.6625	27.1308	27.2081				10	34	10	34	22	27	46	46	46	42.3	42.3	42.3	121.9	0	148.48	1741500000	161
P04083	P04083	Annexin A1	ANXA1	82.4622	80.2704	yes	yes	26.92	27.086	28.4562	26.2593	26.7619	27.2492				8	11	12	13	13	15	19	19	19	64.5	64.5	64.5	38.714	0	108.52	826990000	78
P55072	P55072	Transitional endoplasmic reticulum ATPase	VCP	82.4594	77.8241	yes	yes	26.6663	26.8823	28.9108	25.4735	26.5023	25.8483				11	11	20	9	14	13	25	25	25	38	38	38	89.321	0	89.189	646280000	92
P62318	P62318	Small nuclear ribonucleoprotein Sm D3	SNRPD3	82.4295	80.2188	yes	yes	25.8921	29.0103	27.5271	27.2423	26.5353	26.4412				2	5	4	4	4	4	5	5	5	49.2	49.2	49.2	13.916	0	46.748	884790000	29
P31689	P31689	DnaJ homolog subfamily A member 1	DNAJA1	82.4085	78.8358	yes	yes	26.3764	27.9546	28.0775	26.351	26.5045	25.9803				4	10	9	10	10	6	17	17	17	59.4	59.4	59.4	44.868	0	81.173	665140000	55
P47756	P47756	F-actin-capping protein subunit beta	CAPZB	82.3954	80.6199	yes	yes	25.8546	29.0879	27.4529	27.4904	26.6159	26.5136				6	15	8	13	11	10	15	15	15	56.7	56.7	56.7	31.35	0	49.734	954600000	73
Q96AG4	Q96AG4	Leucine-rich repeat-containing protein 59	LRRC59	82.3941	84.3849	yes		26.2801	27.8532	28.2608	28.2001	28.0481	28.1367				5	7	9	12	9	10	13	13	13	45.6	45.6	45.6	34.93	0	48.178	1622400000	57
P56192	P56192	Methionine--tRNA ligase, cytoplasmic	MARS	82.3798	79.0705	yes	yes	26.5349	27.8872	27.9577	26.5325	26.5074	26.0306				9	13	15	15	14	13	22	22	22	34	34	34	101.11	0	135.69	677910000	82
P54136	P54136	Arginine--tRNA ligase, cytoplasmic	RARS	82.3189	79.7677	yes	yes	26.7399	27.811	27.768	26.9738	26.579	26.2149				16	16	18	20	18	16	30	30	30	52.1	52.1	52.1	75.378	0	62.704	742620000	107
Q86V81	Q86V81	THO complex subunit 4	ALYREF	82.3138	83.8209		yes	26.2267	28.7646	27.3225	28.0112	27.92	27.8897				3	5	5	6	4	6	6	6	6	36.2	36.2	36.2	26.888	0	27.27	1484000000	44
Q8TDN6	Q8TDN6	Ribosome biogenesis protein BRX1 homolog	BRIX1	82.2916	84.8257			25.6336	29.992	26.666	28.6047	28.0245	28.1965				5	15	6	17	15	17	20	20	20	68	68	68	41.401	0	87.488	2033800000	93
P08754	P08754	Guanine nucleotide-binding protein G(k) subunit alpha	GNAI3	82.2478	80.9006			25.153	29.1832	27.9116	27.7981	26.2803	26.8222				2	7	6	10	4	9	16	16	10	43.2	43.2	30.8	40.532	0	79.837	1057400000	69
O76021	O76021	Ribosomal L1 domain-containing protein 1	RSL1D1	82.2442	84.2935		yes	25.3875	29.6173	27.2394	28.7357	27.5787	27.9791				4	14	7	19	16	18	22	22	22	41.6	41.6	41.6	54.972	0	82.171	1835900000	86
Q14192	Q14192	Four and a half LIM domains protein 2	FHL2	82.2287	79.4296	yes	yes	25.4196	28.487	28.3221	26.8191	26.2831	26.3274				3	10	8	13	9	11	16	16	16	57.7	57.7	57.7	32.193	0	48.785	768670000	56
Q08J23	Q08J23	tRNA (cytosine(34)-C(5))-methyltransferase	NSUN2	82.227	84.5307	yes		27.0231	27.5049	27.699	28.6709	28.0534	27.8064				11	9	13	25	20	23	29	29	29	49.9	49.9	49.9	86.47	0	107.46	1692800000	114
P32754	P32754	4-hydroxyphenylpyruvate dioxygenase	HPD	82.1381	78.4532	yes		26.754	27.1166	28.2675	25.5758	26.2664	26.611				10	8	10	8	10	12	19	19	19	59	59	59	44.934	0	62.505	621540000	66
Q96C19	Q96C19	EF-hand domain-containing protein D2	EFHD2	82.089	82.5239	yes		24.319	29.3998	28.3702	28.4029	27.0962	27.0248				3	13	10	14	10	9	19	19	17	58.8	58.8	54.2	26.697	0	73.582	1443900000	72
P46783;Q9NQ39	P46783	40S ribosomal protein S10	RPS10	82.0464	86.5016		yes	26.2146	27.5226	28.3092	28.9288	28.6947	28.8781				3	4	6	8	11	9	11	11	11	61.8	61.8	61.8	18.898	0	69.098	2441400000	66
Q13283	Q13283	Ras GTPase-activating protein-binding protein 1	G3BP1	82.0371	83.7772	yes	yes	26.1897	28.1747	27.6727	28.5641	27.5979	27.6152				8	9	6	15	13	14	20	20	19	51.9	51.9	49.4	52.164	0	70.89	1498200000	74
Q15435	Q15435	Protein phosphatase 1 regulatory subunit 7	PPP1R7	82.0038			yes	27.2026	27.342	27.4592							10	9	11	0	0	0	14	14	14	51.9	51.9	51.9	41.564	0	55.6	250080000	30
P32119	P32119	Peroxiredoxin-2	PRDX2	81.9918	78.8491	yes	yes	26.4037	26.7294	28.8587	25.908	26.1671	26.774				4	4	11	6	6	8	15	14	14	67.7	62.1	62.1	21.892	0	52.212	693540000	37
Q92499	Q92499	ATP-dependent RNA helicase DDX1	DDX1	81.9397	83.1398	yes	yes	26.208	28.1474	27.5843	28.2961	27.7593	27.0844				8	18	12	27	25	17	36	36	36	53.5	53.5	53.5	82.431	0	132.65	1333200000	121
Q9BUJ2	Q9BUJ2	Heterogeneous nuclear ribonucleoprotein U-like protein 1	HNRNPUL1	81.9361	87.1291			26.2476	28.4604	27.2281	29.5514	29.0562	28.5215				6	12	9	25	22	23	30	30	30	40.5	40.5	40.5	95.737	0	235.44	2915600000	115
P46087	P46087	Probable 28S rRNA (cytosine(4447)-C(5))-methyltransferase	NOP2	81.8938	82.5195			25.7667	29.6456	26.4815	28.3304	27.2587	26.9304				8	17	9	18	15	15	21	21	21	29.9	29.9	29.9	89.301	0	56.118	1397500000	80
Q15046	Q15046	Lysine--tRNA ligase	KARS	81.7855	79.3827	yes	yes	26.3138	27.3728	28.0989	26.7903	26.7302	25.8622				9	11	15	16	14	10	22	22	22	42.2	42.2	42.2	68.047	0	70.028	693030000	76
Q15424	Q15424	Scaffold attachment factor B1	SAFB	81.7709	81.3783			25.0177	31.2228	25.5304	27.8564	26.7686	26.7533				2	8	2	9	3	3	20	20	11	23.4	23.4	10.7	102.64	0	64.284	1842400000	63
P41250	P41250	Glycine--tRNA ligase	GARS	81.6971	77.6632	yes	yes	26.2251	27.2206	28.2514	26.0662	26.4728	25.1242				6	10	16	13	15	9	25	25	25	43.8	43.8	43.8	83.165	0	56.997	562310000	72
Q71UI9;P0C0S5	Q71UI9;P0C0S5	Histone H2A.V;Histone H2A.Z	H2AFV;H2AFZ	81.6945	81.6634			24.3428	29.4935	27.8582	27.8559	26.3936	27.4139				1	3	3	3	2	3	5	3	3	31.2	24.2	24.2	13.509	0	9.447	1216000000	16
P60660;P14649	P60660	Myosin light polypeptide 6	MYL6	81.6712	80.5602	yes	yes	25.6714	28.4621	27.5377	26.9849	26.6161	26.9592				3	7	6	6	5	6	8	8	8	65.6	65.6	65.6	16.93	0	35.914	828750000	36
P05387	P05387	60S acidic ribosomal protein P2	RPLP2	81.5976	87.3938	yes	yes	25.7131	27.3735	28.511	29.209	28.9245	29.2603				2	3	6	10	8	10	12	12	12	82.6	82.6	82.6	11.665	0	95.088	2938400000	47
P14174	P14174	Macrophage migration inhibitory factor	MIF	81.5733	77.7045	yes	yes	26.4125	27.0198	28.141	25.175	26.1982	26.3313				2	2	2	2	2	2	2	2	2	17.4	17.4	17.4	12.476	0	5.5129	540700000	16
P34932	P34932	Heat shock 70 kDa protein 4	HSPA4	81.5659	75.8158	yes		25.8766	27.2459	28.4434	25.206	25.7252	24.8846				9	12	18	7	12	8	29	29	26	44.3	44.3	41.5	94.33	0	78.022	457830000	75
P04003	P04003	C4b-binding protein alpha chain	C4BPA	81.5633	79.6453			26.5886	28.0586	26.9161	26.9444	26.6625	26.0384				6	9	4	14	14	11	18	18	18	40.2	40.2	40.2	67.033	0	165.99	702130000	60
P61326;Q96A72	P61326;Q96A72	Protein mago nashi homolog;Protein mago nashi homolog 2	MAGOH;MAGOHB	81.5156	79.8189			26.1236	28.8653	26.5267	27.2846	25.5258	27.0085				6	8	4	10	6	8	10	10	10	76	76	76	17.163	0	88.204	819810000	50
P52907	P52907	F-actin-capping protein subunit alpha-1	CAPZA1	81.4143	80.4993	yes	yes	25.6145	28.483	27.3168	27.4428	26.369	26.6875				2	5	3	11	4	7	13	13	11	58.7	58.7	55.2	32.922	0	73.223	839750000	39
P67936	P67936	Tropomyosin alpha-4 chain	TPM4	81.4122	81.1437	yes	yes	24.613	28.4729	28.3263	26.9214	26.9886	27.2337				0	8	3	6	5	7	19	19	11	62.9	62.9	42.7	28.521	0	64.87	951350000	65
Q96MG8	Q96MG8	Protein-L-isoaspartate O-methyltransferase domain-containing protein 1	PCMTD1	81.3812	76.429			26.8865	27.5921	26.9026	25.4351	25.958	25.0359				6	6	5	6	8	5	11	11	11	37.3	37.3	37.3	40.675	0	30.357	438950000	34
P63162;P14678	P63162;P14678	Small nuclear ribonucleoprotein-associated protein N;Small nuclear ribonucleoprotein-associated proteins B and B	SNRPN;SNRPB	81.379	80.1967	yes		25.5455	28.7535	27.08	27.1462	26.4291	26.6214				4	7	5	8	8	7	8	8	8	28.8	28.8	28.8	24.614	0	24.221	805880000	45
Q13643	Q13643	Four and a half LIM domains protein 3	FHL3	81.3624	76.4598	yes		25.992	27.9346	27.4358	25.8011	25.9024	24.7563				3	6	7	5	7	4	9	9	9	49.6	49.6	49.6	31.192	0	19.798	460450000	37
Q15370	Q15370	Transcription elongation factor B polypeptide 2	TCEB2	81.3324	76.4541			27.024	27.4053	26.9031	24.7867	25.9339	25.7335				6	7	4	3	8	7	9	9	9	54.2	54.2	54.2	13.133	0	28.648	438250000	39
Q04837	Q04837	Single-stranded DNA-binding protein, mitochondrial	SSBP1	81.3131	78.4511	yes		26.2062	28.2249	26.882	26.2917	26.0021	26.1573				6	7	5	7	7	8	8	8	8	56.1	56.1	56.1	17.259	0	49.727	575310000	40
O60884	O60884	DnaJ homolog subfamily A member 2	DNAJA2	81.3039	75.6833	yes		26.0819	27.5473	27.6747	25.6644	24.625	25.3939				4	8	7	8	3	6	12	12	12	33.5	33.5	33.5	45.745	0	23.469	408510000	39
Q9P2J5	Q9P2J5	Leucine--tRNA ligase, cytoplasmic	LARS	81.297	79.5012	yes	yes	25.9889	27.658	27.6501	26.533	26.9296	26.0386				11	18	14	22	25	19	34	34	34	36.8	36.8	36.8	134.46	0	74.107	671570000	111
Q99623	Q99623	Prohibitin-2	PHB2	81.1674	80.389	yes		25.6145	27.8116	27.7413	27.389	26.3571	26.6429				6	8	9	13	12	10	14	14	14	58.5	58.5	58.5	33.296	0	84.928	788490000	61
Q92945	Q92945	Far upstream element-binding protein 2	KHSRP	81.1598	80.6011	yes	yes	25.6652	28.8495	26.6451	27.7135	26.6114	26.2762				6	15	6	18	14	12	25	25	23	42.1	42.1	39.8	73.114	0	90.692	906540000	83
Q9BR76;A9Z1Z3	Q9BR76	Coronin-1B	CORO1B	81.1349	81.5247		yes	25.0118	29.1496	26.9735	27.9884	26.6632	26.8731				4	12	5	13	9	9	14	14	14	38.9	38.9	38.9	54.234	0	38.853	1091700000	65
Q96EY1	Q96EY1	DnaJ homolog subfamily A member 3, mitochondrial	DNAJA3	81.1107	79.702			25.8659	27.8642	27.3806	26.6798	26.7705	26.2517				5	9	8	10	12	9	14	14	14	26.5	26.5	26.5	52.488	0	50.691	677630000	58
P62854;Q5JNZ5	P62854;Q5JNZ5	40S ribosomal protein S26;Putative 40S ribosomal protein S26-like 1	RPS26;RPS26P11	81.1037	85.9381	yes		24.5334	28.1361	28.4342	28.7455	28.6673	28.5253				1	3	3	4	3	3	4	4	4	42.6	42.6	42.6	13.015	0	17.291	2207700000	26
Q14204	Q14204	Cytoplasmic dynein 1 heavy chain 1	DYNC1H1	81.0431	75.0491	yes	yes	26.44	26.9604	27.6427	24.1318	25.381	25.5363				21	18	22	7	17	23	49	49	49	13.8	13.8	13.8	532.4	0	79.463	369230000	110
O00159	O00159	Unconventional myosin-Ic	MYO1C	81.0139	82.9275		yes	23.9045	29.7196	27.3898	28.957	27.0062	26.9643				4	33	13	45	24	23	50	50	49	50.9	50.9	50.9	121.68	0	194.48	1682000000	151
P19105;O14950;P24844	P19105;O14950;P24844	Myosin regulatory light chain 12A;Myosin regulatory light chain 12B;Myosin regulatory light polypeptide 9	MYL12A;MYL12B;MYL9	80.9449	81.2113	yes		25.5031	28.6186	26.8232	27.6005	26.7841	26.8267				4	8	4	7	6	7	9	9	9	50.9	50.9	50.9	19.794	0	57.311	924810000	40
P34897	P34897	Serine hydroxymethyltransferase, mitochondrial	SHMT2	80.8791	78.3155	yes		25.8752	27.2075	27.7964	25.6793	26.3336	26.3026				5	10	10	9	13	10	19	19	18	48.2	48.2	45.4	55.992	0	58.124	538300000	63
Q9P258	Q9P258	Protein RCC2	RCC2	80.8482	82.4258	yes	yes	26.0744	27.6118	27.162	27.6826	27.3549	27.3883				10	15	10	21	19	19	22	22	22	52.5	52.5	52.5	56.084	0	75.641	1047500000	100
P31942	P31942	Heterogeneous nuclear ribonucleoprotein H3	HNRNPH3	80.8438	81.3011		yes	25.4643	29.2153	26.1642	27.6628	26.3052	27.3331				3	8	2	7	6	8	10	9	9	45.4	43.1	43.1	36.926	0	62.859	1029900000	42
P35232	P35232	Prohibitin	PHB	80.7835	79.1555			25.5593	27.5253	27.6989	27.1653	25.8942	26.096				7	9	9	15	10	9	15	15	15	75	75	75	29.804	0	91.685	643850000	61
P08174	P08174	Complement decay-accelerating factor	CD55	80.78	79.3318			24.5536	28.7602	27.4662	27.7422	26.1034	25.4862				2	9	6	12	6	5	12	12	12	40.7	40.7	40.7	41.4	0	39.248	824470000	39
P50395;P31150	P50395	Rab GDP dissociation inhibitor beta	GDI2	80.7457	75.6324	yes	yes	25.7074	26.4761	28.5622	24.8656	25.0676	25.6992				6	9	16	7	6	8	18	18	18	57.8	57.8	57.8	50.663	0	80.281	427870000	59
P61513;A6NKH3	P61513	60S ribosomal protein L37a	RPL37A	80.669	85.2451	yes		26.5676	26.9319	27.1695	28.3505	28.4548	28.4398				2	3	2	3	3	3	3	3	3	41.3	41.3	41.3	10.275	0	29.958	1797100000	20
O00299	O00299	Chloride intracellular channel protein 1	CLIC1	80.6624	77.4397	yes		26.0995	26.2858	28.2771	25.5777	25.47	26.392				6	4	11	7	6	10	12	12	12	56.8	56.8	56.8	26.922	0	48.929	496970000	45
Q99832	Q99832	T-complex protein 1 subunit eta	CCT7	80.6474	78.2782	yes	yes	25.976	26.8018	27.8696	25.7766	26.278	26.2236				9	11	12	14	13	12	17	17	17	38.7	38.7	38.7	59.366	0	82.653	524830000	76
P48643	P48643	T-complex protein 1 subunit epsilon	CCT5	80.635	78.41	yes	yes	26.116	26.6851	27.8339	25.6992	26.2602	26.4506				5	6	10	11	12	14	19	19	19	43.8	43.8	43.8	59.67	0	58.56	534760000	66
P20042	P20042	Eukaryotic translation initiation factor 2 subunit 2	EIF2S2	80.5744	83.3084	yes	yes	26.0729	27.1014	27.4001	27.9731	27.6592	27.6761				6	7	7	20	15	17	23	23	23	60.4	60.4	60.4	38.388	0	271.34	1225000000	79
P46013	P46013	Antigen KI-67	MKI67	80.5126	84.0284		yes	24.0402	30.6898	25.7826	28.8743	27.201	27.9531				2	69	5	70	29	45	92	92	92	38.9	38.9	38.9	358.69	0	187.64	2161200000	234
P40227	P40227	T-complex protein 1 subunit zeta	CCT6A	80.4607	77.2106	yes	yes	26.3025	26.577	27.5812	25.391	25.6376	26.182				6	6	6	5	6	7	16	16	12	32.8	32.8	27.1	58.024	0	71.754	438960000	51
Q15029	Q15029	116 kDa U5 small nuclear ribonucleoprotein component	EFTUD2	80.4483	81.0724			24.5078	29.5446	26.3959	27.9888	26.7526	26.331				6	29	7	36	21	20	39	38	38	47.3	46.3	46.3	109.43	0	134.41	1104200000	124
Q9BZE4	Q9BZE4	Nucleolar GTP-binding protein 1	GTPBP4	80.4	82.2459			25.4467	29.0251	25.9282	28.0855	27.3438	26.8166				6	16	6	22	19	15	26	26	26	47.9	47.9	47.9	73.964	0	101.82	1168700000	97
Q15293	Q15293	Reticulocalbin-1	RCN1	80.3814	78.5482		yes	25.8694	27.1029	27.4091	25.9021	26.3435	26.3026				4	5	7	6	7	6	10	10	10	52.3	52.3	52.3	38.89	0	27.092	524220000	35
Q9HB71	Q9HB71	Calcyclin-binding protein	CACYBP	80.3426	78.7691	yes	yes	26.1232	26.5984	27.621	25.8479	26.3843	26.5369				5	8	6	8	10	10	11	11	11	59.2	59.2	59.2	26.21	0	65.954	546050000	52
P30048	P30048	Thioredoxin-dependent peroxide reductase, mitochondrial	PRDX3	80.3404	77.5441	yes	yes	25.8828	26.866	27.5916	25.0255	26.1266	26.392				3	5	4	4	5	5	5	5	5	30.5	30.5	30.5	27.692	0	19.56	469850000	29
P10599	P10599	Thioredoxin	TXN	80.321	76.7545	yes	yes	24.7547	27.1425	28.4238	25.9551	25.1489	25.6505				2	3	5	5	2	5	8	8	8	65.7	65.7	65.7	11.737	0	36.447	474260000	24
P08758	P08758	Annexin A5	ANXA5	80.3169	77.5417	yes		26.2482	26.6156	27.4531	24.972	25.723	26.8467				9	9	7	7	9	13	15	15	15	53.4	53.4	53.4	35.936	0	51.309	480300000	55
Q9Y265	Q9Y265	RuvB-like 1	RUVBL1	80.2944	79.1789	yes	yes	25.1764	28.2216	26.8964	26.8109	25.8497	26.5183				4	13	7	14	11	12	19	19	19	58.6	58.6	58.6	50.227	0	64.736	626810000	69
P09429;B2RPK0;P26583	P09429	High mobility group protein B1	HMGB1	80.294	75.6667	yes	yes	25.8379	27.06	27.3961	25.3065	24.4408	25.9194				3	4	4	4	2	5	8	8	8	40	40	40	24.893	0	19.857	364610000	24
P62851	P62851	40S ribosomal protein S25	RPS25	80.2792	83.4438	yes	yes	25.9415	25.9287	28.409	27.8316	27.7692	27.843				2	2	5	6	6	5	6	6	6	33.6	33.6	33.6	13.742	0	89.702	1289600000	21
O75531	O75531	Barrier-to-autointegration factor;Barrier-to-autointegration factor, N-terminally processed	BANF1	80.2682	81.4196			24.9289	28.701	26.6383	28.0489	26.157	27.2137				2	5	3	7	3	6	7	7	7	71.9	71.9	71.9	10.058	0	68.967	1025000000	33
O75083	O75083	WD repeat-containing protein 1	WDR1	80.2336	80.2035	yes		24.2049	28.2624	27.7663	27.39	26.1531	26.6604				2	13	9	16	11	15	20	20	20	52.3	52.3	52.3	66.193	0	69.026	792450000	76
P51571	P51571	Translocon-associated protein subunit delta	SSR4	80.2218	74.9125			25.9912	27.325	26.9056	25.6196	23.7052	25.5877				3	5	3	4	3	3	6	6	6	37	37	37	18.998	0	11.653	342090000	28
Q9UBS4	Q9UBS4	DnaJ homolog subfamily B member 11	DNAJB11	80.212	74.5953		yes	25.9124	27.1771	27.1225	24.4688	25.3262	24.8003				5	5	6	4	6	5	10	10	10	38.5	38.5	38.5	40.513	0	33.105	311130000	32
P09661	P09661	U2 small nuclear ribonucleoprotein A	SNRPA1	80.2077	77.8657	yes		25.5061	27.8204	26.8812	26.3564	25.7682	25.7411				4	8	6	8	7	6	11	11	11	37.3	37.3	37.3	28.415	0	73.417	488140000	39
O75533	O75533	Splicing factor 3B subunit 1	SF3B1	80.1823	80.0799			24.8615	29.5977	25.7231	27.617	26.3062	26.1567				4	33	7	26	20	15	41	41	41	43.3	43.3	43.3	145.83	0	128.77	951180000	122
P22392;O60361	P22392;O60361	Nucleoside diphosphate kinase B;Putative nucleoside diphosphate kinase	NME2;NME2P1	80.18	78.945	yes		26.621	25.8395	27.7195	25.6483	26.7103	26.5864				3	3	3	5	5	5	9	5	5	61.8	31.6	31.6	17.298	0	24.512	579580000	26
P13797;P13796	P13797	Plastin-3	PLS3	80.1619	76.7011	yes	yes	25.3811	27.1959	27.5849	25.6174	25.2492	25.8345				6	10	8	8	8	12	21	21	18	44.6	44.6	39	70.81	0	54.183	408490000	70
P27824;O14967	P27824	Calnexin	CANX	80.1376	76.091	yes	yes	25.6147	26.98	27.5429	25.5313	25.4781	25.0816				4	8	8	8	9	6	14	14	14	24	24	24	67.567	0	35.353	373270000	44
Q15181	Q15181	Inorganic pyrophosphatase	PPA1	80.1282	76.7268	yes	yes	26.5615	26.3981	27.1686	25.1422	25.6864	25.8982				7	5	5	5	5	5	9	9	9	46	46	46	32.66	0	81.737	394560000	36
Q9Y230	Q9Y230	RuvB-like 2	RUVBL2	80.1167	78.2921	yes	yes	25.4179	27.6825	27.0163	26.4569	25.7313	26.1039				6	9	9	13	12	13	20	20	20	49.2	49.2	49.2	51.156	0	53.647	512410000	59
Q01813	Q01813	ATP-dependent 6-phosphofructokinase, platelet type	PFKP	80.1008	76.1506	yes	yes	25.7928	26.8695	27.4385	25.3705	25.8089	24.9712				8	8	7	9	11	6	19	19	17	29.1	29.1	25.5	85.595	0	45.202	373940000	64
P12814	P12814	Alpha-actinin-1	ACTN1	80.0836	79.5887		yes	24.0548	29.1493	26.8795	27.3303	26.526	25.7324				4	20	9	20	15	12	50	27	26	59.6	39	37.3	103.06	0	143.54	815340000	90
Q15645	Q15645	Pachytene checkpoint protein 2 homolog	TRIP13	80.071	74.9261	yes	yes	26.2375	26.8026	27.0309	25.1239	24.8149	24.9873				8	8	10	7	6	8	15	15	15	42.1	42.1	42.1	48.55	0	43.594	309390000	47
Q12788	Q12788	Transducin beta-like protein 3	TBL3	80.07	79.1971			24.9116	29.1561	26.0023	27.2909	25.9653	25.9409				6	22	7	18	13	15	25	25	25	41.5	41.5	41.5	89.034	0	66.686	757420000	83
P35613	P35613	Basigin	BSG	80.0355	77.2287	yes		25.3089	27.1869	27.5397	26.1034	25.5195	25.6058				2	5	6	7	5	4	8	8	8	27.3	27.3	27.3	42.2	0	23.989	436950000	34
Q9UKM9	Q9UKM9	RNA-binding protein Raly	RALY	79.994	80.8279			25.1811	28.9639	25.849	27.4633	26.4394	26.9252				3	8	3	12	10	10	14	14	14	44.1	44.1	44.1	32.463	0	44.241	886220000	50
P47897	P47897	Glutamine--tRNA ligase	QARS	79.9927	77.0301	yes	yes	26.1414	26.9781	26.8732	26.3017	26.3133	24.4151				14	11	9	17	20	8	26	25	25	40.5	39.5	39.5	87.798	0	51.274	446930000	84
P55209	P55209	Nucleosome assembly protein 1-like 1	NAP1L1	79.9893	77.052	yes	yes	25.4544	26.9548	27.5801	25.1457	25.6535	26.2528				2	4	4	2	4	5	8	8	6	27.9	27.9	25.3	45.374	0	89.292	424620000	36
P12268	P12268	Inosine-5-monophosphate dehydrogenase 2	IMPDH2	79.9806	75.7744	yes	yes	25.6581	26.5002	27.8223	24.296	25.4798	25.9986				7	8	12	6	8	9	17	17	16	40.1	40.1	38.5	55.804	0	54.5	376640000	52
P62316	P62316	Small nuclear ribonucleoprotein Sm D2	SNRPD2	79.9453	79.2429		yes	25.4928	28.0856	26.3669	26.8312	25.9611	26.4506				4	5	4	9	5	9	12	12	12	67.8	67.8	67.8	13.527	0	42.204	607280000	36
P22314	P22314	Ubiquitin-like modifier-activating enzyme 1	UBA1	79.9114	78.4353	yes	yes	25.8107	26.5906	27.5101	25.9996	26.3914	26.0443				6	10	11	14	16	14	23	23	23	28.4	28.4	28.4	117.85	0	112.78	502210000	71
P22234	P22234	Multifunctional protein ADE2;Phosphoribosylaminoimidazole-succinocarboxamide synthase;Phosphoribosylaminoimidazole carboxylase	PAICS	79.8922	76.6987	yes		25.8591	26.1065	27.9266	25.0732	25.7048	25.9207				6	4	9	8	8	8	11	11	11	33.4	33.4	33.4	47.079	0	28.794	410010000	42
Q16629	Q16629	Serine/arginine-rich splicing factor 7	SRSF7	79.8876	80.1452		yes	24.3802	28.8024	26.705	27.1143	26.3753	26.6556				2	5	4	5	5	5	6	5	5	24.4	24.4	24.4	27.366	0	22.174	774810000	26
Q02790	Q02790	Peptidyl-prolyl cis-trans isomerase FKBP4;Peptidyl-prolyl cis-trans isomerase FKBP4, N-terminally processed	FKBP4	79.8771	77.3206	yes		25.6295	26.7222	27.5254	25.4933	25.6705	26.1568				6	7	9	8	12	13	14	14	14	37.5	37.5	37.5	51.804	0	41.57	426340000	60
Q13162	Q13162	Peroxiredoxin-4	PRDX4	79.8532	75.7577	yes	yes	25.6069	26.4883	27.758	24.3052	26.01	25.4425				3	4	7	3	7	7	13	10	10	64.6	57.6	57.6	30.54	0	74.144	372790000	33
P63167;Q96FJ2	P63167	Dynein light chain 1, cytoplasmic	DYNLL1	79.8492	77.5249	yes	yes	25.0667	27.2458	27.5367	26.1594	25.9307	25.4348				3	3	3	5	4	3	5	5	5	64	64	64	10.366	0	111.75	456470000	26
P55735	P55735	Protein SEC13 homolog	SEC13	79.8369	77.8096	yes	yes	25.7207	27.6295	26.4867	26.1353	26.1333	25.541				4	6	5	7	7	6	8	8	8	50.9	50.9	50.9	35.54	0	26.352	462910000	39
O95373;O15397	O95373	Importin-7	IPO7	79.8294	76.3604	yes	yes	25.6589	26.943	27.2275	25.463	25.2426	25.6548				7	10	10	11	8	11	14	14	14	19.1	19.1	19.1	119.52	0	47.602	365640000	61
P23526	P23526	Adenosylhomocysteinase	AHCY	79.8224	75.3909	yes		25.0944	26.3293	28.3987	24.0415	25.5268	25.8226				4	6	10	5	11	10	18	18	18	40.5	40.5	40.5	47.716	0	28.63	399550000	53
Q07955	Q07955	Serine/arginine-rich splicing factor 1	SRSF1	79.808	81.003		yes	24.1283	29.2062	26.4735	27.3517	26.5526	27.0987				3	11	3	11	10	11	14	14	14	46.8	46.8	46.8	27.744	0	49.659	942410000	54
Q07021	Q07021	Complement component 1 Q subcomponent-binding protein, mitochondrial	C1QBP	79.806	77.8777	yes	yes	25.8419	26.8794	27.0847	25.746	25.9592	26.1725				4	4	5	6	6	6	6	6	6	33.7	33.7	33.7	31.362	0	52.952	447970000	40
P27816	P27816	Microtubule-associated protein 4	MAP4	79.8033	83.1977	yes	yes	26.3045	26.4449	27.0539	28.1955	27.5576	27.4446				7	5	7	28	21	21	36	36	36	42.1	42.1	42.1	121	0	143.66	1195800000	89
Q9Y3F4	Q9Y3F4	Serine-threonine kinase receptor-associated protein	STRAP	79.7921	76.557	yes	yes	26.2402	26.511	27.0409	25.5348	25.2617	25.7605				8	7	7	9	9	9	13	13	13	45.7	45.7	45.7	38.438	0	34.692	369050000	49
Q13838	Q13838	Spliceosome RNA helicase DDX39B	DDX39B	79.7326	77.1538	yes	yes	24.4232	28.0964	27.213	26.1262	25.5207	25.5069				1	3	3	3	4	2	12	12	4	38.1	38.1	14.5	48.991	0	32.697	462870000	45
P62857	P62857	40S ribosomal protein S28	RPS28	79.7252	79.0694		yes	25.6301	26.5282	27.5669	26.2706	26.344	26.4548				2	3	4	4	5	4	5	5	5	56.5	56.5	56.5	7.8409	0	14.894	548820000	24
O14880	O14880	Microsomal glutathione S-transferase 3	MGST3	79.6651	80.5301			24.5323	28.3552	26.7776	27.6639	26.1005	26.7657				2	5	4	5	5	5	5	5	5	34.2	34.2	34.2	16.516	0	49.953	819740000	38
P26639	P26639	Threonine--tRNA ligase, cytoplasmic	TARS	79.6598	73.3166	yes		26.5951	25.4381	27.6266	23.4735	25.2882	24.5549				9	3	12	2	6	5	21	21	18	35.1	35.1	29.3	83.434	0	50.017	289410000	47
Q16881;Q9NNW7	Q16881	Thioredoxin reductase 1, cytoplasmic	TXNRD1	79.6427	74.7339	yes		25.9727	25.7858	27.8842	23.66	25.631	25.4429				8	6	10	4	9	10	16	16	16	39.3	39.3	39.3	70.905	0	77.982	339590000	51
Q9HCN8	Q9HCN8	Stromal cell-derived factor 2-like protein 1	SDF2L1	79.6264	76.3014			25.3127	27.4379	26.8758	25.0919	25.7176	25.4919				3	6	5	4	6	5	6	6	6	59.7	59.7	59.7	23.598	0	45.644	365800000	29
P53396	P53396	ATP-citrate synthase	ACLY	79.5967	76.2413	yes	yes	26.1232	25.7159	27.7576	25.4946	25.8864	24.8603				9	5	13	10	14	7	21	21	21	25.8	25.8	25.8	120.84	0	50.668	381620000	59
Q14444	Q14444	Caprin-1	CAPRIN1	79.5861	80.6728	yes	yes	25.0777	27.5953	26.9131	27.4424	26.807	26.4234				4	6	4	12	11	10	15	15	15	22.7	22.7	22.7	78.365	0	108.66	759250000	64
O14979	O14979	Heterogeneous nuclear ribonucleoprotein D-like	HNRNPDL	79.5706	81.0304		yes	24.8871	29.1497	25.5338	27.5879	26.4199	27.0226				3	9	2	10	7	7	13	12	12	28.3	26.4	26.4	46.437	0	46.884	944650000	46
Q12904	Q12904	Aminoacyl tRNA synthase complex-interacting multifunctional protein 1;Endothelial monocyte-activating polypeptide 2	AIMP1	79.5669	77.6234	yes		25.6234	26.761	27.1825	25.7246	25.9962	25.9026				4	6	7	8	7	7	13	13	13	58.3	58.3	58.3	34.352	0	43.122	426270000	41
P56537	P56537	Eukaryotic translation initiation factor 6	EIF6	79.4359	79.3899	yes	yes	24.469	28.3586	26.6083	26.6626	26.3461	26.3812				2	5	5	6	6	6	6	6	6	42.9	42.9	42.9	26.599	0	38.47	629070000	37
P63208	P63208	S-phase kinase-associated protein 1	SKP1	79.3914	77.4355	yes	yes	25.8202	27.6096	25.9616	25.872	25.5898	25.9737				4	6	2	7	5	7	8	8	8	57.7	57.7	57.7	18.658	0	20.079	420340000	31
O60832	O60832	H/ACA ribonucleoprotein complex subunit 4	DKC1	79.3695	80.2619		yes	23.7745	29.1218	26.4732	27.5794	26.1952	26.4873				2	13	5	13	10	11	18	18	18	43	43	43	57.673	0	84.621	868450000	62
P26368	P26368	Splicing factor U2AF 65 kDa subunit	U2AF2	79.3579	78.9629	yes	yes	24.2854	28.6711	26.4014	26.6927	25.5933	26.6769				2	9	5	8	7	9	10	10	10	31.6	31.6	31.6	53.5	0	81.343	635300000	47
P02786	P02786	Transferrin receptor protein 1;Transferrin receptor protein 1, serum form	TFRC	79.3379	77.2152	yes		25.0627	26.7519	27.5233	25.8872	25.8212	25.5068				6	10	14	15	14	12	21	21	21	34.6	34.6	34.6	84.87	0	49.292	411390000	71
Q9Y3I0	Q9Y3I0	tRNA-splicing ligase RtcB homolog	RTCB	79.3315	81.8171	yes	yes	25.1835	27.2524	26.8956	27.5494	27.183	27.0847				4	8	4	16	12	11	17	17	17	46.9	46.9	46.9	55.21	0	90.003	890640000	61
Q15942	Q15942	Zyxin	ZYX	79.3135	73.1951	yes	yes	25.666	26.9534	26.6941	25.4803	24.5994	23.1154				3	7	5	8	5	3	12	12	12	33	33	33	61.277	0	26.884	262560000	31
P30086	P30086	Phosphatidylethanolamine-binding protein 1;Hippocampal cholinergic neurostimulating peptide	PEBP1	79.2999	76.1151	yes		26.3243	25.1768	27.7988	23.9123	26.4342	25.7686				7	4	10	4	10	9	12	12	12	80.2	80.2	80.2	21.057	0	47.61	415420000	51
P62995	P62995	Transformer-2 protein homolog beta	TRA2B	79.2778	79.786		yes	24.1869	28.9337	26.1572	27.3809	25.8614	26.5437				3	9	2	10	7	8	15	15	12	44.4	44.4	40.6	33.665	0	47.508	772570000	46
P17812;Q9NRF8	P17812	CTP synthase 1	CTPS1	79.2526	74.5372	yes	yes	25.8003	26.5338	26.9185	24.4353	25.1953	24.9066				9	10	10	7	10	10	16	16	16	36.2	36.2	36.2	66.69	0	38.546	272790000	60
Q15185	Q15185	Prostaglandin E synthase 3	PTGES3	79.2247	74.3876	yes	yes	26.1867	26.237	26.801	25.095	24.3746	24.918				4	3	3	4	2	3	6	6	6	37.5	37.5	37.5	18.697	0	13.136	267110000	20
P49207	P49207	60S ribosomal protein L34	RPL34	79.2056	84.9669			25.0514	26.9737	27.1805	28.4575	28.4295	28.0799				1	2	2	4	4	3	4	4	4	25.6	25.6	25.6	13.293	0	6.7554	1679000000	12
P31153;Q00266	P31153	S-adenosylmethionine synthase isoform type-2	MAT2A	79.1655	75.9006	yes	yes	25.863	26.69	26.6125	25.258	25.2088	25.4338				6	7	5	9	8	9	15	15	15	42.5	42.5	42.5	43.66	0	27.614	315900000	48
P42167	P42167	Lamina-associated polypeptide 2, isoforms beta/gamma;Thymopoietin;Thymopentin	TMPO	79.1529	80.5377		yes	25.0535	29.1126	24.9868	27.5683	26.218	26.7514				3	8	2	9	6	7	22	10	10	53.3	23.1	23.1	50.67	0	49.752	878720000	38
Q07666;O75525;Q5VWX1	Q07666	KH domain-containing, RNA-binding, signal transduction-associated protein 1	KHDRBS1	79.1244	77.405		yes	24.7258	28.3695	26.0291	26.6408	25.0459	25.7183				2	4	2	6	3	4	7	7	7	20.5	20.5	20.5	48.227	0	17.137	492680000	24
Q12965;O00160	Q12965	Unconventional myosin-Ie	MYO1E	79.0755	81.9119		yes	23.7956	28.8197	26.4602	28.2632	27.0782	26.5705				4	26	10	40	29	25	43	43	43	47.6	47.6	47.6	127.06	0	142.64	1119900000	146
P60891;P11908;P21108	P60891	Ribose-phosphate pyrophosphokinase 1	PRPS1	79.0645	76.0019		yes	25.7546	26.6147	26.6952	25.3677	25.4858	25.1484				4	6	5	8	8	6	12	12	12	41.8	41.8	41.8	34.834	0	28.18	319750000	37
P35237	P35237	Serpin B6	SERPINB6	79.0568	75.1083	yes		25.7412	25.9182	27.3974	24.7442	25.2572	25.1069				5	6	8	7	8	6	10	10	9	36.4	36.4	34.3	42.621	0	33.602	296560000	43
Q13155	Q13155	Aminoacyl tRNA synthase complex-interacting multifunctional protein 2	AIMP2	79.0002	76.1831	yes		25.4773	26.6798	26.8431	25.5259	25.1955	25.4617				4	5	5	7	4	6	9	9	9	37.2	37.2	37.2	35.348	0	29.801	328260000	33
P52292	P52292	Importin subunit alpha-1	KPNA2	78.9885	80.0462	yes	yes	24.8868	28.1298	25.9719	27.1645	26.1811	26.7006				4	10	4	12	8	11	14	14	14	39.7	39.7	39.7	57.861	0	64.013	681730000	50
Q9H583	Q9H583	HEAT repeat-containing protein 1;HEAT repeat-containing protein 1, N-terminally processed	HEATR1	78.9847	81.9744			24.4899	29.7264	24.7684	28.0576	26.3801	27.5367				5	46	3	43	26	42	55	55	55	29.9	29.9	29.9	242.37	0	149.13	1258000000	173
Q9Y221	Q9Y221	60S ribosome subunit biogenesis protein NIP7 homolog	NIP7	78.9519	79.5129			25.0042	28.7293	25.2184	27.2032	25.9937	26.316				4	8	2	9	6	7	10	10	10	63.9	63.9	63.9	20.462	0	46.058	693460000	38
P23381	P23381	Tryptophan--tRNA ligase, cytoplasmic;T1-TrpRS;T2-TrpRS	WARS	78.894	75.1957	yes	yes	26.1291	25.4853	27.2796	24.1775	25.3309	25.6873				7	3	7	4	9	9	12	12	12	40.3	40.3	40.3	53.165	0	51.323	307750000	45
O15143;Q92747	O15143	Actin-related protein 2/3 complex subunit 1B	ARPC1B	78.8599	76.5041	yes		24.8225	27.4215	26.6159	25.751	25.2553	25.4978				5	9	5	6	8	8	12	12	12	39.8	39.8	39.8	40.949	0	35.335	358260000	41
P61158;Q9P1U1	P61158	Actin-related protein 3	ACTR3	78.8118	77.5795	yes		24.7821	28.0233	26.0064	26.3094	25.7408	25.5293				4	10	4	9	7	7	12	12	12	43.1	43.1	43.1	47.371	0	44.998	450480000	45
Q8N1F7	Q8N1F7	Nuclear pore complex protein Nup93	NUP93	78.7739	78.268		yes	24.4157	28.8512	25.507	27.2185	25.772	25.2775				4	21	4	20	14	6	29	29	29	48	48	48	93.487	0	61.404	635440000	73
P18754	P18754	Regulator of chromosome condensation	RCC1	78.7493	80.4239		yes	23.4371	29.4154	25.8968	27.4412	26.089	26.8937				2	13	3	13	9	13	15	15	15	59.6	59.6	59.6	44.969	0	65.071	915430000	59
Q92979	Q92979	Ribosomal RNA small subunit methyltransferase NEP1	EMG1	78.747	81.2011		yes	25.2418	28.246	25.2592	27.4737	26.54	27.1874				5	10	3	13	10	13	15	15	15	70.1	70.1	70.1	26.72	0	43.912	837220000	75
O75694	O75694	Nuclear pore complex protein Nup155	NUP155	78.7157	77.9326	yes	yes	24.3841	28.7855	25.5461	26.8499	25.6456	25.4371				4	27	5	21	16	13	30	30	30	28.8	28.8	28.8	155.2	0	88.545	570090000	93
Q9NVP1	Q9NVP1	ATP-dependent RNA helicase DDX18	DDX18	78.6899	79.867			24.5379	28.0276	26.1244	27.6031	26.4626	25.8013				5	11	7	18	11	7	19	19	19	39.1	39.1	39.1	75.406	0	51.333	711100000	61
Q14690	Q14690	Protein RRP5 homolog	PDCD11	78.6877	80.5047			24.2918	29.6745	24.7214	27.8989	26.0652	26.5406				5	39	4	35	17	21	48	48	48	35	35	35	208.7	0	90.268	1034400000	127
P37837	P37837	Transaldolase	TALDO1	78.6613	74.8978	yes		25.5609	25.86	27.2404	24.118	25.2286	25.5512				5	6	6	4	8	8	10	10	10	30.3	30.3	30.3	37.54	0	15.792	284730000	39
Q9NZI8	Q9NZI8	Insulin-like growth factor 2 mRNA-binding protein 1	IGF2BP1	78.6569	79.0225	yes		25.5433	27.0875	26.0261	26.8805	26.1783	25.9637				4	8	3	11	9	10	14	14	12	30.3	30.3	26.3	63.48	0	56.927	524970000	57
O75475;Q9Y3E1	O75475	PC4 and SFRS1-interacting protein	PSIP1	78.6457	80.6928			23.8959	28.92	25.8298	27.4264	26.623	26.6434				3	10	3	9	10	8	15	15	14	30.9	30.9	29.4	60.103	0	37.598	845330000	53
Q8TED0;REV__Q8TED0	Q8TED0	U3 small nucleolar RNA-associated protein 15 homolog	UTP15	78.6265	76.9789			24.181	28.1224	26.3231	26.6599	25.0053	25.3137				4	11	3	15	8	8	16	16	16	37.6	37.6	37.6	58.414	0	44.509	452460000	52
Q9GZL7	Q9GZL7	Ribosome biogenesis protein WDR12	WDR12	78.5968	76.5579			24.2712	28.3877	25.9379	26.4083	24.4936	25.656				3	12	4	9	3	8	13	13	13	39	39	39	47.707	0	32.425	443340000	38
P06493;Q00526;Q00535;Q00534;P50750;Q96Q40;O94921;Q07002;Q00536;Q00537;Q9NYV4;Q14004	P06493	Cyclin-dependent kinase 1	CDK1	78.5922	74.1621	yes		24.8469	26.7458	26.9995	24.5969	24.3327	25.2325				3	4	6	7	5	7	12	12	10	46.5	46.5	40.1	34.095	0	26.364	254140000	48
Q14978	Q14978	Nucleolar and coiled-body phosphoprotein 1	NOLC1	78.5836	80.2622		yes	22.5601	29.3111	26.7124	27.8385	26.2727	26.151				1	12	7	13	8	7	15	15	15	18.7	18.7	18.7	73.602	0	26.557	947750000	42
P22102	P22102	Trifunctional purine biosynthetic protein adenosine-3;Phosphoribosylamine--glycine ligase;Phosphoribosylformylglycinamidine cyclo-ligase;Phosphoribosylglycinamide formyltransferase	GART	78.5666	75.4354	yes	yes	25.3769	25.7427	27.447	25.0879	25.5675	24.78				7	6	13	9	11	9	22	22	22	31.8	31.8	31.8	107.77	0	52.322	304960000	56
Q9Y512	Q9Y512	Sorting and assembly machinery component 50 homolog	SAMM50	78.5548	79.914			23.638	28.5798	26.337	27.4799	26.1021	26.332				2	13	6	14	10	11	15	15	15	42.2	42.2	42.2	51.976	0	64.884	743020000	65
O14818;Q8TAA3	O14818;Q8TAA3	Proteasome subunit alpha type-7;Proteasome subunit alpha type-7-like	PSMA7;PSMA8	78.5437	75.5108			25.3376	25.8359	27.3702	24.7255	25.0971	25.6882				3	4	8	6	6	8	9	9	9	50.4	50.4	50.4	27.887	0	42.042	303160000	37
P49588	P49588	Alanine--tRNA ligase, cytoplasmic	AARS	78.4842	75.7662	yes		25.0333	26.1002	27.3507	25.0844	25.584	25.0978				5	7	12	11	12	10	18	18	18	26.8	26.8	26.8	106.81	0	46.643	311540000	61
P16401	P16401	Histone H1.5	HIST1H1B	78.4614	78.2208			24.1875	27.4433	26.8306	26.2269	25.4631	26.5308				2	5	3	8	6	6	8	8	8	25.7	25.7	25.7	22.58	0	29.133	473850000	26
Q07065	Q07065	Cytoskeleton-associated protein 4	CKAP4	78.4353	79.9872			24.141	27.1047	27.1896	27.4693	26.4476	26.0703				3	11	11	20	15	14	22	22	22	47.7	47.7	47.7	66.022	0	62.778	673790000	76
P99999;CON__P62894	P99999	Cytochrome c	CYCS	78.397	75.3519	yes		25.5279	25.8943	26.9748	24.5843	25.5384	25.2292				4	4	5	4	5	3	6	6	6	56.2	56.2	56.2	11.749	0	14.341	284560000	27
P12277	P12277	Creatine kinase B-type	CKB	78.3906	75.2005	yes		25.6893	25.7862	26.9151	24.4108	24.6077	26.182				6	3	7	4	4	7	12	12	12	58	58	58	42.644	0	32.342	295060000	36
O43795	O43795	Unconventional myosin-Ib	MYO1B	78.3545	79.4732		yes	23.3931	28.9014	26.06	27.7634	26.6333	25.0765				3	22	8	26	19	9	28	28	27	29.1	29.1	27.6	131.98	0	69.604	823360000	102
P55060	P55060	Exportin-2	CSE1L	78.3472	75.5048	yes	yes	24.9199	25.7335	27.6938	24.8209	25.7318	24.9521				5	6	14	10	15	9	19	19	19	26.3	26.3	26.3	110.42	0	39.379	317450000	61
Q15369	Q15369	Transcription elongation factor B polypeptide 1	TCEB1	78.347	73.6989			25.3681	27.0472	25.9317	25.1966	23.5387	24.9636				3	5	3	6	2	5	7	7	7	66.1	66.1	66.1	12.473	0	26.341	239970000	26
P04844	P04844	Dolichyl-diphosphooligosaccharide--protein glycosyltransferase subunit 2	RPN2	78.345	77.3671			24.807	26.5584	26.9796	25.4782	25.7087	26.1802				4	8	10	9	12	13	15	15	15	37.9	37.9	37.9	69.283	0	104.49	383540000	58
Q9H7B2	Q9H7B2	Ribosome production factor 2 homolog	RPF2	78.3367	79.0529			24.344	29.0167	24.976	26.9173	25.6241	26.5115				4	12	4	9	8	9	12	12	12	43.8	43.8	43.8	35.582	0	40.358	675460000	52
Q99873	Q99873	Protein arginine N-methyltransferase 1	PRMT1	78.3223	77.3413	yes	yes	24.6097	26.6388	27.0738	25.4761	26.8449	25.0203				4	7	8	8	8	7	13	13	13	46.8	46.8	46.8	41.515	0	33.467	429790000	48
Q9Y2S7	Q9Y2S7	Polymerase delta-interacting protein 2	POLDIP2	78.3152	73.3513	yes		25.7319	26.5289	26.0544	24.1383	24.6284	24.5846				6	7	6	6	6	6	10	10	10	38.6	38.6	38.6	42.033	0	18.214	211040000	37
Q99497	Q99497	Protein deglycase DJ-1	PARK7	78.2831	72.8641	yes	yes	25.6687	25.3846	27.2298	23.1046	24.4756	25.2839				5	4	8	4	4	7	9	9	9	63	63	63	19.891	0	29.06	228500000	31
Q9Y5Y2	Q9Y5Y2	Cytosolic Fe-S cluster assembly factor NUBP2	NUBP2	78.2815	66.5564	yes		26.687	27.4288	24.1657	22.3086	22.3125	21.9353				2	2	2	2	2	2	4	4	4	16.6	16.6	16.6	28.825	0	7.9658	174550000	13
Q9UNX4	Q9UNX4	WD repeat-containing protein 3	WDR3	78.2617	78.9162			24.278	29.22	24.7637	27.2963	26.0029	25.617				5	27	4	21	16	14	33	33	33	44.8	44.8	44.8	106.1	0	95.072	730650000	97
P50402	P50402	Emerin	EMD	78.2508	79.4491			25.3157	28.2598	24.6753	27.224	26.0389	26.1862				4	7	1	10	7	6	11	11	11	44.9	44.9	44.9	28.994	0	26.481	636380000	42
P13489	P13489	Ribonuclease inhibitor	RNH1	78.2259	75.2063	yes	yes	25.8503	25.8224	26.5532	24.8741	24.9969	25.3353				6	3	5	6	6	8	9	9	9	28.6	28.6	28.6	49.973	0	30.064	265480000	34
O14974;O60237	O14974	Protein phosphatase 1 regulatory subunit 12A	PPP1R12A	78.1844	79.3734		yes	24.0168	28.6016	25.566	27.7934	26.3511	25.2289				3	15	4	22	13	8	26	26	26	28.7	28.7	28.7	115.28	0	65.693	762020000	69
Q14498;Q86U06	Q14498	RNA-binding protein 39	RBM39	78.1772	78.5876		yes	24.4913	28.2833	25.4026	26.7676	26.0385	25.7815				3	11	5	13	10	8	16	16	16	41.7	41.7	41.7	59.379	0	55.956	542050000	51
Q15269	Q15269	Periodic tryptophan protein 2 homolog	PWP2	78.1582	78.9372			23.7116	28.9574	25.4892	27.3682	25.7641	25.8049				4	19	6	20	12	13	26	26	26	38.1	38.1	38.1	102.45	0	122.57	697390000	74
Q99848	Q99848	Probable rRNA-processing protein EBP2	EBNA1BP2	78.0683	80.704			25.1557	28.4471	24.4655	27.1352	26.6203	26.9485				5	9	2	12	11	12	15	15	15	47.4	47.4	47.4	34.852	0	106.73	763320000	55
P40925	P40925	Malate dehydrogenase, cytoplasmic	MDH1	78.0618	73.4217	yes		25.5634	24.7882	27.7102	22.1339	25.6736	25.6142				4	2	8	1	7	6	10	10	10	37.1	37.1	37.1	36.426	0	26.122	301410000	31
Q99729	Q99729	Heterogeneous nuclear ribonucleoprotein A/B	HNRNPAB	78.0254	81.4969		yes	22.9555	28.9058	26.1641	27.2897	27.2139	26.9933				1	8	3	7	9	7	10	10	10	23.5	23.5	23.5	36.224	0	39.005	940280000	46
P27694	P27694	Replication protein A 70 kDa DNA-binding subunit;Replication protein A 70 kDa DNA-binding subunit, N-terminally processed	RPA1	77.9473	76.9282		yes	24.0419	27.8028	26.1026	26.8064	25.4182	24.7036				3	10	7	15	11	7	15	15	15	35.6	35.6	35.6	68.137	0	48.982	435970000	51
Q8NE71	Q8NE71	ATP-binding cassette sub-family F member 1	ABCF1	77.9206	80.64	yes		24.549	27.0042	26.3674	27.5223	26.6398	26.4779				3	9	7	21	18	17	24	24	24	39.5	39.5	39.5	95.925	0	92.734	706980000	79
P62314	P62314	Small nuclear ribonucleoprotein Sm D1	SNRPD1	77.8833	78.7597		yes	23.5028	28.147	26.2335	26.8594	25.6463	26.254				2	4	3	4	3	4	4	4	4	37.8	37.8	37.8	13.281	0	18.061	555280000	23
P61604	P61604	10 kDa heat shock protein, mitochondrial	HSPE1	77.8362	74.2293	yes		25.1967	25.8126	26.8269	23.7446	25.4017	25.083				3	4	4	3	6	4	7	7	7	63.7	63.7	63.7	10.932	0	15.843	241710000	24
P00505	P00505	Aspartate aminotransferase, mitochondrial	GOT2	77.7987	74.328			25.6694	24.6215	27.5078	23.2225	25.6589	25.4466				6	3	8	3	10	9	14	14	14	41.2	41.2	41.2	47.517	0	32.332	289120000	41
P49792;O14715;Q99666;P0DJD0;P0DJD1;Q05823	P49792	E3 SUMO-protein ligase RanBP2	RANBP2	77.7902	80.3919		yes	23.7178	29.5778	24.4946	27.9143	25.687	26.7906				2	36	3	32	10	25	67	67	44	30.9	30.9	21.6	358.2	0	145.97	1009600000	166
Q92973;O14787	Q92973	Transportin-1	TNPO1	77.7787	73.053	yes	yes	24.9311	26.0025	26.8451	23.851	24.9062	24.2958				5	8	11	5	9	7	12	12	12	17.4	17.4	17.4	102.35	0	28.612	203020000	44
P0DN76;Q01081;Q8WU68	P0DN76;Q01081	Splicing factor U2AF 35 kDa subunit	U2AF1	77.7532	79.0504	yes	yes	24.3003	27.5182	25.9347	26.9512	25.5772	26.522				1	3	3	6	3	6	6	6	6	35	35	35	27.872	0	58.832	540430000	22
Q96EP5	Q96EP5	DAZ-associated protein 1	DAZAP1	77.7479	77.2559		yes	24.6661	27.1036	25.9782	26.5078	25.0076	25.7405				3	4	4	6	4	4	8	8	8	34.4	34.4	34.4	43.383	0	44.087	388660000	29
Q6DKI1	Q6DKI1	60S ribosomal protein L7-like 1	RPL7L1	77.7417	78.8449			23.8807	28.2513	25.6097	27.0553	25.6176	26.172				2	8	4	10	7	7	10	10	10	48.8	48.8	48.8	28.661	0	58.599	575030000	41
P63000;P60763;P15153	P63000	Ras-related C3 botulinum toxin substrate 1	RAC1	77.7268	75.9603			24.8859	26.3481	26.4928	25.6866	24.7482	25.5255				3	4	4	4	4	5	5	5	5	30.7	30.7	30.7	21.45	0	11.436	293750000	21
Q01650;Q9UM01;Q92536	Q01650	Large neutral amino acids transporter small subunit 1	SLC7A5	77.722	74.6	yes		25.8082	26.5296	25.3842	25.0312	24.8004	24.7684				3	4	3	5	3	3	7	7	7	16	16	16	55.01	0	16.653	236250000	20
P16070	P16070	CD44 antigen	CD44	77.6923	75.4601		yes	24.9884	27.3889	25.315	26.2632	25.0295	24.1674				3	5	3	5	2	4	6	6	6	9.2	9.2	9.2	81.537	0	16.528	320920000	24
P16615;O14983;Q93084	P16615	Sarcoplasmic/endoplasmic reticulum calcium ATPase 2	ATP2A2	77.6899	75.2083	yes		25.2014	26.6198	25.8687	25.6768	25.2874	24.2441				6	8	5	12	10	7	19	19	19	23.1	23.1	23.1	114.76	0	41.784	270720000	50
P11586	P11586	C-1-tetrahydrofolate synthase, cytoplasmic;Methylenetetrahydrofolate dehydrogenase;Methenyltetrahydrofolate cyclohydrolase;Formyltetrahydrofolate synthetase;C-1-tetrahydrofolate synthase, cytoplasmic, N-terminally processed	MTHFD1	77.6482	75.4637	yes		25.2001	26.03	26.4181	25.1185	25.6506	24.6946				6	7	7	8	13	7	14	14	14	17.1	17.1	17.1	101.56	0	31.007	269320000	50
O96019;O94805	O96019	Actin-like protein 6A	ACTL6A	77.6445	77.6035		yes	23.2593	28.3804	26.0048	26.9274	24.7636	25.9125				2	8	5	11	6	9	14	14	14	45.7	45.7	45.7	47.46	0	152.02	520390000	52
P62158;P27482;P02585	P62158	Calmodulin	CALM1	77.5936	77.1891	yes	yes	23.7637	27.6537	26.1762	26.6484	24.9762	25.5645				2	5	3	6	3	4	7	7	7	60.4	60.4	60.4	16.837	0	50.603	419600000	23
P53634	P53634	Dipeptidyl peptidase 1;Dipeptidyl peptidase 1 exclusion domain chain;Dipeptidyl peptidase 1 heavy chain;Dipeptidyl peptidase 1 light chain	CTSC	77.5709	68.6464			23.8424	26.3685	27.36	22.6534	21.6764	24.3166				2	4	6	2	1	4	7	7	7	17.3	17.3	17.3	51.853	0	11.114	167700000	19
P07954	P07954	Fumarate hydratase, mitochondrial	FH	77.5431	73.8357	yes		24.8905	25.4962	27.1564	23.2655	25.3208	25.2494				4	5	7	3	8	7	11	11	11	40	40	40	54.636	0	42.168	241790000	35
Q92598	Q92598	Heat shock protein 105 kDa	HSPH1	77.4927	71.8555	yes		25.313	25.652	26.5277	24.1313	24.2627	23.4615				8	5	9	5	4	4	18	16	15	27.6	24.9	23.3	96.864	0	33.401	167280000	43
Q9Y617	Q9Y617	Phosphoserine aminotransferase	PSAT1	77.4896	72.1652	yes		24.8043	25.0618	27.6235	23.1742	24.0254	24.9656				4	3	8	3	4	6	13	13	13	37.8	37.8	37.8	40.422	0	28.71	211620000	30
P39656	P39656	Dolichyl-diphosphooligosaccharide--protein glycosyltransferase 48 kDa subunit	DDOST	77.4884	77.4336			24.7711	26.6546	26.0627	25.9255	25.9252	25.5829				3	6	5	8	9	7	10	10	10	31.6	31.6	31.6	50.8	0	22.285	362930000	40
P53621	P53621	Coatomer subunit alpha;Xenin;Proxenin	COPA	77.4848	77.2789	yes	yes	25.3891	25.4634	26.6323	26.0399	25.8609	25.3781				8	6	10	19	18	15	28	28	28	31.5	31.5	31.5	138.34	0	51.839	356440000	77
Q9Y224	Q9Y224	UPF0568 protein C14orf166	C14orf166	77.4826	79.4466	yes		25.0737	25.982	26.4269	26.9446	25.9498	26.5522				4	4	7	10	7	8	13	13	13	63.5	63.5	63.5	28.068	0	45.151	531120000	46
P61981	P61981	14-3-3 protein gamma;14-3-3 protein gamma, N-terminally processed	YWHAG	77.4737	75.1097	yes	yes	24.3694	25.727	27.3773	24.3773	25.4086	25.3238				1	4	4	4	4	3	10	6	6	49.8	36	36	28.302	0	41.927	275980000	22
P61160	P61160	Actin-related protein 2	ACTR2	77.4314	73.6648			25.0616	27.4446	24.9252	25.0118	24.0616	24.5914				4	6	3	4	3	5	10	10	10	36	36	36	44.76	0	23.022	230140000	23
P55884	P55884	Eukaryotic translation initiation factor 3 subunit B	EIF3B	77.41	72.9911	yes	yes	24.9262	25.3727	27.1111	24.7292	25.1932	23.0687				6	5	7	6	9	3	11	11	11	15.6	15.6	15.6	92.48	0	22.489	217670000	37
Q3ZCQ8	Q3ZCQ8	Mitochondrial import inner membrane translocase subunit TIM50	TIMM50	77.382	73.4144	yes		25.1876	26.4704	25.724	24.2709	24.8252	24.3183				4	5	3	3	5	3	6	6	6	19.3	19.3	19.3	39.646	0	27.909	195020000	23
Q2TAY7	Q2TAY7	WD40 repeat-containing protein SMU1;WD40 repeat-containing protein SMU1, N-terminally processed	SMU1	77.3599	79.1358			23.9516	28.1516	25.2567	27.1034	25.8088	26.2236				4	11	5	15	9	11	18	18	18	48.1	48.1	48.1	57.543	0	72.499	583870000	59
Q14254	Q14254	Flotillin-2	FLOT2	77.3515	76.6452			23.5506	27.6599	26.141	26.5143	25.0494	25.0815				4	11	7	14	10	8	17	17	17	47.7	47.7	47.7	47.064	0	64.57	386170000	59
O60841	O60841	Eukaryotic translation initiation factor 5B	EIF5B	77.2778	77.6173			24.4823	25.7499	27.0456	26.6212	25.7762	25.2199				3	4	9	15	9	6	16	16	16	21.3	21.3	21.3	138.83	0	43.812	405910000	52
Q9Y5S9	Q9Y5S9	RNA-binding protein 8A	RBM8A	77.2711	75.9221			23.8461	27.7359	25.6891	25.9753	25.0239	24.9229				1	6	3	4	4	4	7	7	7	47.1	47.1	47.1	19.889	0	32.252	330760000	28
Q9H0S4	Q9H0S4	Probable ATP-dependent RNA helicase DDX47	DDX47	77.2636	79.7296			24.2213	27.662	25.3803	27.0969	26.0714	26.5613				3	10	5	14	10	11	14	14	14	37.8	37.8	37.8	50.646	0	42.885	596290000	59
Q09028	Q09028	Histone-binding protein RBBP4	RBBP4	77.2483	78.2292		yes	23.2768	27.9036	26.0679	26.2164	25.5177	26.4951				1	7	3	6	5	8	15	9	9	67.5	59.5	59.5	47.655	0	153.6	474830000	31
Q96HS1	Q96HS1	Serine/threonine-protein phosphatase PGAM5, mitochondrial	PGAM5	77.2448	77.6402			23.3811	28.183	25.6807	26.9875	25.307	25.3457				1	13	3	11	6	6	16	16	16	68.2	68.2	68.2	32.004	0	46.1	495550000	44
P18085	P18085	ADP-ribosylation factor 4	ARF4	77.2434	73.7841	yes	yes	25.0611	25.9187	26.2636	24.7631	23.9801	25.0409				5	4	4	5	2	6	12	7	7	65.6	35.6	35.6	20.511	0	11.301	203150000	26
Q01105;P0DME0	Q01105;P0DME0	Protein SET;Protein SETSIP	SET;SETSIP	77.2178	74.6009	yes		25.2274	25.2487	26.7417	23.675	25.3123	25.6136				2	2	4	3	4	4	6	6	6	15.5	15.5	15.5	33.488	0	15.643	247880000	20
O95782	O95782	AP-2 complex subunit alpha-1	AP2A1	77.1915	79.9619			22.3858	28.0043	26.8014	27.46	26.6115	25.8904				0	9	4	17	11	6	29	29	21	35.1	35.1	25	107.54	0	81.214	707280000	82
Q15459	Q15459	Splicing factor 3A subunit 1	SF3A1	77.1678	77.6946			23.8917	28.9601	24.316	27.1497	25.8422	24.7027				2	18	2	21	13	6	24	24	24	35.4	35.4	35.4	88.885	0	54.09	610040000	62
P15121;C9JRZ8	P15121	Aldose reductase	AKR1B1	77.1481	77.763			24.0232	26.1404	26.9845	25.4613	25.9425	26.3592				2	4	8	8	12	11	14	14	14	61.4	61.4	61.4	35.853	0	36.427	393410000	54
Q15061	Q15061	WD repeat-containing protein 43	WDR43	77.1232	78.5552			23.2894	28.5273	25.3065	27.3371	25.6466	25.5715				2	14	4	17	13	9	20	20	20	40.5	40.5	40.5	74.89	0	128.18	609790000	61
P51532	P51532	Transcription activator BRG1	SMARCA4	77.1134	78.5408		yes	24.0053	28.4471	24.661	26.988	25.6819	25.8709				1	15	2	13	7	6	32	32	20	23.7	23.7	15.6	184.64	0	87.703	558700000	82
P40616	P40616	ADP-ribosylation factor-like protein 1	ARL1	77.1072	72.1989	yes		25.1853	26.1278	25.7941	24.0663	24.0091	24.1235				4	5	3	4	3	4	5	5	5	40.9	40.9	40.9	20.417	0	11.118	160070000	22
P18206	P18206	Vinculin	VCL	77.0975	69.4834	yes	yes	24.6867	24.6631	27.7477	20.9924	25.0744	23.4166				6	4	17	1	10	4	21	21	21	22.8	22.8	22.8	123.8	0	37.146	201080000	44
P48729;Q8N752	P48729	Casein kinase I isoform alpha	CSNK1A1	77.0852	75.9356			23.8327	25.6044	27.6481	25.4118	25.3833	25.1405				4	5	7	5	8	7	9	9	9	30	30	30	38.914	0	18.628	313710000	42
P26640	P26640	Valine--tRNA ligase	VARS	77.0794	72.9598	yes	yes	25.3451	25.1827	26.5516	24.3213	24.2031	24.4354				9	5	9	6	5	7	15	15	15	16.2	16.2	16.2	140.47	0	27.319	180630000	43
P84090	P84090	Enhancer of rudimentary homolog	ERH	77.0742	77.4342		yes	23.4795	27.9207	25.674	26.3519	25.2163	25.866				1	4	2	4	3	4	4	4	4	49	49	49	12.259	0	13.674	421150000	18
Q1KMD3	Q1KMD3	Heterogeneous nuclear ribonucleoprotein U-like protein 2	HNRNPUL2	77.0692	77.4764		yes	22.9645	28.3709	25.7338	26.99	25.4701	25.0163				3	17	5	18	9	9	25	25	25	44.3	44.3	44.3	85.104	0	102.97	508930000	65
P13667	P13667	Protein disulfide-isomerase A4	PDIA4	77.0685	74.2484	yes		25.5452	24.1958	27.3275	23.8527	25.2411	25.1546				8	3	10	4	9	8	17	17	17	29.8	29.8	29.8	72.932	0	40.866	249950000	46
P24534	P24534	Elongation factor 1-beta	EEF1B2	77.0358	74.8464	yes	yes	25.0331	25.0192	26.9835	24.5889	24.7691	25.4884				2	2	4	4	4	4	4	4	4	23.1	23.1	23.1	24.763	0	34.101	244030000	25
O75390	O75390	Citrate synthase, mitochondrial	CS	77.0067	74.5365	yes		25.1846	24.9221	26.9	24.8131	24.5273	25.1961				4	3	5	6	5	6	9	9	9	30.9	30.9	30.9	51.712	0	26.73	229960000	31
Q13247	Q13247	Serine/arginine-rich splicing factor 6	SRSF6	77.001	80.8171		yes	24.5677	27.0214	25.4119	27.1835	26.7835	26.8501				1	4	3	7	5	7	11	11	8	27.3	27.3	24.7	39.586	0	32.717	680860000	38
Q7KZF4	Q7KZF4	Staphylococcal nuclease domain-containing protein 1	SND1	76.9839	77.2545	yes	yes	24.9355	25.1048	26.9436	25.5279	25.945	25.7816				5	4	11	9	14	17	26	26	26	34.8	34.8	34.8	102	0	57.168	348600000	62
P36542	P36542	ATP synthase subunit gamma, mitochondrial	ATP5C1	76.9795	76.5273		yes	24.524	26.3446	26.1109	26.0581	25.0762	25.393				3	6	4	8	6	6	8	8	8	27.5	27.5	27.5	32.996	0	18.527	309880000	35
P08579	P08579	U2 small nuclear ribonucleoprotein B	SNRPB2	76.9645	74.9166			23.7634	27.555	25.6461	25.9549	24.5166	24.4451				0	5	0	3	3	2	9	9	7	41.8	41.8	35.1	25.486	0	13.482	288650000	20
Q9H0A0	Q9H0A0	N-acetyltransferase 10	NAT10	76.9633	79.5537			23.9492	29.0805	23.9336	27.3845	26.2301	25.9391				4	24	2	23	18	17	37	37	37	42.9	42.9	42.9	115.73	0	86.725	749670000	91
P23921	P23921	Ribonucleoside-diphosphate reductase large subunit	RRM1	76.9419	73.5827	yes	yes	25.732	24.8192	26.3907	24.338	25.3093	23.9354				8	2	7	5	10	4	15	15	15	26.1	26.1	26.1	90.069	0	27.911	205720000	35
P25789	P25789	Proteasome subunit alpha type-4	PSMA4	76.9392	72.2968	yes	yes	25.0559	25.2395	26.6438	24.1091	24.0938	24.0939				4	5	5	5	5	5	6	6	6	26.8	26.8	26.8	29.483	0	16.686	166050000	30
Q96PK6	Q96PK6	RNA-binding protein 14	RBM14	76.9233	79.8494		yes	22.5335	29.1211	25.2687	27.5472	26.2013	26.1009				1	16	3	15	10	10	21	21	21	35.7	35.7	35.7	69.491	0	59.363	802550000	61
Q04637;REV__Q8NEG2;O43432	Q04637	Eukaryotic translation initiation factor 4 gamma 1	EIF4G1	76.8712	78.6896	yes	yes	24.9773	25.2553	26.6386	26.3411	26.1666	26.1819				5	5	7	17	16	13	23	23	23	19.3	19.3	19.3	175.49	0	64.756	440040000	62
Q13310;P0CB38	Q13310	Polyadenylate-binding protein 4	PABPC4	76.87	77.833	yes	yes	24.223	25.3667	27.2803	26.8279	26.3301	24.675				3	4	9	10	9	4	24	14	14	41.3	25	25	70.782	0	58.262	457950000	41
P05161	P05161	Ubiquitin-like protein ISG15	ISG15	76.8689	73.5932		yes	24.9127	25.3778	26.5784	24.4753	24.4452	24.6727				1	2	3	3	3	2	4	4	4	23	23	23	17.887	0	6.6103	191860000	14
P58107	P58107	Epiplakin	EPPK1	76.8684	75.5467	yes	yes	24.7176	26.646	25.5048	25.4655	24.6583	25.4229				4	10	6	12	6	9	24	17	17	25.8	19.4	19.4	555.61	0	87.784	260030000	51
Q9Y3T9	Q9Y3T9	Nucleolar complex protein 2 homolog	NOC2L	76.8645	77.264			23.8526	28.0475	24.9644	26.762	25.1264	25.3756				3	9	3	11	7	9	11	11	11	16.2	16.2	16.2	84.918	0	45.399	440370000	44
Q13263	Q13263	Transcription intermediary factor 1-beta	TRIM28	76.8153	76.8614		yes	24.5883	26.8101	25.4169	25.862	25.7287	25.2707				5	8	4	10	12	10	13	13	13	19.4	19.4	19.4	88.549	0	32.149	324380000	48
P15311	P15311	Ezrin	EZR	76.7921	70.8697	yes	yes	24.7227	24.4652	27.6042	22.3425	24.3656	24.1616				3	2	10	3	4	3	20	12	11	38.6	25.9	24.6	69.412	0	39.024	185180000	25
O00410	O00410	Importin-5	IPO5	76.7823	72.9053	yes	yes	25.3407	23.7943	27.6473	23.976	24.8795	24.0498				5	3	13	7	8	6	19	19	19	28.8	28.8	28.8	123.63	0	38.501	223190000	43
P59998	P59998	Actin-related protein 2/3 complex subunit 4	ARPC4	76.75	75.422	yes		23.9251	26.8658	25.9591	25.7507	24.7851	24.8862				2	5	3	6	4	4	6	6	6	41.1	41.1	41.1	19.667	0	16.611	268340000	24
P21291	P21291	Cysteine and glycine-rich protein 1	CSRP1	76.7445	75.9978	yes	yes	23.4118	26.016	27.3167	24.8996	25.3933	25.7049				1	3	6	4	6	5	7	7	7	55.4	55.4	55.4	20.567	0	37.47	303690000	21
Q02880	Q02880	DNA topoisomerase 2-beta	TOP2B	76.7353	76.7002		yes	23.0866	28.5334	25.1153	26.6146	24.8518	25.2338				2	21	4	20	10	11	42	29	29	29.6	21.7	21.7	183.26	0	55.782	453250000	75
Q01844	Q01844	RNA-binding protein EWS	EWSR1	76.7235	80.2206	yes	yes	24.0997	26.9891	25.6347	27.1428	26.9889	26.0889				2	4	3	7	4	5	7	7	7	14	14	14	68.477	0	39.081	629830000	36
Q99714	Q99714	3-hydroxyacyl-CoA dehydrogenase type-2	HSD17B10	76.7101	74.7024	yes	yes	25.078	25.032	26.6001	24.8238	24.6239	25.2547				5	3	6	7	6	7	8	8	8	52.5	52.5	52.5	26.923	0	30.394	224120000	36
P00367;P49448	P00367;P49448	Glutamate dehydrogenase 1, mitochondrial;Glutamate dehydrogenase 2, mitochondrial	GLUD1;GLUD2	76.6187		yes		24.8948	25.1073	26.6166		24.1295	25.1819				6	4	8	1	6	8	12	12	12	26.5	26.5	26.5	61.397	0	28.097	161690000	34
O14980	O14980	Exportin-1	XPO1	76.5952	73.7393	yes	yes	23.8996	26.1008	26.5948	24.4025	24.9295	24.4073				3	9	11	9	11	10	16	16	16	19	19	19	123.38	0	29.764	200750000	51
Q14152	Q14152	Eukaryotic translation initiation factor 3 subunit A	EIF3A	76.5753	74.7072	yes		24.3949	24.8104	27.37	25.0777	24.8282	24.8013				4	3	12	12	11	10	20	20	20	16.4	16.4	16.4	166.57	0	35.849	245560000	55
O75955	O75955	Flotillin-1	FLOT1	76.5317	77.9717			23.6857	28.0139	24.8321	27.0795	25.2527	25.6395				4	13	3	18	9	13	19	19	19	56.9	56.9	56.9	47.355	0	75.647	496890000	65
P37108	P37108	Signal recognition particle 14 kDa protein	SRP14	76.5193	80.7343		yes	24.7653	26.204	25.55	27.3138	26.6847	26.7358				2	2	2	8	6	6	9	9	9	65.4	65.4	65.4	14.57	0	33.884	657740000	25
P36871	P36871	Phosphoglucomutase-1	PGM1	76.515	74.355	yes		24.4286	25.1601	26.9263	23.611	25.1846	25.5594				4	5	12	6	13	15	22	22	22	45.9	45.9	45.9	61.448	0	42.393	234400000	55
Q12931	Q12931	Heat shock protein 75 kDa, mitochondrial	TRAP1	76.5149	69.4943	yes	yes	24.9459	25.1583	26.4107	22.9719	23.7338	22.7886				5	4	7	4	4	3	11	11	11	20.5	20.5	20.5	80.109	0	32.793	120070000	27
P40939	P40939	Trifunctional enzyme subunit alpha, mitochondrial;Long-chain enoyl-CoA hydratase;Long chain 3-hydroxyacyl-CoA dehydrogenase	HADHA	76.5133	73.0807	yes		24.0591	26.112	26.3422	24.7843	24.7629	23.5335				4	7	7	9	9	5	14	14	14	30.5	30.5	30.5	82.999	0	31.638	186050000	44
Q13435	Q13435	Splicing factor 3B subunit 2	SF3B2	76.4842	79.454		yes	23.0653	28.6696	24.7493	27.2377	26.2934	25.9229				2	17	2	18	12	11	24	24	24	36.5	36.5	36.5	100.23	0	62.908	667370000	67
P11413	P11413	Glucose-6-phosphate 1-dehydrogenase	G6PD	76.4724	71.883	yes	yes	24.9897	24.2723	27.2104	22.6732	24.4937	24.7161				5	2	10	2	6	10	16	16	16	35.5	35.5	35.5	59.256	0	28.659	183320000	37
O00422	O00422	Histone deacetylase complex subunit SAP18	SAP18	76.4517	77.0621			23.602	28.1157	24.734	26.4665	24.9963	25.5993				2	8	3	9	7	7	11	11	11	65.4	65.4	65.4	17.561	0	20.444	414640000	42
O75340	O75340	Programmed cell death protein 6	PDCD6	76.4225	74.7532	yes	yes	23.6504	26.3163	26.4558	24.5692	24.5951	25.5889				1	3	3	4	3	4	5	5	5	30.4	30.4	30.4	21.868	0	21.356	233650000	19
P50502;Q8NFI4;Q8IZP2	P50502;Q8NFI4;Q8IZP2	Hsc70-interacting protein;Putative protein FAM10A5;Putative protein FAM10A4	ST13;ST13P5;ST13P4	76.3902	71.8659	yes		24.9828	24.6265	26.7809	23.5033	23.4291	24.9335				4	4	5	4	4	6	6	6	6	17.6	17.6	17.6	41.331	0	13.881	163480000	27
P45973	P45973	Chromobox protein homolog 5	CBX5	76.3809	78.8344			21.6753	28.4853	26.2203	26.9792	25.7404	26.1148				1	7	2	7	4	5	9	9	8	56.5	56.5	50.3	22.225	0	31.651	595470000	31
Q13509;CON__ENSEMBL:ENSBTAP00000025008;Q9H4B7	Q13509	Tubulin beta-3 chain	TUBB3	76.3747	71.2903		yes	24.2055	26.4525	25.7167	22.8377	25.3334	23.1192				2	4	2	2	5	2	23	6	6	59.6	27.1	27.1	50.432	0	20.679	165480000	19
Q15084	Q15084	Protein disulfide-isomerase A6	PDIA6	76.3563	74.1343	yes	yes	24.5083	24.5899	27.2581	24.3207	24.8346	24.979				2	2	7	6	5	5	11	11	11	32	32	32	48.121	0	26.965	221870000	27
P06753	P06753	Tropomyosin alpha-3 chain	TPM3	76.2847	74.9423	yes	yes	23.238	26.5655	26.4812	25.4901	24.6733	24.7789				2	4	3	4	4	4	12	4	4	33	15.4	15.4	32.95	0	9.3187	246160000	25
P62306	P62306	Small nuclear ribonucleoprotein F	SNRPF	76.227	75.5235			23.5702	26.813	25.8438	25.7778	24.544	25.2017				1	2	2	4	2	3	4	4	4	48.8	48.8	48.8	9.7251	0	20.371	267540000	21
P26447	P26447	Protein S100-A4	S100A4	76.2226	74.7986	yes	yes	24.6023	25.4208	26.1995	24.4918	24.8231	25.4837				2	2	2	3	4	3	4	4	4	35.6	35.6	35.6	11.728	0	6.4039	217530000	18
P98179	P98179	RNA-binding protein 3	RBM3	76.2182	78.3552		yes	22.4752	27.6524	26.0906	26.5359	25.7325	26.0868				1	3	3	4	3	4	5	5	5	56.7	56.7	56.7	17.17	0	70.4	465130000	25
P51858	P51858	Hepatoma-derived growth factor	HDGF	76.2087	74.5701	yes	yes	23.988	26.0973	26.1234	24.7109	25.0388	24.8204				2	3	4	5	5	4	8	7	7	45.8	42.5	42.5	26.788	0	20.067	211280000	24
Q9UHX1	Q9UHX1	Poly(U)-binding-splicing factor PUF60	PUF60	76.1453	75.2737		yes	23.3183	27.3182	25.5088	25.4529	24.6239	25.1969				3	10	4	12	6	9	14	14	14	30.2	30.2	30.2	59.875	0	45.255	265800000	46
Q8TEM1	Q8TEM1	Nuclear pore membrane glycoprotein 210	NUP210	76.1453	75.671			23.9133	27.8792	24.3528	26.2286	24.065	25.3774				4	14	3	17	7	13	21	21	21	15.7	15.7	15.7	205.11	0	59.474	337810000	59
P49755	P49755	Transmembrane emp24 domain-containing protein 10	TMED10	76.1384	76.7885			24.0104	25.8204	26.3076	25.6879	25.5311	25.5695				2	3	3	5	5	6	6	6	6	39.7	39.7	39.7	24.976	0	14.881	302100000	27
P00491	P00491	Purine nucleoside phosphorylase	PNP	76.1375	72.5654	yes		24.685	24.5663	26.8862	22.7855	25.0505	24.7294				4	3	8	3	7	5	9	9	9	42.6	42.6	42.6	32.118	0	26.665	185860000	30
Q14134	Q14134	Tripartite motif-containing protein 29	TRIM29	76.1253	71.9052		yes	23.6518	25.7747	26.6988	24.0544	24.3323	23.5185				2	5	4	5	4	3	12	12	12	22.3	22.3	22.3	65.834	0	19.204	157870000	22
Q8NCA5	Q8NCA5	Protein FAM98A	FAM98A	76.0842	78.9091			24.5152	26.7921	24.7769	26.4777	26.2613	26.1701				3	5	2	9	9	7	12	12	10	29.5	29.5	26.8	55.4	0	93.279	454170000	52
Q9NV79	Q9NV79	Protein-L-isoaspartate O-methyltransferase domain-containing protein 2	PCMTD2	76.0447	71.2357			24.9948	25.5952	25.4547	22.652	24.4574	24.1263				3	4	3	2	7	5	7	7	7	23	23	23	41.071	0	14.024	134160000	25
Q5QJE6	Q5QJE6	Deoxynucleotidyltransferase terminal-interacting protein 2	DNTTIP2	75.9935	75.927			23.6477	28.3785	23.9673	26.8834	24.8457	24.1979				3	17	2	15	8	6	19	19	19	32.7	32.7	32.7	84.468	0	76.317	434740000	53
P67775;P62714;P60510	P67775;P62714	Serine/threonine-protein phosphatase 2A catalytic subunit alpha isoform;Serine/threonine-protein phosphatase 2A catalytic subunit beta isoform	PPP2CA;PPP2CB	75.9838	71.5667			23.8544	25.7259	26.4035	23.3201	23.6137	24.6329				2	5	6	1	4	5	8	8	8	32.7	32.7	32.7	35.594	0	37.926	145180000	23
P39748	P39748	Flap endonuclease 1	FEN1	75.9746	74.7036	yes	yes	24.4306	25.2388	26.3052	24.8126	24.6456	25.2454				2	3	5	8	6	7	11	11	11	42.9	42.9	42.9	42.592	0	37.703	210090000	31
P78347;Q86UP8;Q6EKJ0	P78347	General transcription factor II-I	GTF2I	75.9378	75.8515		yes	24.127	27.3715	24.4393	25.7933	25.2418	24.8164				4	10	3	15	11	9	19	19	19	24	24	24	112.42	0	47.122	290350000	56
Q96AE4	Q96AE4	Far upstream element-binding protein 1	FUBP1	75.901	76.0044	yes	yes	24.1526	27.0179	24.7305	26.101	24.9657	24.9377				3	10	4	11	9	7	16	14	13	31.7	30.4	29	67.56	0	37.347	291320000	50
P26358	P26358	DNA (cytosine-5)-methyltransferase 1	DNMT1	75.8914	79.5679			23.7102	28.4265	23.7547	27.5609	25.8941	26.1129				5	20	2	32	16	15	36	36	36	28.7	28.7	28.7	183.16	0	89.051	680250000	91
Q969X6	Q969X6	Cirhin	CIRH1A	75.8735	76.9686			23.198	28.3754	24.3001	26.6323	25.0404	25.2959				2	14	2	13	8	9	15	15	15	35.3	35.3	35.3	76.889	0	79.041	440250000	47
Q14126	Q14126	Desmoglein-2	DSG2	75.869	78.5215		yes	22.0293	28.7094	25.1303	28.194	25.6704	24.6571				1	17	5	23	12	6	29	29	29	44	44	44	122.29	0	95.297	812250000	64
Q6YN16	Q6YN16	Hydroxysteroid dehydrogenase-like protein 2	HSDL2	75.8246	72.6508	yes		24.1123	25.9665	25.7458	24.1588	24.1175	24.3745				3	4	4	4	4	4	7	7	7	24.9	24.9	24.9	45.394	0	20.53	152280000	23
Q92621	Q92621	Nuclear pore complex protein Nup205	NUP205	75.8191	79.4922			22.8587	29.1137	23.8467	27.6626	25.2518	26.5778				3	29	2	35	13	24	41	41	41	25.6	25.6	25.6	227.92	0	103.73	798970000	115
P27348	P27348	14-3-3 protein theta	YWHAQ	75.8183	74.2142	yes	yes	22.5577	25.9148	27.3458	24.4416	24.7541	25.0185				1	4	7	5	5	6	13	9	9	51.8	40.8	40.8	27.764	0	24.471	233560000	31
P13995	P13995	Bifunctional methylenetetrahydrofolate dehydrogenase/cyclohydrolase, mitochondrial;NAD-dependent methylenetetrahydrofolate dehydrogenase;Methenyltetrahydrofolate cyclohydrolase	MTHFD2	75.8137	72.4943			24.8732	25.4022	25.5383	24.0066	24.6752	23.8125				3	3	3	4	5	2	7	7	7	36.3	36.3	36.3	37.895	0	10.366	147940000	21
O43684	O43684	Mitotic checkpoint protein BUB3	BUB3	75.8126	75.75	yes	yes	22.9297	26.6552	26.2277	25.8274	25.0451	24.8775				2	5	5	7	6	5	8	8	8	29	29	29	37.154	0	17.89	275590000	33
P47914	P47914	60S ribosomal protein L29	RPL29	75.7995	81.0953		yes	24.5425	24.9025	26.3545	26.7358	27.1784	27.1811				1	1	2	2	2	2	2	2	2	14.5	14.5	14.5	17.752	0	5.5583	688760000	11
P55769	P55769	NHP2-like protein 1;NHP2-like protein 1, N-terminally processed	NHP2L1	75.7904	79.3097			21.4261	28.6506	25.7137	27.2169	25.7041	26.3887				1	6	1	7	5	5	8	8	8	46.9	46.9	46.9	14.173	0	23.138	661090000	30
Q14980	Q14980	Nuclear mitotic apparatus protein 1	NUMA1	75.7468	82.1816		yes	23.6061	30.0773	22.0634	28.3606	26.3938	27.4272				3	57	1	56	22	35	78	78	78	48.2	48.2	48.2	238.26	0	288.54	1430800000	174
Q9BW27	Q9BW27	Nuclear pore complex protein Nup85	NUP85	75.7243	75.7493			23.5195	27.7828	24.422	25.9333	24.4287	25.3873				3	10	1	10	5	7	14	14	14	27.7	27.7	27.7	75.019	0	31.245	314230000	37
P21266;P46439;P28161	P21266	Glutathione S-transferase Mu 3	GSTM3	75.7144	72.0058	yes	yes	24.3241	25.0749	26.3154	23.6661	24.0251	24.3146				4	4	6	3	5	4	9	9	9	40.9	40.9	40.9	26.559	0	17.726	141520000	26
Q8NI36	Q8NI36	WD repeat-containing protein 36	WDR36	75.7031	79.5496			22.2232	29.2809	24.199	27.7384	26.4941	25.3171				1	25	2	26	18	10	30	30	30	39.5	39.5	39.5	105.32	0	107.13	850420000	89
P63010	P63010	AP-2 complex subunit beta	AP2B1	75.6828	79.0534	yes	yes	21.2066	27.826	26.6502	27.0853	26.4653	25.5028				0	10	5	12	13	5	28	28	19	36.8	36.8	25.7	104.55	0	70.204	584430000	72
O43324	O43324	Eukaryotic translation elongation factor 1 epsilon-1	EEF1E1	75.6786	73.6225	yes		24.5975	25.0494	26.0317	24.7995	25.0519	23.7711				2	2	3	4	4	3	6	6	6	46	46	46	19.81	0	11.989	180490000	18
P26196	P26196	Probable ATP-dependent RNA helicase DDX6	DDX6	75.6633	75.3092	yes		24.5807	25.6994	25.3832	25.0729	25.1311	25.1052				4	4	3	7	8	6	9	9	9	26.9	26.9	26.9	54.416	0	35.968	220890000	32
Q9NR31;Q9Y6B6	Q9NR31	GTP-binding protein SAR1a	SAR1A	75.6146	71.8588		yes	24.2654	25.045	26.3042	24.2739	23.9007	23.6842				1	2	3	3	2	3	6	6	6	51.5	51.5	51.5	22.367	0	15.384	138940000	14
Q969Q0;P83881	Q969Q0;P83881	60S ribosomal protein L36a-like;60S ribosomal protein L36a	RPL36AL;RPL36A	75.6049	79.9284	yes		24.9171	24.9455	25.7423	27.0264	26.3979	26.5041				2	1	2	5	2	2	5	5	5	29.2	29.2	29.2	12.469	0	6.1914	542770000	14
Q96CW1	Q96CW1	AP-2 complex subunit mu	AP2M1	75.538	77.2886			22.5333	27.4403	25.5644	26.3506	25.2239	25.7141				1	12	4	15	8	11	17	17	17	44.8	44.8	44.8	49.654	0	35.381	376530000	56
P60900	P60900	Proteasome subunit alpha type-6	PSMA6	75.5303	72.9995	yes		25.3003	25.129	25.101	24.1275	24.2926	24.5794				3	2	3	4	3	4	5	5	5	26	26	26	27.399	0	14.85	152670000	19
Q9H568	Q9H568	Actin-like protein 8	ACTL8	75.5247	73.6555	yes		24.1817	27.006	24.337	25.2688	24.0542	24.3325				3	8	2	6	4	5	12	12	12	52.5	52.5	52.5	41.36	0	22.898	199380000	34
Q15165	Q15165	Serum paraoxonase/arylesterase 2	PON2	75.5051	71.502	yes	yes	24.3196	25.1437	26.0418	23.3127	23.7046	24.4847				2	2	4	3	3	3	8	8	8	54.2	54.2	54.2	39.396	0	17.212	129700000	19
P25786	P25786	Proteasome subunit alpha type-1	PSMA1	75.4979	73.2748	yes	yes	24.6674	24.0472	26.7833	23.8383	25.3439	24.0926				5	2	7	4	8	5	13	13	13	72.2	72.2	72.2	29.555	0	41.997	189080000	32
Q9Y2W1	Q9Y2W1	Thyroid hormone receptor-associated protein 3	THRAP3	75.4721	76.5937		yes	22.9811	27.6475	24.8435	26.2911	25.1811	25.1215				2	8	2	10	8	8	15	15	15	20.1	20.1	20.1	108.66	0	31.472	348290000	39
Q13347	Q13347	Eukaryotic translation initiation factor 3 subunit I	EIF3I	75.458	72.7014	yes		24.6104	24.0883	26.7593	24.1858	24.0558	24.4598				2	2	6	4	3	4	8	8	8	43.4	43.4	43.4	36.501	0	22.079	162880000	21
O95816	O95816	BAG family molecular chaperone regulator 2	BAG2	75.4474	72.5601	yes	yes	23.8205	26.1996	25.4273	24.2615	23.9701	24.3285				2	5	3	4	3	4	8	8	8	61.6	61.6	61.6	23.772	0	15.278	148790000	21
P36952	P36952	Serpin B5	SERPINB5	75.3725	68.895	yes		23.8337	23.1427	28.3961	21.0737	23.2214	24.5999				3	2	7	1	3	6	9	9	9	28.3	28.3	28.3	42.1	0	22.206	223640000	22
Q9BQG0	Q9BQG0	Myb-binding protein 1A	MYBBP1A	75.3491	80.6891		yes	22.1389	29.0443	24.1659	27.856	26.4316	26.4015				1	29	3	31	19	19	37	37	37	37.2	37.2	37.2	148.85	0	100.74	896690000	114
Q96DI7	Q96DI7	U5 small nuclear ribonucleoprotein 40 kDa protein	SNRNP40	75.3387	76.7569			24.0921	27.4359	23.8107	26.3181	25.1475	25.2913				3	6	1	9	6	6	10	10	10	44.8	44.8	44.8	39.31	0	30.384	342450000	32
Q99613;B5ME19	Q99613;B5ME19	Eukaryotic translation initiation factor 3 subunit C;Eukaryotic translation initiation factor 3 subunit C-like protein	EIF3C;EIF3CL	75.3053	73.8602			23.9872	25.0625	26.2556	24.5212	25.1439	24.1951				3	5	8	8	11	5	14	14	14	18.7	18.7	18.7	105.34	0	29.423	182610000	41
P07741	P07741	Adenine phosphoribosyltransferase	APRT	75.3029	66.9862	yes		24.1939	24.9811	26.1279	21.2213	22.0403	23.7246				2	3	4	3	1	2	4	4	4	32.8	32.8	32.8	19.608	0	9.1488	88411000	14
P09012	P09012	U1 small nuclear ribonucleoprotein A	SNRPA	75.2982	78.0902			23.0473	26.1436	26.1073	26.3177	25.8287	25.9438				1	4	2	4	4	4	7	5	5	31.2	25.9	25.9	31.279	0	14.983	383070000	24
P28066	P28066	Proteasome subunit alpha type-5	PSMA5	75.282	71.5344	yes		23.8086	24.6654	26.808	22.2157	24.517	24.8017				3	2	3	2	2	3	6	6	6	37.3	37.3	37.3	26.411	0	46.992	157960000	17
Q9H6R4	Q9H6R4	Nucleolar protein 6	NOL6	75.2778	75.8339			22.4896	28.4572	24.331	26.5851	24.6474	24.6014				2	17	3	13	6	6	19	19	19	23.3	23.3	23.3	127.59	0	46.286	407050000	48
Q15287	Q15287	RNA-binding protein with serine-rich domain 1	RNPS1	75.2476	76.8105		yes	23.9247	27.9272	23.3957	26.3343	24.8752	25.601				3	6	1	7	5	5	7	7	7	26.9	26.9	26.9	34.208	0	32.449	376840000	28
Q12792	Q12792	Twinfilin-1	TWF1	75.2242	73.9238	yes		23.7527	26.3228	25.1487	25.3858	23.8566	24.6814				1	4	3	6	5	5	10	10	9	40.6	40.6	38.6	40.282	0	25.03	191530000	28
Q9HA64	Q9HA64	Ketosamine-3-kinase	FN3KRP	75.1967	71.1474	yes		24.2081	25.461	25.5276	24.1868	23.6768	23.2838				3	4	5	5	4	3	6	6	6	22.7	22.7	22.7	34.412	0	14.518	118280000	21
P12236;P12235	P12236;P12235	ADP/ATP translocase 3;ADP/ATP translocase 3, N-terminally processed;ADP/ATP translocase 1	SLC25A6;SLC25A4	75.1921	75.5597			23.2237	25.7641	26.2043	25.7799	24.3729	25.4069				1	2	4	5	4	5	12	5	5	37.9	18.5	18.5	32.866	0	12.897	251310000	25
Q9UKV3	Q9UKV3	Apoptotic chromatin condensation inducer in the nucleus	ACIN1	75.1894	78.4477		yes	22.3414	28.5968	24.2512	27.1448	25.4172	25.8857				1	18	2	17	10	14	23	23	23	21.9	21.9	21.9	151.86	0	72.426	577170000	67
P27695	P27695	DNA-(apurinic or apyrimidinic site) lyase;DNA-(apurinic or apyrimidinic site) lyase, mitochondrial	APEX1	75.1788	71.773	yes	yes	24.0459	25.1094	26.0235	23.9574	24.1134	23.7022				3	4	5	4	4	3	7	7	7	32.7	32.7	32.7	35.554	0	14.839	129130000	24
Q9Y3B4	Q9Y3B4	Splicing factor 3B subunit 6	SF3B6	75.1785	73.2685			23.6029	26.8813	24.6943	24.7144	23.9324	24.6217				2	4	2	3	3	4	4	4	4	40.8	40.8	40.8	14.585	0	11.627	177350000	21
P16152	P16152	Carbonyl reductase [NADPH] 1	CBR1	75.1766	69.4895	yes		25.3507	23.771	26.0549	20.7162	23.7994	24.9739				6	3	5	1	1	7	12	12	10	50.2	50.2	39.7	30.375	0	30.618	134490000	32
Q9BYG3	Q9BYG3	MKI67 FHA domain-interacting nucleolar phosphoprotein	NIFK	75.1154	78.3847			23.8567	28.113	23.1457	26.5707	25.9096	25.9044				3	11	2	14	9	9	14	14	14	49.1	49.1	49.1	34.222	0	39.189	480730000	50
Q8NFJ5	Q8NFJ5	Retinoic acid-induced protein 3	GPRC5A	75.0551	74.5104			23.1731	26.544	25.338	25.3324	24.918	24.26				1	2	2	3	3	2	4	4	4	13.2	13.2	13.2	40.251	0	22.62	210310000	13
P30153	P30153	Serine/threonine-protein phosphatase 2A 65 kDa regulatory subunit A alpha isoform	PPP2R1A	75.0386	73.9602	yes	yes	22.664	25.7022	26.6724	24.5719	24.5861	24.8022				0	4	3	5	3	3	11	11	8	24.8	24.8	17.7	65.308	0	31.716	193940000	29
P63092;Q5JWF2;P38405	P63092;Q5JWF2	Guanine nucleotide-binding protein G(s) subunit alpha isoforms short;Guanine nucleotide-binding protein G(s) subunit alpha isoforms XLas	GNAS	75.0234	76.8622			21.8832	27.698	25.4422	26.5228	25.1058	25.2336				1	9	3	10	7	7	15	14	14	39.8	37.1	37.1	45.664	0	34.757	379400000	39
Q9H8H0	Q9H8H0	Nucleolar protein 11	NOL11	74.9885	76.3798			23.3376	28.5901	23.0608	26.7876	24.6959	24.8963				3	19	1	18	7	7	22	22	22	35.6	35.6	35.6	81.123	0	55.647	453200000	53
P52434	P52434	DNA-directed RNA polymerases I, II, and III subunit RPABC3	POLR2H	74.9685	71.9514		yes	24.143	26.7219	24.1036	24.6066	23.4826	23.8622				3	5	1	5	2	4	6	6	6	55.3	55.3	55.3	17.143	0	46.643	146810000	22
P62195	P62195	26S protease regulatory subunit 8	PSMC5	74.9678	69.8988	yes		24.3357	24.7897	25.8424	22.8501	23.3797	23.669				5	4	5	3	3	4	7	7	7	24.9	24.9	24.9	45.626	0	30.716	99503000	24
Q5BKZ1	Q5BKZ1	DBIRD complex subunit ZNF326	ZNF326	74.9564	76.8235			23.5242	27.8958	23.5364	26.6771	25.1961	24.9503				2	11	1	12	6	6	15	15	15	36.9	36.9	36.9	65.653	0	48.8	394400000	40
Q96T88	Q96T88	E3 ubiquitin-protein ligase UHRF1	UHRF1	74.9432	77.8763			22.3052	28.6171	24.0209	27.569	25.3209	24.9864				1	18	3	23	10	9	25	25	25	43.9	43.9	43.9	89.813	0	82.921	613710000	70
Q9NX63	Q9NX63	MICOS complex subunit MIC19	CHCHD3	74.9288	78.4944			22.7783	28.1717	23.9788	27.001	25.4604	26.033				1	9	2	9	5	8	12	12	12	45.8	45.8	45.8	26.152	0	33.482	521190000	39
P62841	P62841	40S ribosomal protein S15	RPS15	74.9255	82.5187	yes	yes	21.1293	26.8604	26.9358	27.1966	27.6189	27.7032				1	2	3	4	3	4	4	4	4	40.7	40.7	40.7	17.04	0	25.366	975450000	26
P30046;A6NHG4	P30046;A6NHG4	D-dopachrome decarboxylase;D-dopachrome decarboxylase-like protein	DDT;DDTL	74.8899	71.4372	yes		24.1524	24.3327	26.4048	23.0149	24.3817	24.0406				2	2	4	2	2	2	4	4	4	43.2	43.2	43.2	12.712	0	18.613	130980000	14
Q9Y5J1	Q9Y5J1	U3 small nucleolar RNA-associated protein 18 homolog	UTP18	74.8488	76.701			22.853	27.7495	24.2463	26.5845	24.6943	25.4222				2	11	2	12	6	9	15	15	15	39.9	39.9	39.9	62.003	0	33.611	374290000	46
Q9UKD2	Q9UKD2	mRNA turnover protein 4 homolog	MRTO4	74.8425	79.9046			22.925	27.8221	24.0954	27.1634	26.14	26.6012				1	9	2	14	12	13	16	16	16	63.6	63.6	63.6	27.56	0	86.776	608380000	62
P60903	P60903	Protein S100-A10	S100A10	74.8236	76.0045		yes	24.1462	26.5208	24.1566	25.9206	24.6769	25.407				2	3	1	5	2	3	5	5	5	59.8	59.8	59.8	11.203	0	16.196	264870000	23
Q13242	Q13242	Serine/arginine-rich splicing factor 9	SRSF9	74.803	77.7874			23.1024	27.2274	24.4732	26.1736	25.4857	26.1281				2	6	3	9	7	8	11	11	11	42.5	42.5	42.5	25.542	0	27.707	377790000	37
P60981	P60981	Destrin	DSTN	74.7876	69.9436	yes	yes	24.5097	25.0874	25.1905	23.4772	22.4954	23.971				3	2	3	2	1	3	5	5	5	41.8	41.8	41.8	18.506	0	8.8723	97506000	21
P28074	P28074	Proteasome subunit beta type-5	PSMB5	74.7252	72.293	yes	yes	24.0842	23.8628	26.7782	23.1324	24.6015	24.5591				3	1	6	2	5	4	9	9	9	36.9	36.9	36.9	28.48	0	24.479	156620000	22
P11182	P11182	Lipoamide acyltransferase component of branched-chain alpha-keto acid dehydrogenase complex, mitochondrial	DBT	74.7246	73.636		yes	23.8287	26.2325	24.6634	25.4541	23.817	24.3649				3	7	2	8	4	5	11	11	11	28	28	28	53.486	0	24.008	180410000	31
O75306	O75306	NADH dehydrogenase [ubiquinone] iron-sulfur protein 2, mitochondrial	NDUFS2	74.7022	69.7409			25.0815	24.9571	24.6636	24.0424	23.8738	21.8247				6	3	3	4	3	1	7	7	7	19.7	19.7	19.7	52.545	0	42.419	103720000	23
P63279	P63279	SUMO-conjugating enzyme UBC9	UBE2I	74.7014	73.4429	yes	yes	23.2259	26.8032	24.6723	24.6881	24.5294	24.2254				2	6	2	4	5	4	6	6	6	56.3	56.3	56.3	18.007	0	10.39	175720000	23
P52209	P52209	6-phosphogluconate dehydrogenase, decarboxylating	PGD	74.6624	69.5048	yes		24.6113	23.749	26.3021	22.8334	22.6154	24.056				5	3	6	2	2	4	6	6	6	17.8	17.8	17.8	53.139	0	13.785	104500000	23
Q9NZ01	Q9NZ01	Very-long-chain enoyl-CoA reductase	TECR	74.6619	73.6818			23.5517	26.1206	24.9896	24.7403	24.2306	24.7109				2	4	3	3	4	4	4	4	4	14	14	14	36.034	0	9.4081	166660000	23
Q9UBU9	Q9UBU9	Nuclear RNA export factor 1	NXF1	74.6192	75.5729			23.3194	28.5893	22.7105	26.1395	24.8057	24.6277				3	16	1	15	7	8	21	21	21	40.1	40.1	40.1	70.182	0	37.712	381930000	53
O75821	O75821	Eukaryotic translation initiation factor 3 subunit G	EIF3G	74.5802	71.3391	yes	yes	24.2732	24.4216	25.8854	23.1544	23.6288	24.5559				3	3	4	2	3	5	8	8	8	29.7	29.7	29.7	35.611	0	16.626	118710000	20
Q00059	Q00059	Transcription factor A, mitochondrial	TFAM	74.5725	77.8128			23.3022	27.1035	24.1668	26.205	25.6494	25.9584				2	5	1	5	5	6	7	7	7	28.9	28.9	28.9	29.096	0	19.51	370990000	23
O43809	O43809	Cleavage and polyadenylation specificity factor subunit 5	NUDT21	74.5522	74.7809		yes	23.1052	26.3461	25.1009	25.2714	24.5858	24.9237				1	6	3	6	5	5	7	7	7	41.9	41.9	41.9	26.227	0	19.286	205390000	27
Q15428	Q15428	Splicing factor 3A subunit 2	SF3A2	74.5366	73.4052			23.0987	26.9718	24.4661	25.3512	23.9327	24.1213				1	4	1	5	3	2	6	6	6	19.2	19.2	19.2	49.255	0	27.354	190300000	17
P63151;Q66LE6;Q00005;Q9Y2T4	P63151;Q66LE6	Serine/threonine-protein phosphatase 2A 55 kDa regulatory subunit B alpha isoform;Serine/threonine-protein phosphatase 2A 55 kDa regulatory subunit B delta isoform	PPP2R2A;PPP2R2D	74.5332	69.8947			23.7074	25.579	25.2468	23.3816	23.1555	23.3576				4	5	4	3	3	3	6	6	6	17	17	17	51.691	0	16.255	94316000	22
O75874	O75874	Isocitrate dehydrogenase [NADP] cytoplasmic	IDH1	74.5252	72.5214	yes		23.8895	24.4091	26.2266	22.9601	24.4461	25.1152				3	3	6	3	6	9	11	11	11	33.1	33.1	33.1	46.659	0	30.24	152680000	30
P06241;P06239	P06241	Tyrosine-protein kinase Fyn	FYN	74.5116	74.1367			21.5817	26.625	26.3049	25.4196	24.4727	24.2444				0	5	4	4	3	2	9	9	5	18.8	18.8	11.9	60.761	0	22.052	217730000	36
Q13148	Q13148	TAR DNA-binding protein 43	TARDBP	74.5004	76.6131		yes	22.0989	27.6938	24.7077	26.0699	25.0025	25.5407				1	4	1	5	5	6	6	6	6	20.8	20.8	20.8	44.739	0	21.421	339690000	25
P20618	P20618	Proteasome subunit beta type-1	PSMB1	74.482	70.8674	yes		24.4812	24.2939	25.7069	22.7844	23.2283	24.8547				3	2	3	2	3	5	8	8	8	44	44	44	26.489	0	13.635	116390000	17
P49591	P49591	Serine--tRNA ligase, cytoplasmic	SARS	74.4336	71.9068	yes		24.547	22.8235	27.0631	23.521	23.8019	24.5839				5	2	9	5	7	8	13	13	13	40.1	40.1	40.1	58.777	0	19.522	156940000	35
P55795	P55795	Heterogeneous nuclear ribonucleoprotein H2	HNRNPH2	74.432	74.2615		yes	22.4806	27.3384	24.613	25.8897	23.9576	24.4142				1	5	2	5	2	2	12	6	6	37	20	20	49.263	0	31.52	242660000	20
P60953	P60953	Cell division control protein 42 homolog	CDC42	74.4248	73.8092	yes		23.7243	24.9433	25.7572	24.6304	24.5716	24.6072				3	2	4	4	4	4	7	7	7	51.3	51.3	51.3	21.258	0	17.326	162550000	20
P43487	P43487	Ran-specific GTPase-activating protein	RANBP1	74.383		yes		24.3226	24.6131	25.4473		25.021	24.8736				2	2	3	0	5	4	5	5	5	32.8	32.8	32.8	23.31	0	18.213	139460000	16
Q96DG6	Q96DG6	Carboxymethylenebutenolidase homolog	CMBL	74.3596	72.3283	yes	yes	23.2845	25.0848	25.9903	23.9613	23.9597	24.4073				1	3	4	6	5	5	7	7	7	26.5	26.5	26.5	28.048	0	12.121	133090000	27
P11166	P11166	Solute carrier family 2, facilitated glucose transporter member 1	SLC2A1	74.3482	72.5817		yes	23.4824	25.485	25.3808	24.7034	23.6551	24.2232				3	2	3	3	2	3	4	4	4	8.9	8.9	8.9	54.083	0	10.811	137600000	17
P11387;Q969P6	P11387	DNA topoisomerase 1	TOP1	74.325	75.7915			21.8613	27.8675	24.5962	26.6754	24.6984	24.4177				1	11	3	15	7	5	18	18	18	29.8	29.8	29.8	90.725	0	48.73	361680000	43
Q7L2H7	Q7L2H7	Eukaryotic translation initiation factor 3 subunit M	EIF3M	74.3003	73.6894	yes	yes	23.3038	24.9397	26.0568	24.2858	24.6965	24.7071				2	4	6	6	6	6	10	10	10	36.6	36.6	36.6	42.502	0	44.974	163480000	32
Q5JTH9	Q5JTH9	RRP12-like protein	RRP12	74.2811	76.4145		yes	22.5661	27.7081	24.0069	27.0454	25.0048	24.3643				2	13	3	20	11	6	25	25	25	26.8	26.8	26.8	143.7	0	47.283	406530000	55
O75489	O75489	NADH dehydrogenase [ubiquinone] iron-sulfur protein 3, mitochondrial	NDUFS3	74.2119	72.2948			24.5111	25.8347	23.8661	24.7855	23.6565	23.8528				4	6	2	7	4	5	7	7	7	27.7	27.7	27.7	30.241	0	16.871	134430000	26
O43818	O43818	U3 small nucleolar RNA-interacting protein 2	RRP9	74.2065	75.8847			22.6561	27.9994	23.551	26.2035	24.4198	25.2614				1	9	1	9	5	7	11	11	11	28.2	28.2	28.2	51.84	0	24.609	338060000	35
Q9Y262	Q9Y262	Eukaryotic translation initiation factor 3 subunit L	EIF3L	74.2028	73.0624	yes		23.5463	23.4487	27.2078	24.3776	23.9752	24.7096				3	2	10	8	9	8	15	15	15	31.4	31.4	31.4	66.726	0	50.688	179170000	40
O75494	O75494	Serine/arginine-rich splicing factor 10	SRSF10	74.1899	77.2671		yes	21.8826	28.5851	23.7222	26.3232	25.3708	25.5731				1	6	1	6	4	3	9	9	6	29	29	24.4	31.3	0	43.502	451400000	25
Q96EE3	Q96EE3	Nucleoporin SEH1	SEH1L	74.1729	73.3778		yes	23.8904	26.9129	23.3696	25.1397	23.5717	24.6664				3	7	1	6	3	6	10	10	10	36.4	36.4	36.4	39.648	0	34.375	183640000	27
O00541	O00541	Pescadillo homolog	PES1	74.1497	78.4556			21.4259	27.9654	24.7584	27.1767	25.5692	25.7097				1	15	3	19	11	11	21	21	21	38.8	38.8	38.8	68.002	0	38.652	520110000	63
O00303	O00303	Eukaryotic translation initiation factor 3 subunit F	EIF3F	74.0823	69.3309	yes	yes	23.9525	23.8122	26.3176	22.5574	22.6509	24.1226				3	2	6	3	3	6	9	9	9	30.5	30.5	30.5	37.563	0	20.808	98739000	22
O15144	O15144	Actin-related protein 2/3 complex subunit 2	ARPC2	74.0601	72.9857			21.6284	26.6949	25.7368	25.5027	23.2259	24.2571				1	5	3	8	3	5	10	10	10	49.7	49.7	49.7	34.333	0	16.695	191810000	28
P04080	P04080	Cystatin-B	CSTB	74.039	72.8146	yes	yes	24.6789	24.7786	24.5815	24.2052	24.1644	24.445				2	1	2	2	2	2	3	3	3	45.9	45.9	45.9	11.139	0	6.0679	131350000	10
P42126	P42126	Enoyl-CoA delta isomerase 1, mitochondrial	ECI1	74.0349	71.5148	yes		23.9237	24.2492	25.862	23.2734	23.7367	24.5047				2	2	3	3	2	4	7	7	7	28.1	28.1	28.1	32.816	0	18.49	116110000	17
Q9UK99	Q9UK99	F-box only protein 3	FBXO3	74.0069	68.2869			24.9203	25.2157	23.8709	22.5539	23.0202	22.7128				6	4	2	1	3	2	7	7	7	18.5	18.5	18.5	54.56	0	12.984	75516000	17
P17858	P17858	ATP-dependent 6-phosphofructokinase, liver type	PFKL	73.9508	72.9551	yes	yes	24.1286	24.7261	25.0961	24.3617	24.7746	23.8188				7	3	4	6	8	4	15	13	13	27.3	23.7	23.7	85.018	0	30.007	137920000	33
Q12800;Q9NZI6	Q12800	Alpha-globin transcription factor CP2	TFCP2	73.9476	75.2001			23.3825	26.4115	24.1536	26.1711	24.6291	24.3999				2	6	1	7	6	4	9	9	8	23.9	23.9	20.3	57.255	0	30.913	243600000	33
O75607	O75607	Nucleoplasmin-3	NPM3	73.9384	74.9022			23.343	25.8785	24.7169	25.1855	24.7607	24.956				1	2	2	3	3	3	3	3	3	29.2	29.2	29.2	19.343	0	21.037	194750000	15
P00403	P00403	Cytochrome c oxidase subunit 2	MT-CO2	73.9347	74.2094			22.4088	26.162	25.3639	25.5689	23.9184	24.7221				1	4	3	4	4	4	4	4	4	23.3	23.3	23.3	25.565	0	36.344	196550000	21
Q14839;Q8TDI0;Q12873	Q14839	Chromodomain-helicase-DNA-binding protein 4	CHD4	73.8939	80.6545		yes	20.7725	29.0801	24.0413	27.8666	25.9283	26.8596				1	30	2	34	15	27	49	49	49	32	32	32	218	0	130.73	908390000	125
Q86VP6	Q86VP6	Cullin-associated NEDD8-dissociated protein 1	CAND1	73.8805	69.452	yes	yes	24.0681	22.6489	27.1635	22.0888	23.7131	23.6501				4	1	11	3	5	6	12	12	12	12.5	12.5	12.5	136.37	0	20.111	126760000	26
P30084	P30084	Enoyl-CoA hydratase, mitochondrial	ECHS1	73.8246	71.0405	yes		24.4241	23.3862	26.0143	23.5245	23.583	23.933				3	1	4	3	2	2	6	6	6	29.7	29.7	29.7	31.387	0	26.15	109290000	16
O43592	O43592	Exportin-T	XPOT	73.8006	66.8207	yes		23.9405	24.5622	25.2979	23.2151	22.7034	20.9022				3	3	5	4	3	1	7	7	7	8.7	8.7	8.7	109.96	0	13.347	67458000	18
P24666	P24666	Low molecular weight phosphotyrosine protein phosphatase	ACP1	73.7773	69.9712	yes		23.9826	24.2354	25.5593	23.1679	22.7855	24.0178				3	3	4	2	3	4	8	8	8	50	50	50	18.042	0	21.07	90311000	19
Q01518;P40123	Q01518	Adenylyl cyclase-associated protein 1	CAP1	73.7704	68.951	yes	yes	23.4605	23.9844	26.3255	21.2881	23.7912	23.8717				2	2	6	1	4	5	8	8	8	20.6	20.6	20.6	51.901	0	18.427	99279000	20
Q7L2E3	Q7L2E3	Putative ATP-dependent RNA helicase DHX30	DHX30	73.7624	79.661			23.9259	25.3912	24.4453	27.0408	26.9171	25.7031				4	6	5	23	21	14	30	30	30	30.7	30.7	30.7	133.94	0	56.284	527800000	80
O75396	O75396	Vesicle-trafficking protein SEC22b	SEC22B	73.7582	69.2703	yes		24.1343	24.2561	25.3678	23.6676	21.7614	23.8413				3	2	3	4	1	4	6	6	6	25.1	25.1	25.1	24.593	0	16.041	86621000	18
P49458	P49458	Signal recognition particle 9 kDa protein	SRP9	73.7502	79.0629			23.625	25.3785	24.7467	26.225	26.4066	26.4313				1	3	1	4	4	4	4	4	4	43	43	43	10.112	0	8.0259	426070000	18
P08651;Q14938	P08651	Nuclear factor 1 C-type	NFIC	73.7488	75.0846		yes	22.0145	26.6922	25.0421	25.783	24.8887	24.4129				0	2	1	5	4	3	7	7	5	20.3	20.3	15.7	55.674	0	14.704	234800000	33
P54819	P54819	Adenylate kinase 2, mitochondrial;Adenylate kinase 2, mitochondrial, N-terminally processed	AK2	73.7344	69.2462	yes	yes	23.8233	24.1594	25.7517	20.706	24.2072	24.333				3	2	3	1	5	6	7	7	7	41.4	41.4	41.4	26.477	0	27.483	104200000	20
Q14137	Q14137	Ribosome biogenesis protein BOP1	BOP1	73.7097	78.0828			21.7093	28.8651	23.1353	27.1094	25.525	25.4484				1	21	1	19	10	10	27	27	27	47.2	47.2	47.2	83.629	0	121.72	584130000	69
Q13619;Q13620	Q13619	Cullin-4A	CUL4A	73.6804	75.1067	yes	yes	21.9514	27.0851	24.6439	25.9873	24.6128	24.5066				1	11	3	16	9	8	19	19	19	32.7	32.7	32.7	87.679	0	35.508	253320000	50
Q01130;Q9BRL6	Q01130;Q9BRL6	Serine/arginine-rich splicing factor 2;Serine/arginine-rich splicing factor 8	SRSF2;SRSF8	73.6749	74.3748			22.1406	25.8144	25.7199	25.04	24.4848	24.85				1	3	2	3	2	3	4	4	4	21.7	21.7	21.7	25.476	0	23.6	185560000	15
Q13200	Q13200	26S proteasome non-ATPase regulatory subunit 2	PSMD2	73.5897	70.2297	yes	yes	23.4226	24.2377	25.9294	23.6835	24.5307	22.0155				3	3	6	4	7	2	11	11	11	16.2	16.2	16.2	100.2	0	20.347	108170000	27
P05455	P05455	Lupus La protein	SSB	73.5444	73.7722	yes		23.197	24.2161	26.1313	23.9318	24.4171	25.4233				1	1	4	4	4	7	11	11	11	46.6	46.6	46.6	46.836	0	23.015	169380000	19
Q96GQ7	Q96GQ7	Probable ATP-dependent RNA helicase DDX27	DDX27	73.5429	75.1742			23.1516	27.7909	22.6004	26.5274	24.6048	24.042				3	12	1	17	7	7	19	19	19	29.9	29.9	29.9	89.834	0	43.327	324870000	51
Q12874	Q12874	Splicing factor 3A subunit 3	SF3A3	73.5343	76.6616			22.1839	27.9368	23.4136	26.3856	24.6217	25.6543				1	9	1	9	4	8	11	11	11	34.5	34.5	34.5	58.848	0	37.877	370690000	32
P28072	P28072	Proteasome subunit beta type-6	PSMB6	73.4697	72.96	yes		24.4835	23.9942	24.992	23.7063	24.643	24.6107				2	1	1	3	4	4	5	5	5	26.8	26.8	26.8	25.357	0	8.7722	134030000	16
Q9UQE7	Q9UQE7	Structural maintenance of chromosomes protein 3	SMC3	73.4014	75.1815		yes	22.6178	27.8642	22.9194	26.3238	24.518	24.3397				2	19	1	17	9	7	25	25	25	22.8	22.8	22.8	141.54	0	52.686	312180000	59
Q9BTV4	Q9BTV4	Transmembrane protein 43	TMEM43	73.3855	74.8268			22.4545	26.5659	24.3651	25.6737	24.4594	24.6937				2	6	2	7	6	6	10	10	10	39.2	39.2	39.2	44.875	0	25.57	213840000	30
O15260	O15260	Surfeit locus protein 4	SURF4	73.3745	67.1755		yes	24.0942	24.5382	24.7421	23.2017	22.1864	21.7874				3	2	2	2	1	2	3	3	3	11.9	11.9	11.9	30.394	0	5.8641	61566000	11
P35606	P35606	Coatomer subunit beta	COPB2	73.3727	68.0842	yes	yes	24.2743	24.0726	25.0258	22.6213	23.5058	21.9571				5	2	3	2	4	2	8	8	8	11.8	11.8	11.8	102.49	0	9.9878	69379000	18
P52948	P52948	Nuclear pore complex protein Nup98-Nup96;Nuclear pore complex protein Nup98;Nuclear pore complex protein Nup96	NUP98	73.349	77.9801			22.7384	28.4825	22.1281	27.4434	24.2859	26.2508				3	28	1	22	8	8	34	34	34	26.5	26.5	26.5	197.58	0	69.919	599380000	74
P61619;Q9H9S3	P61619;Q9H9S3	Protein transport protein Sec61 subunit alpha isoform 1;Protein transport protein Sec61 subunit alpha isoform 2	SEC61A1;SEC61A2	73.3385	71.4739			24.3288	24.0612	24.9485	24.696	23.5707	23.2072				3	1	2	6	2	3	7	7	7	16.2	16.2	16.2	52.264	0	8.9216	110410000	18
P00492;Q9NRG1	P00492	Hypoxanthine-guanine phosphoribosyltransferase	HPRT1	73.2584	69.2895	yes	yes	23.3435	23.8833	26.0316	22.0282	23.6456	23.6157				2	2	5	2	5	4	8	8	8	47.7	47.7	47.7	24.579	0	14.045	88461000	20
P61289	P61289	Proteasome activator complex subunit 3	PSME3	73.2472	69.9143	yes	yes	23.017	24.1214	26.1088	22.4432	23.316	24.1551				1	3	5	2	3	5	6	6	6	26.8	26.8	26.8	29.506	0	15.044	96275000	20
P49721	P49721	Proteasome subunit beta type-2	PSMB2	73.2335	69.3041	yes		21.8236	25.2777	26.1322	21.3431	23.2575	24.7035				1	3	4	2	3	5	7	7	7	61.7	61.7	61.7	22.836	0	16.81	110180000	17
Q6NZI2	Q6NZI2	Polymerase I and transcript release factor	PTRF	73.2109	76.0032			22.115	26.7001	24.3958	26.4029	25.3915	24.2088				1	5	2	9	5	4	10	10	10	26.4	26.4	26.4	43.476	0	21.529	294430000	30
Q13595	Q13595	Transformer-2 protein homolog alpha	TRA2A	73.2048	75.2363			23.2703	27.3419	22.5926	25.6107	24.4036	25.222				2	4	1	5	4	5	10	7	7	34	27	27	32.688	0	21.832	252140000	22
P51114	P51114	Fragile X mental retardation syndrome-related protein 1	FXR1	73.1414	73.1879			23.6045	24.3559	25.181	25.6551	23.4547	24.0781				2	0	1	7	4	4	12	12	11	28.5	28.5	27.2	69.72	0	17.718	159750000	22
Q8IWA0	Q8IWA0	WD repeat-containing protein 75	WDR75	73.1151	78.3276			22.6508	28.5617	21.9026	27.3945	25.4484	25.4847				2	18	1	24	11	11	26	26	26	43.1	43.1	43.1	94.498	0	69.746	591370000	76
Q92616	Q92616	Translational activator GCN1	GCN1L1	73.1131	68.7786	yes		23.7343	24.1868	25.192	21.6015	23.1354	24.0417				5	4	5	2	6	10	12	12	12	5.5	5.5	5.5	292.75	0	21.041	77086000	32
P62993	P62993	Growth factor receptor-bound protein 2	GRB2	73.0677	68.8592	yes		23.0575	25.0221	24.9881	23.4461	22.0986	23.3145				2	3	3	4	2	3	7	7	7	36.4	36.4	36.4	25.206	0	8.7477	74328000	17
Q9HAV0	Q9HAV0	Guanine nucleotide-binding protein subunit beta-4	GNB4	73.0535	73.8722		yes	21.6346	26.5341	24.8848	25.292	24.3924	24.1878				1	4	2	4	5	3	12	8	8	58.2	44.1	44.1	37.567	0	28.356	183070000	23
Q9UNQ0	Q9UNQ0	ATP-binding cassette sub-family G member 2	ABCG2	73.0501	75.3019			20.8011	27.8406	24.4084	26.3517	24.8773	24.0729				1	13	3	11	8	6	14	14	14	25.5	25.5	25.5	72.313	0	41.173	322010000	46
P55786;A6NEC2	P55786	Puromycin-sensitive aminopeptidase	NPEPPS	73.0123	70.6082	yes		23.5291	24.1049	25.3783	23.4747	24.6087	22.5248				2	2	4	4	10	2	12	12	12	17.1	17.1	17.1	103.28	0	19.825	100670000	23
Q02241	Q02241	Kinesin-like protein KIF23	KIF23	72.9855	75.754			21.9736	26.7062	24.3057	26.33	25.0411	24.3829				1	7	2	14	8	7	16	16	16	21.8	21.8	21.8	110.06	0	63.956	275760000	43
P48507	P48507	Glutamate--cysteine ligase regulatory subunit	GCLM	72.9825	65.9387	yes	yes	23.8228	25.0625	24.0972	21.9637	21.4226	22.5524				2	4	2	1	2	2	5	5	5	23.7	23.7	23.7	30.727	0	9.9583	51564000	13
Q9Y5M8	Q9Y5M8	Signal recognition particle receptor subunit beta	SRPRB	72.9675	72.6545			24.6262	24.4704	23.8709	24.312	23.7787	24.5638				5	3	2	5	4	6	8	8	8	45.4	45.4	45.4	29.702	0	23.638	122350000	25
Q15019	Q15019	Septin-2	SEPTIN2	72.9665	69.63	yes	yes	22.6727	24.5432	25.7506	23.0894	22.7951	23.7455				1	2	4	3	2	3	7	7	7	30.2	30.2	30.2	41.487	0	14.015	84578000	16
Q9UHD1	Q9UHD1	Cysteine and histidine-rich domain-containing protein 1	CHORDC1	72.9586	68.0472	yes		23.2803	24.0075	25.6708	20.951	23.2967	23.7995				2	2	3	1	2	4	6	6	6	31.6	31.6	31.6	37.489	0	13.249	76615000	15
Q15637	Q15637	Splicing factor 1	SF1	72.9329	70.8054		yes	22.1295	26.1882	24.6152	24.6963	22.7262	23.3829				1	5	2	5	2	3	6	6	6	14.1	14.1	14.1	68.329	0	20.055	116080000	21
O15145	O15145	Actin-related protein 2/3 complex subunit 3	ARPC3	72.9265	73.5771	yes		22.4223	25.4802	25.024	25.0527	24.108	24.4164				1	3	4	6	4	4	6	6	6	31.5	31.5	31.5	20.546	0	14.966	152760000	24
Q92900	Q92900	Regulator of nonsense transcripts 1	UPF1	72.9038	74.5082	yes		24.2482	24.6059	24.0497	25.5757	25.3092	23.6233				5	4	2	12	12	5	16	16	16	19.1	19.1	19.1	124.34	0	34.106	191810000	41
P35244	P35244	Replication protein A 14 kDa subunit	RPA3	72.8923	72.606		yes	22.178	26.2863	24.428	24.8992	24.3881	23.3187				1	5	2	4	4	2	6	6	6	61.2	61.2	61.2	13.569	0	19.777	146000000	19
P52789;P19367;P52790	P52789	Hexokinase-2	HK2	72.8225		yes	yes	24.3344	24.7539	23.7342	20.8944	23.4928					5	6	2	2	5	1	7	7	7	10.3	10.3	10.3	102.38	0	11.433	52607000	21
O15042	O15042	U2 snRNP-associated SURP motif-containing protein	U2SURP	72.8158	74.2437		yes	23.0547	26.8477	22.9134	25.7983	24.0431	24.4023				2	7	1	10	4	6	15	15	15	17.9	17.9	17.9	118.29	0	22.841	210660000	28
Q7Z7K6	Q7Z7K6	Centromere protein V	CENPV	72.7773	74.4586			22.2127	27.2774	23.2872	25.4762	24.5252	24.4572				1	7	1	5	5	5	7	7	7	37.1	37.1	37.1	29.946	0	40.562	220750000	27
Q96SW2	Q96SW2	Protein cereblon	CRBN	72.7622	69.7234			23.4123	25.1766	24.1733	22.8826	23.279	23.5618				2	5	1	3	3	3	7	7	7	26.7	26.7	26.7	50.545	0	9.4536	76752000	16
P25787	P25787	Proteasome subunit alpha type-2	PSMA2	72.7525	69.8221	yes		23.1992	24.4138	25.1395	21.8451	24.3405	23.6365				2	2	3	2	5	4	6	6	6	29.9	29.9	29.9	25.898	0	39.837	88729000	19
P54577	P54577	Tyrosine--tRNA ligase, cytoplasmic;Tyrosine--tRNA ligase, cytoplasmic, N-terminally processed	YARS	72.726	69.057	yes		23.2686	24.0182	25.4392	21.9617	23.2911	23.8042				2	2	6	2	4	5	10	10	10	22.9	22.9	22.9	59.143	0	14.477	76364000	20
Q13428	Q13428	Treacle protein	TCOF1	72.7052	75.305			22.8531	27.0405	22.8116	25.5675	24.1593	25.5782				2	7	1	9	4	9	15	15	15	10.7	10.7	10.7	152.1	0	28.015	244790000	35
O43242	O43242	26S proteasome non-ATPase regulatory subunit 3	PSMD3	72.6958	69.632	yes		23.0422	23.7001	25.9535	21.8363	24.061	23.7347				2	2	5	2	6	5	9	9	9	20.6	20.6	20.6	60.977	0	19.466	92257000	22
P62633	P62633	Cellular nucleic acid-binding protein	CNBP	72.692	75.4947	yes		23.3886	23.72	25.5834	24.8597	24.5302	26.1048				1	1	2	2	2	6	6	6	6	43.5	43.5	43.5	19.463	0	12.545	221020000	11
P31040	P31040	Succinate dehydrogenase [ubiquinone] flavoprotein subunit, mitochondrial	SDHA	72.6766	69.9715	yes	yes	22.2341	25.1419	25.3006	22.3763	23.915	23.6802				2	5	5	2	7	6	10	10	10	18.2	18.2	18.2	72.691	0	16.314	88994000	30
P46063	P46063	ATP-dependent DNA helicase Q1	RECQL	72.6374	76.0737			22.3544	25.9872	24.2958	25.9992	25.4166	24.6579				1	4	2	12	9	5	14	14	14	25	25	25	73.457	0	30.83	252790000	34
P31948	P31948	Stress-induced-phosphoprotein 1	STIP1	72.5861	70.9963	yes		22.1674	24.6179	25.8008	23.3397	24.1665	23.4901				1	4	5	4	8	4	12	12	12	26.7	26.7	26.7	62.639	0	16.048	102040000	26
Q9BVK6	Q9BVK6	Transmembrane emp24 domain-containing protein 9	TMED9	72.565	75.3742			22.7003	24.924	24.9407	25.6215	25.4302	24.3225				1	2	2	4	5	2	6	6	5	34	34	26.8	27.277	0	17.064	212430000	18
O95757	O95757	Heat shock 70 kDa protein 4L	HSPA4L	72.5316				24.2894	23.7996	24.4426	22.1893	22.7476					5	2	2	2	3	0	11	7	7	17.2	10.8	10.8	94.511	0	10.815	47367000	13
P60228	P60228	Eukaryotic translation initiation factor 3 subunit E	EIF3E	72.5281	69.5301	yes		24.2785	22.3279	25.9217	22.6793	23.4804	23.3704				4	1	4	3	4	4	6	6	6	17.3	17.3	17.3	52.22	0	11.499	86643000	20
O14929	O14929	Histone acetyltransferase type B catalytic subunit	HAT1	72.4902	69.0628	yes	yes	23.729	24.3448	24.4164	22.1022	23.5501	23.4105				2	2	2	1	4	3	4	4	4	18.4	18.4	18.4	49.512	0	14.122	69204000	14
O15371	O15371	Eukaryotic translation initiation factor 3 subunit D	EIF3D	72.3645	72.0814	yes	yes	23.4551	23.4417	25.4677	23.7556	23.898	24.4278				2	1	5	4	4	5	8	8	8	17.7	17.7	17.7	63.972	0	19.125	110420000	23
Q9BQ67	Q9BQ67	Glutamate-rich WD repeat-containing protein 1	GRWD1	72.3462	78.2282			23.8383	24.3229	24.185	26.3066	25.6608	26.2608				3	3	2	11	8	10	12	12	12	45.3	45.3	45.3	49.419	0	41.483	351490000	38
Q13895	Q13895	Bystin	BYSL	72.3166	75.1595			21.976	26.7896	23.551	25.6526	24.4423	25.0646				1	9	2	11	7	8	15	15	15	37.3	37.3	37.3	49.601	0	27.004	225380000	40
P50579	P50579	Methionine aminopeptidase 2	METAP2	72.2713	75.5463		yes	23.3802	24.2606	24.6305	24.9084	25.2189	25.419				2	2	2	5	8	8	10	10	10	28.5	28.5	28.5	52.891	0	26.258	199230000	31
Q6P5R6	Q6P5R6	60S ribosomal protein L22-like 1	RPL22L1	72.1894	73.9251	yes		22.8821	24.5638	24.7435	24.3634	25.2116	24.3501				1	2	2	2	3	2	3	3	3	39.3	39.3	39.3	14.606	0	8.2779	151520000	12
Q9Y383	Q9Y383	Putative RNA-binding protein Luc7-like 2	LUC7L2	72.1661	69.8854	yes	yes	23.0734	24.6994	24.3933	23.5758	22.558	23.7516				2	3	1	2	2	2	8	8	4	18.6	18.6	8.9	46.513	0	8.7721	75893000	22
P62333	P62333	26S protease regulatory subunit 10B	PSMC6	72.1208	69.8656	yes	yes	22.6975	23.6159	25.8074	22.4017	24.1069	23.357				2	2	6	2	7	5	11	11	11	39.3	39.3	39.3	44.172	0	19.017	87241000	25
Q9Y333	Q9Y333	U6 snRNA-associated Sm-like protein LSm2	LSM2	72.1195	70.8389			22.3592	25.3543	24.406	23.9411	23.3314	23.5664				1	2	3	4	2	2	4	4	4	68.4	68.4	68.4	10.834	0	20.019	90668000	14
Q9Y3B9	Q9Y3B9	RRP15-like protein	RRP15	72.0877	72.7897			22.3911	26.252	23.4446	25.3539	23.4659	23.9699				1	4	1	7	2	3	8	8	8	25.9	25.9	25.9	31.484	0	14.991	151400000	18
P35998	P35998	26S protease regulatory subunit 7	PSMC2	72.0786	66.1874	yes		23.4486	23.6644	24.9656	22.0051	21.7936	22.3887				2	2	4	2	3	2	7	7	7	22.9	22.9	22.9	48.633	0	12.123	47182000	15
O60216;Q9H4I0	O60216	Double-strand-break repair protein rad21 homolog	RAD21	72.0517	72.9504		yes	21.7271	27.4933	22.8313	25.9876	24.3243	22.6385				1	10	1	12	6	2	13	13	13	27.1	27.1	27.1	71.689	0	35.064	233490000	32
P27708	P27708	CAD protein;Glutamine-dependent carbamoyl-phosphate synthase;Aspartate carbamoyltransferase;Dihydroorotase	CAD	72.0314	68.4876	yes	yes	24.181	24.0983	23.7521	23.4913	21.9073	23.089				6	3	2	6	3	4	10	9	9	5.6	5.3	5.3	242.98	0	13.008	62810000	24
O00764	O00764	Pyridoxal kinase	PDXK	71.9226	69.4167	yes		22.9725	23.9957	24.9544	22.7283	23.5331	23.1553				2	2	3	2	3	3	4	4	4	17.6	17.6	17.6	35.102	0	10.538	69339000	16
P10620	P10620	Microsomal glutathione S-transferase 1	MGST1	71.8749	72.0897			23.9408	25.2706	22.6635	24.7331	23.029	24.3276				2	2	1	3	2	3	3	3	3	27.1	27.1	27.1	17.598	0	10.306	116890000	11
Q6NYC8	Q6NYC8	Phostensin	PPP1R18	71.7895	72.5595		yes	22.3022	26.4816	23.0057	25.5797	23.6279	23.3519				1	5	1	6	2	4	7	7	7	16.2	16.2	16.2	67.942	0	17.669	161420000	20
Q9UN86	Q9UN86	Ras GTPase-activating protein-binding protein 2	G3BP2	71.7741	75.5179	yes	yes	21.0575	25.2678	25.4488	26.3404	24.922	24.2555				1	3	4	10	5	3	12	11	11	34.4	32	32	54.12	0	59.83	250000000	28
Q13610	Q13610	Periodic tryptophan protein 1 homolog	PWP1	71.728	78.2278		yes	23.0912	24.9765	23.6603	26.0963	26.1332	25.9983				2	4	1	9	11	9	12	12	12	37.5	37.5	37.5	55.827	0	35.299	345520000	36
P53999	P53999	Activated RNA polymerase II transcriptional coactivator p15	SUB1	71.7177	72.9743		yes	23.9575	23.0478	24.7124	24.1698	24.1158	24.6887				2	2	2	2	4	4	7	7	7	42.5	42.5	42.5	14.395	0	35.717	121400000	15
P38117	P38117	Electron transfer flavoprotein subunit beta	ETFB	71.666	66.8897			24.0004	23.3102	24.3554	20.6305	22.9948	23.2644				3	2	2	1	3	4	6	6	6	25.5	25.5	25.5	27.843	0	9.0874	53777000	16
P28482;P27361;P31152;Q16659	P28482	Mitogen-activated protein kinase 1	MAPK1	71.6456	67.2986			22.3711	23.778	25.4965	21.2261	22.9912	23.0813				2	2	4	1	4	3	6	6	6	30.8	30.8	30.8	41.389	0	10.606	59586000	16
Q96SB3	Q96SB3	Neurabin-2	PPP1R9B	71.6407	71.5665			22.4372	25.5276	23.6759	25.2222	23.3163	23.028				1	4	1	6	2	3	8	8	8	12	12	12	89.191	0	25.635	120090000	17
P13073	P13073	Cytochrome c oxidase subunit 4 isoform 1, mitochondrial	COX4I1	71.6169	71.8294		yes	22.7627	24.7288	24.1254	24.5897	23.0612	24.1785				2	2	2	3	2	3	4	4	4	30.8	30.8	30.8	19.576	0	7.8939	104300000	14
Q8IWX8	Q8IWX8	Calcium homeostasis endoplasmic reticulum protein	CHERP	71.5289	73.7736			21.6614	26.9033	22.9642	25.386	24.2821	24.1055				1	7	1	7	5	5	8	8	8	12.7	12.7	12.7	103.7	0	29.149	185650000	28
Q92974	Q92974	Rho guanine nucleotide exchange factor 2	ARHGEF2	71.5141	79.2949			23.0194	24.0712	24.4235	26.8786	26.9244	25.4919				2	3	3	19	20	8	25	25	25	33.5	33.5	33.5	111.54	0	98.282	479100000	58
P14314	P14314	Glucosidase 2 subunit beta	PRKCSH	71.4798	69.6058	yes	yes	22.3743	23.2654	25.8401	21.8063	24.3475	23.452				1	1	5	2	6	4	7	7	7	17.8	17.8	17.8	59.425	0	18.396	88902000	19
Q14257	Q14257	Reticulocalbin-2	RCN2	71.3573	73.3999		yes	24.0964	24.6864	22.5745	24.2821	24.4447	24.6731				2	2	1	4	4	4	7	7	7	41	41	41	36.876	0	18.752	130080000	17
Q9NPE3	Q9NPE3	H/ACA ribonucleoprotein complex subunit 3	NOP10	71.2586	73.0416			22.1507	25.9725	23.1354	24.9357	24.2867	23.8192				1	4	1	4	4	3	5	5	5	79.7	79.7	79.7	7.7059	0	12.42	138150000	19
O43776	O43776	Asparagine--tRNA ligase, cytoplasmic	NARS	71.1705	72.1988	yes		23.8037	24.1397	23.2271	23.7097	24.3474	24.1417				3	2	2	4	6	5	9	9	9	21.5	21.5	21.5	62.942	0	15.938	101620000	22
P09914	P09914	Interferon-induced protein with tetratricopeptide repeats 1	IFIT1	71.1448	72.5148			24.1856	22.5945	24.3647	23.4722	24.4433	24.5993				3	1	2	5	6	8	11	11	11	25.1	25.1	25.1	55.36	0	15.906	112920000	24
P13804	P13804	Electron transfer flavoprotein subunit alpha, mitochondrial	ETFA	71.1416	70.4472	yes		23.4004	24.3109	23.4303	22.9274	23.4841	24.0357				2	3	1	3	4	4	6	6	6	25.2	25.2	25.2	35.079	0	13.088	75427000	17
Q12797	Q12797	Aspartyl/asparaginyl beta-hydroxylase	ASPH	71.0945	76.5988			22.6115	24.1814	24.3016	25.8099	25.9247	24.8642				2	3	2	14	14	9	18	18	18	32.6	32.6	32.6	85.862	0	53.423	254660000	45
P51570	P51570	Galactokinase	GALK1	71.0669				23.6557	23.8641	23.5471	21.7456		20.1984				3	2	3	1	2	1	7	7	7	21.4	21.4	21.4	42.272	0	12.695	27372000	12
Q9NV31	Q9NV31	U3 small nucleolar ribonucleoprotein protein IMP3	IMP3	71.0637	74.117			21.2435	26.6861	23.1341	25.5155	24.2486	24.3529				1	5	1	7	3	4	8	8	8	57.1	57.1	57.1	21.85	0	44.811	188510000	22
P27105	P27105	Erythrocyte band 7 integral membrane protein	STOM	71.0185	73.1095			22.0034	25.6022	23.4129	25.4961	23.6797	23.9337				1	2	1	6	3	3	7	7	7	34.7	34.7	34.7	31.73	0	50.726	147260000	17
Q8NFH3	Q8NFH3	Nucleoporin Nup43	NUP43	70.9426	71.6405		yes	21.9412	25.9985	23.0029	24.741	23.1715	23.728				1	3	1	4	3	3	4	4	4	14.7	14.7	14.7	42.15	0	13.674	113340000	16
P42285	P42285	Superkiller viralicidic activity 2-like 2	SKIV2L2	70.9416	74.2688		yes	21.4667	26.9029	22.572	25.5364	24.2235	24.5089				1	10	1	14	9	8	18	18	18	22.2	22.2	22.2	117.8	0	36.904	199010000	41
Q16698	Q16698	2,4-dienoyl-CoA reductase, mitochondrial	DECR1	70.9392	76.7357			22.5872	24.4496	23.9024	25.391	25.7603	25.5844				1	2	1	8	8	8	10	10	10	30.7	30.7	30.7	36.067	0	23.605	247730000	27
O95831	O95831	Apoptosis-inducing factor 1, mitochondrial	AIFM1	70.9241	74.3062	yes		22.411	25.1491	23.364	25.1613	24.4053	24.7396				2	4	1	9	7	8	12	12	12	29	29	29	66.9	0	21.582	156760000	29
P06454	P06454	Prothymosin alpha;Prothymosin alpha, N-terminally processed;Thymosin alpha-1	PTMA	70.8862	70.4175	yes	yes	23.3381	22.727	24.8211	22.8787	23.7601	23.7787				2	1	2	2	2	2	2	2	2	20.7	20.7	20.7	12.203	0	4.2554	76731000	11
Q9NRX1	Q9NRX1	RNA-binding protein PNO1	PNO1	70.8612	74.5188			21.8825	26.6289	22.3498	24.4449	25.1994	24.8745				1	7	1	5	8	7	8	8	8	39.3	39.3	39.3	27.924	0	22.889	187770000	31
O95232	O95232	Luc7-like protein 3	LUC7L3	70.8314	70.749		yes	23.3108	25.4941	22.0265	23.6085	23.1742	23.9663				2	3	1	4	3	4	5	5	5	15.7	15.7	15.7	51.466	0	16.06	86316000	17
P19388	P19388	DNA-directed RNA polymerases I, II, and III subunit RPABC1	POLR2E	70.781	72.1216			21.6743	26.1815	22.9252	24.7797	23.3942	23.9477				1	4	1	7	4	5	9	9	9	45.7	45.7	45.7	24.551	0	15.209	123460000	23
P55809;Q9BYC2	P55809	Succinyl-CoA:3-ketoacid coenzyme A transferase 1, mitochondrial	OXCT1	70.7784	69.2561			22.5784	23.458	24.742	21.9633	23.1987	24.0941				1	2	2	2	4	5	6	6	6	14.8	14.8	14.8	56.157	0	13.872	67500000	16
Q8N163	Q8N163	Cell cycle and apoptosis regulator protein 2	CCAR2	70.769	73.6817		yes	21.3008	26.993	22.4752	25.5281	24.0981	24.0555				1	7	1	10	5	5	12	12	12	18.3	18.3	18.3	102.9	0	24.14	190190000	30
Q15056	Q15056	Eukaryotic translation initiation factor 4H	EIF4H	70.7156	69.9604			21.7668	23.78	25.1688	22.5815	23.6956	23.6833				1	2	3	2	4	3	4	4	4	22.6	22.6	22.6	27.385	0	9.8485	74707000	14
Q9NZL4	Q9NZL4	Hsp70-binding protein 1	HSPBP1	70.6504		yes		22.8345	23.6252	24.1907		21.4178	21.6105				2	2	2	0	1	1	3	3	3	10.2	10.2	10.2	39.474	0	5.9665	27439000	8
P06730;A6NMX2	P06730	Eukaryotic translation initiation factor 4E	EIF4E	70.5636	72.4596	yes		22.6458	24.3176	23.6002	24.4901	24.0135	23.956				1	2	1	4	3	3	4	4	4	18	18	18	25.097	0	5.9303	104630000	14
P08559;P29803	P08559	Pyruvate dehydrogenase E1 component subunit alpha, somatic form, mitochondrial	PDHA1	70.5167		yes		21.8954	23.8298	24.7915	19.9749		21.7991				2	2	3	2	0	2	6	6	6	14.4	14.4	14.4	43.295	0	8.1105	28421000	11
O14776	O14776	Transcription elongation regulator 1	TCERG1	70.4752	73.4614			21.6124	26.6745	22.1883	25.6416	23.6803	24.1395				1	11	1	13	4	6	18	18	18	17.5	17.5	17.5	123.9	0	33.274	179450000	36
Q8NBS9	Q8NBS9	Thioredoxin domain-containing protein 5	TXNDC5	70.4632	71.6934	yes		21.7879	23.2316	25.4437	23.2998	23.9532	24.4404				1	1	3	3	5	5	6	6	6	18.8	18.8	18.8	47.628	0	20.243	99731000	18
P28288	P28288	ATP-binding cassette sub-family D member 3	ABCD3	70.3914	74.5145			22.0227	25.6787	22.69	25.7812	24.1423	24.591				1	5	1	10	6	7	11	11	11	22.2	22.2	22.2	75.475	0	21.974	183580000	31
Q9Y295;P55039	Q9Y295	Developmentally-regulated GTP-binding protein 1	DRG1	70.3389	78.2652		yes	23.0451	22.5429	24.7509	26.0326	26.199	26.0336				2	2	3	10	11	10	14	14	14	42	42	42	40.542	0	48.274	343060000	44
P25205	P25205	DNA replication licensing factor MCM3	MCM3	70.2424	67.3882	yes	yes	23.1084	23.4883	23.6457	23.0528	22.397	21.9384				3	3	3	4	3	2	5	5	5	7.5	7.5	7.5	90.98	0	10.778	44281000	17
P62495	P62495	Eukaryotic peptide chain release factor subunit 1	ETF1	70.2309	70.9984	yes	yes	22.6365	22.7426	24.8518	23.2048	23.8644	23.9292				2	1	2	2	3	3	3	3	3	9.8	9.8	9.8	49.03	0	8.4596	81473000	13
Q9Y2R4	Q9Y2R4	Probable ATP-dependent RNA helicase DDX52	DDX52	70.1407	73.6361			21.363	26.6475	22.1302	25.4973	24.125	24.0138				1	6	1	6	4	3	9	9	9	23.7	23.7	23.7	67.497	0	36.898	175640000	21
Q09161	Q09161	Nuclear cap-binding protein subunit 1	NCBP1	70.1077	72.37			21.9119	26.2706	21.9252	25.4765	23.0229	23.8706				1	7	2	10	4	6	13	13	13	23.8	23.8	23.8	91.838	0	34.535	147370000	32
O60762	O60762	Dolichol-phosphate mannosyltransferase subunit 1	DPM1	70.0484				22.888	23.7495	23.4109		21.3131	22.557				2	2	2	1	2	3	4	4	4	23.1	23.1	23.1	29.634	0	8.6899	28418000	12
O15372	O15372	Eukaryotic translation initiation factor 3 subunit H	EIF3H	69.9992	67.7071	yes	yes	21.4283	22.9932	25.5777	22.1132	22.9441	22.6498				1	1	5	2	4	3	6	6	6	23.3	23.3	23.3	39.93	0	10.211	56267000	16
P48651	P48651	Phosphatidylserine synthase 1	PTDSS1	69.9105	69.3688			22.2013	23.6717	24.0375	22.5543	23.2378	23.5767				2	2	2	2	3	3	4	4	4	10.1	10.1	10.1	55.527	0	6.8501	58749000	16
Q86W42	Q86W42	THO complex subunit 6 homolog	THOC6	69.8915	72.6065			20.4894	26.8169	22.5852	24.7745	23.6676	24.1644				1	8	1	6	5	5	12	12	12	45.2	45.2	45.2	37.535	0	27.069	146800000	27
Q06323	Q06323	Proteasome activator complex subunit 1	PSME1	69.878	68.7231	yes	yes	22.2347	22.1617	25.4816	22.62	23.3073	22.7958				1	1	3	3	3	2	5	5	5	21.3	21.3	21.3	28.723	0	8.3702	62096000	15
Q9UNQ2	Q9UNQ2	Probable dimethyladenosine transferase	DIMT1	69.8462	77.598			22.9037	24.2096	22.7329	25.8022	25.8462	25.9496				2	3	1	8	9	9	10	10	10	40.3	40.3	40.3	35.236	0	30.593	291800000	36
Q9H0U3	Q9H0U3	Magnesium transporter protein 1	MAGT1	69.774	71.9374			22.368	23.6142	23.7918	24.0285	23.462	24.4469				1	1	1	3	3	5	6	6	6	18.5	18.5	18.5	38.036	0	9.4943	91997000	13
Q9NR56;Q5VZF2;Q9NUK0	Q9NR56;Q5VZF2	Muscleblind-like protein 1;Muscleblind-like protein 2	MBNL1;MBNL2	69.767	69.3011			21.3479	25.3586	23.0605	23.1557	23.0945	23.0509				1	5	1	3	3	2	5	5	5	15.5	15.5	15.5	41.817	0	7.0866	64747000	15
P50416	P50416	Carnitine O-palmitoyltransferase 1, liver isoform	CPT1A	69.4535	67.0646			23.7078	22.1816	23.5641	23.0339	22.7865	21.2442				4	1	1	4	4	2	7	7	7	10.5	10.5	10.5	88.367	0	9.9452	44100000	16
Q9P287	Q9P287	BRCA2 and CDKN1A-interacting protein	BCCIP	69.3948	71.964		yes	23.0502	23.4324	22.9122	23.3529	24.2412	24.3699				1	1	1	2	3	4	4	4	4	18.5	18.5	18.5	35.979	0	8.2589	91366000	13
P30419;O60551	P30419	Glycylpeptide N-tetradecanoyltransferase 1	NMT1	69.3604	70.9978	yes		21.9	23.4123	24.0481	22.8551	23.9844	24.1583				1	2	2	2	5	5	5	5	5	15.7	15.7	15.7	56.806	0	17.408	78524000	17
P11177	P11177	Pyruvate dehydrogenase E1 component subunit beta, mitochondrial	PDHB	69.3579	68.1941			22.5462	23.6717	23.14	22.316	23.2253	22.6528				2	2	1	2	3	2	5	5	5	18.7	18.7	18.7	39.233	0	11.125	46143000	11
O75534	O75534	Cold shock domain-containing protein E1	CSDE1	69.263	73.6626	yes		22.9342	22.0972	24.2316	25.2243	24.6631	23.7752				2	1	2	9	8	5	10	10	10	16.3	16.3	16.3	88.884	0	38.116	138320000	28
Q9P2E9;Q8N4C6	Q9P2E9	Ribosome-binding protein 1	RRBP1	69.2423	74.7172			22.0226	23.2886	23.9311	25.3992	24.488	24.83				1	2	2	13	10	9	19	19	19	17.4	17.4	17.4	152.47	0	33.398	161760000	33
Q13045	Q13045	Protein flightless-1 homolog	FLII	68.9464	68.6713	yes	yes	21.1112	24.3419	23.4933	24.6355	23.3819	20.6539				1	3	2	7	4	2	9	9	9	8.2	8.2	8.2	144.75	0	13.55	76046000	20
A6NHR9	A6NHR9	Structural maintenance of chromosomes flexible hinge domain-containing protein 1	SMCHD1	68.705	72.7609			22.115	25.138	21.452	24.8662	23.7488	24.1459				2	5	1	11	6	8	15	15	15	10.3	10.3	10.3	226.37	0	30.488	115860000	33
Q8TCJ2	Q8TCJ2	Dolichyl-diphosphooligosaccharide--protein glycosyltransferase subunit STT3B	STT3B	68.28	71.825			21.2652	24.3645	22.6503	23.8168	24.0716	23.9366				2	4	2	6	5	6	9	9	9	13.1	13.1	13.1	93.673	0	15.48	86624000	24
Q9H2U1	Q9H2U1	ATP-dependent RNA helicase DHX36	DHX36	68.217	73.1414			21.4576	23.3271	23.4323	25.5985	24.6937	22.8492				1	2	1	12	9	3	14	14	13	19.4	19.4	18.6	114.76	0	27.604	143760000	28
O00139	O00139	Kinesin-like protein KIF2A	KIF2A	67.4971	72.0806			22.5619	22.5047	22.4305	24.8991	24.4352	22.7463				1	1	1	8	5	3	10	10	10	17.1	17.1	17.1	79.954	0	19.161	102930000	19
Q10471	Q10471	Polypeptide N-acetylgalactosaminyltransferase 2;Polypeptide N-acetylgalactosaminyltransferase 2 soluble form	GALNT2	67.3726	70.2366			21.6137	22.9273	22.8316	24.1923	22.697	23.3473				1	1	1	5	2	3	6	6	6	14.5	14.5	14.5	64.732	0	62.782	64329000	16
P0CW18	P0CW18	Serine protease 56	PRSS56	66.5794	67.6026	yes		21.379	22.5906	22.6098	22.8858	22.419	22.2978				1	1	1	3	3	2	6	6	6	12.3	12.3	12.3	64.596	0	10.286	35286000	11
A4D1E9	A4D1E9	GTP-binding protein 10	GTPBP10		66.9314						22.7401	22.0445	22.1468				0	0	0	3	3	2	4	4	4	11.1	11.1	11.1	42.932	0	8.397	24187000	8
A5YKK6	A5YKK6	CCR4-NOT transcription complex subunit 1	CNOT1		65.2245	yes	yes			21.4071	21.4248	22.3358	21.4639				0	0	1	3	4	3	5	5	5	2.4	2.4	2.4	266.94	0	6.2825	17846000	11
O00425;Q9Y6M1	O00425	Insulin-like growth factor 2 mRNA-binding protein 3	IGF2BP3		73.0897	yes		21.8616	23.3745		25.1067	24.5254	23.4576				1	1	0	7	7	4	11	9	9	25.9	21.9	21.9	63.704	0	22.156	117250000	20
O00442	O00442	RNA 3-terminal phosphate cyclase	RTCA		68.0413	yes		21.3226			22.9147	22.7611	22.3655				1	0	0	3	3	2	3	3	3	9.3	9.3	9.3	39.336	0	5.8386	32556000	9
O00505	O00505	Importin subunit alpha-4	KPNA3		70.9174				25.091		24.2887	23.0803	23.5484				0	2	0	4	2	2	6	6	5	20.7	20.7	18	57.81	0	13.218	78548000	13
O00566	O00566	U3 small nucleolar ribonucleoprotein protein MPP10	MPHOSPH10		73.9117				27.3303		26.4452	23.8825	23.584				0	8	0	11	5	3	13	13	13	29.4	29.4	29.4	78.863	0	64.572	258460000	29
O14639	O14639	Actin-binding LIM protein 1	ABLIM1		71.2709		yes		25.648	22.6045	25.0297	23.1317	23.1095				0	4	1	8	3	3	10	10	10	16.5	16.5	16.5	87.687	0	18.599	106370000	21
O14646;O14647;Q9HCK8;Q8TD26;Q3L8U1;Q9P2D1	O14646	Chromodomain-helicase-DNA-binding protein 1	CHD1		67.5751				27.1297		25.0975	21.7947	20.6829				0	14	0	12	2	2	18	18	18	13	13	13	196.69	0	29.073	128060000	32
O15213	O15213	WD repeat-containing protein 46	WDR46		70.9368				26.6848		25.3808	23.1437	22.4123				0	8	0	10	3	2	13	13	13	28	28	28	68.07	0	24.518	137610000	23
O15381	O15381	Nuclear valosin-containing protein-like	NVL		73.0782			21.6615	26.9265		25.4252	23.212	24.441				1	11	0	11	4	5	17	17	17	26.9	26.9	26.9	95.05	0	32.549	175000000	32
O15427	O15427	Monocarboxylate transporter 4	SLC16A3		71.0997	yes			25.2313	25.0938	24.1955	22.904	24.0002				0	3	3	3	3	4	5	5	5	12.5	12.5	12.5	49.469	0	8.2183	98691000	16
O43159	O43159	Ribosomal RNA-processing protein 8	RRP8		72.6334			21.9731	26.4704		24.9065	23.4066	24.3203				1	6	0	6	3	5	7	7	7	23	23	23	50.714	0	20.2	138680000	21
O43172	O43172	U4/U6 small nuclear ribonucleoprotein Prp4	PRPF4		76.4278		yes		26.9129		26.0664	25.1719	25.1895				0	10	0	12	10	8	15	15	15	41	41	41	58.449	0	36.294	277030000	43
O43395	O43395	U4/U6 small nuclear ribonucleoprotein Prp3	PRPF3		71.8782		yes		25.7323		25.0423	23.7592	23.0767				0	5	0	6	4	3	7	7	7	17.1	17.1	17.1	77.528	0	17.081	112790000	18
O43660	O43660	Pleiotropic regulator 1	PLRG1		73.2673				26.2134		25.3936	23.7406	24.1331				0	6	0	10	4	5	12	12	12	28.6	28.6	28.6	57.193	0	26.737	150420000	25
O43670	O43670	BUB3-interacting and GLEBS motif-containing protein ZNF207	ZNF207		71.0567				24.6769	21.9179	23.9397	23.7176	23.3994				0	2	1	3	4	3	4	4	4	9.6	9.6	9.6	50.75	0	7.4464	75384000	13
O43852	O43852	Calumenin	CALU		73.1205	yes	yes	22.5517	24.2863		24.2355	23.5786	25.3064				1	2	0	5	2	6	6	6	6	32.4	32.4	32.4	37.106	0	10.223	120980000	16
O60287	O60287	Nucleolar pre-ribosomal-associated protein 1	URB1		71.6495				27.342		25.4498	22.8063	23.3934				0	17	0	15	3	6	23	23	23	13.7	13.7	13.7	254.39	0	46.705	172510000	42
O60306	O60306	Intron-binding protein aquarius	AQR		70.9963				25.0163		24.7341	23.1687	23.0935				0	6	0	9	4	4	11	11	11	9.8	9.8	9.8	171.29	0	21.769	85694000	24
O60341	O60341	Lysine-specific histone demethylase 1A	KDM1A		69.1664		yes		25.5438		24.3484	22.366	22.452				0	5	0	6	3	3	7	7	7	13	13	13	92.902	0	14.468	71169000	14
O75400	O75400	Pre-mRNA-processing factor 40 homolog A	PRPF40A		71.3409		yes		25.837	22.755	24.6948	23.1695	23.4766				0	4	1	5	2	3	9	9	9	12.3	12.3	12.3	108.8	0	14.648	102690000	15
O75477;O94905	O75477;O94905	Erlin-1;Erlin-2	ERLIN1;ERLIN2		66.8027				24.5503	24.0731	23.4764	21.1915	22.1348				0	4	3	3	2	3	4	4	4	13.3	13.3	13.3	38.925	0	6.4404	46965000	15
O75569	O75569	Interferon-inducible double-stranded RNA-dependent protein kinase activator A	PRKRA		68.9205						23.0673	22.3665	23.4867				0	0	0	3	2	3	3	3	3	14.1	14.1	14.1	34.404	0	6.9703	38592000	8
O75691	O75691	Small subunit processome component 20 homolog	UTP20		77.0824				28.4844		26.6944	24.607	25.781				0	31	0	27	8	20	44	44	44	19	19	19	318.38	0	88.384	453450000	87
O75934	O75934	Pre-mRNA-splicing factor SPF27	BCAS2		70.7679				25.2228		24.5479	22.7318	23.4882				0	5	0	6	2	3	8	8	8	50.2	50.2	50.2	26.131	0	46.59	82766000	18
O94776	O94776	Metastasis-associated protein MTA2	MTA2		74.8008		yes		27.4425		26.3172	24.0053	24.4783				1	8	0	11	3	7	17	17	14	32.2	32.2	27.2	75.022	0	33.512	269300000	40
O94906	O94906	Pre-mRNA-processing factor 6	PRPF6		74.1841				27.7599		26.0079	24.1133	24.0629				0	17	0	16	7	7	21	21	21	25.1	25.1	25.1	106.92	0	39.144	257080000	52
O95425	O95425	Supervillin	SVIL		74.7852		yes		27.0702		26.2892	23.9086	24.5874				0	13	0	18	5	8	21	21	21	12.8	12.8	12.8	247.74	0	61.743	249720000	45
O95478	O95478	Ribosome biogenesis protein NSA2 homolog	NSA2		73.7543				26.9632	23.3126	24.884	23.9086	24.9617				0	7	2	7	4	7	9	9	9	38.5	38.5	38.5	30.065	0	19.391	179840000	27
O95602	O95602	DNA-directed RNA polymerase I subunit RPA1	POLR1A		71.2692			21.0296	27.4935		25.9924	21.7362	23.5406				1	18	0	19	2	5	29	29	29	23.1	23.1	23.1	194.81	0	52.095	210740000	46
O95819;Q8N4C8;Q9UKE5	O95819;Q8N4C8;Q9UKE5	Mitogen-activated protein kinase kinase kinase kinase 4;Misshapen-like kinase 1;TRAF2 and NCK-interacting protein kinase	MAP4K4;MINK1;TNIK		67.9261						22.7587	23.0887	22.0787				0	0	0	3	4	2	7	7	7	7.7	7.7	7.7	142.1	0	7.4137	31091000	9
O96008	O96008	Mitochondrial import receptor subunit TOM40 homolog	TOMM40		75.2249				26.0113	24.5499	26.3079	23.8144	25.1026				0	6	3	7	4	5	7	7	7	27.7	27.7	27.7	37.893	0	35.872	244200000	30
P04899	P04899	Guanine nucleotide-binding protein G(i) subunit alpha-2	GNAI2		71.315		yes		25.5721	24.2572	24.6429	23.049	23.6231				0	4	2	7	2	3	15	9	8	45.1	29.3	25.4	40.45	0	23.492	103160000	19
P05187;P10696;P09923	P05187;P10696	Alkaline phosphatase, placental type;Alkaline phosphatase, placental-like	ALPP;ALPPL2		72.4706				26.8641	23.7609	26.1635	23.807	22.5001				0	9	1	12	4	2	12	12	12	37	37	37	57.953	0	57.205	208550000	30
P05386	P05386	60S acidic ribosomal protein P1	RPLP1		85.791		yes		24.4924	27.7162	28.8031	28.6015	28.3864				0	1	2	2	2	2	2	2	2	51.8	51.8	51.8	11.514	0	23.653	1962800000	11
P06703	P06703	Protein S100-A6	S100A6		71.4666	yes	yes		24.6299	24.7118	23.4386	23.7429	24.2851				0	2	1	2	2	2	2	2	2	16.7	16.7	16.7	10.18	0.0021692	2.585	91443000	9
P07948;P08631	P07948	Tyrosine-protein kinase Lyn	LYN		67.5716						23.6849	21.8062	22.0805				0	0	0	4	2	2	5	4	4	15.4	13.9	13.9	58.573	0	8.2104	33112000	8
P08133	P08133	Annexin A6	ANXA6		69.6214	yes		23.1417		25.3284	22.3392	23.9425	23.3397				3	0	5	2	6	5	10	10	10	19.8	19.8	19.8	75.872	0	17.07	72305000	20
P08237	P08237	ATP-dependent 6-phosphofructokinase, muscle type	PFKM		71.0737	yes	yes	23.6503		25.5081	24.113	23.79	23.1707				4	1	4	6	4	3	10	9	9	17.4	16.3	16.3	85.182	0	15.276	93323000	22
P08240	P08240	Signal recognition particle receptor subunit alpha	SRPR		68.5809						23.8754	22.1146	22.5909				0	0	0	5	2	2	5	5	5	12.5	12.5	12.5	69.81	0	9.1139	40088000	9
P08621	P08621	U1 small nuclear ribonucleoprotein 70 kDa	SNRNP70		76.486			22.0417	27.271		26.1067	25.316	25.0633				1	8	0	9	8	6	10	10	10	26.3	26.3	26.3	51.556	0	20.314	299820000	32
P09496	P09496	Clathrin light chain A	CLTA		70.6453		yes	22.8138	25.578		23.7816	23.4069	23.4568				1	3	0	3	2	2	5	5	5	14.5	14.5	14.5	27.076	0	5.9765	82095000	11
P09543	P09543	2,3-cyclic-nucleotide 3-phosphodiesterase	CNP		70.2466			23.2823	23.415		23.7869	23.1273	23.3324				1	1	0	3	2	3	4	4	4	14.5	14.5	14.5	47.578	0	13.911	62767000	10
P09913	P09913	Interferon-induced protein with tetratricopeptide repeats 2	IFIT2		67.4048					23.2417	21.852	23.0479	22.5049				0	0	1	2	4	3	6	6	6	17.4	17.4	17.4	54.632	0	10.994	31999000	11
P12270	P12270	Nucleoprotein TPR	TPR		78.3933		yes	23.2332	28.9525		27.0571	25.0202	26.316				3	34	0	28	10	24	45	45	45	24.4	24.4	24.4	267.29	0	106.71	619880000	102
P13693;Q56UQ5	P13693	Translationally-controlled tumor protein	TPT1		68.8016				23.7318	27.3465	22.8372	23.0946	22.8698				0	1	5	2	2	2	6	6	6	35.5	35.5	35.5	19.595	0	31.13	117890000	16
P16989;Q9Y2T7	P16989	Y-box-binding protein 3	YBX3		74.8014		yes			25.438	25.1298	25.2001	24.4715				0	0	2	4	4	3	10	4	4	43.8	32.8	32.8	40.089	0	19.054	169780000	13
P17480	P17480	Nucleolar transcription factor 1	UBTF		76.8773				28.5988	24.4529	27.129	25.2041	24.5442				0	20	1	16	6	5	22	22	22	29.5	29.5	29.5	89.405	0	61.335	511060000	52
P18583	P18583	Protein SON	SON		72.9757				25.8707		24.914	23.9603	24.1014				0	8	0	4	4	5	13	13	13	9	9	9	263.83	0	18.028	126620000	19
P19525	P19525	Interferon-induced, double-stranded RNA-activated protein kinase	EIF2AK2		77.5949				25.1838	24.2679	26.4217	25.8675	25.3057				0	3	3	13	11	10	14	14	14	27.6	27.6	27.6	62.094	0	54.864	319260000	43
P22695	P22695	Cytochrome b-c1 complex subunit 2, mitochondrial	UQCRC2		72.1493				24.9515	23.3529	24.945	22.8531	24.3512				0	4	1	6	2	6	7	7	7	23.6	23.6	23.6	48.442	0	17.696	111270000	20
P23193;Q15560	P23193;Q15560	Transcription elongation factor A protein 1;Transcription elongation factor A protein 2	TCEA1;TCEA2		68.6643			21.5714		23.1172	22.8657	22.4667	23.3319				1	1	1	3	2	3	4	4	4	15	15	15	33.969	0	6.3984	41654000	11
P24390	P24390	ER lumen protein-retaining receptor 1	KDELR1		71.0079				25.5247		23.9647	23.6906	23.3526				0	1	0	2	2	2	4	4	3	27.8	27.8	22.6	24.542	0	15.691	82457000	11
P24928	P24928	DNA-directed RNA polymerase II subunit RPB1	POLR2A		74.4584				27.3772	22.1635	25.9438	23.6907	24.8239				0	13	1	15	6	11	24	24	24	16.2	16.2	16.2	217.17	0	55.069	241570000	45
P28347;Q99594;Q15561;Q15562	P28347;Q99594;Q15561	Transcriptional enhancer factor TEF-1;Transcriptional enhancer factor TEF-5;Transcriptional enhancer factor TEF-3	TEAD1;TEAD3;TEAD4		70.351				25.5149		24.5463	22.7484	23.0563				0	3	0	6	2	2	6	6	6	14.3	14.3	14.3	47.945	0	10.063	82393000	14
P29372	P29372	DNA-3-methyladenine glycosylase	MPG		69.7863				23.1894		23.5058	23.2696	23.0109				0	2	0	4	4	4	6	6	6	31.2	31.2	31.2	32.868	0	12.784	50272000	14
P30260	P30260	Cell division cycle protein 27 homolog	CDC27		67.9035				26.2135		24.322	22.9741	20.6074				0	6	0	5	3	2	9	9	9	14.4	14.4	14.4	91.866	0	15.364	81618000	16
P30876	P30876	DNA-directed RNA polymerase II subunit RPB2	POLR2B		73.9866				27.8236		26.2292	23.9806	23.7768				0	19	0	21	7	5	27	27	27	31.4	31.4	31.4	133.9	0	46.185	272310000	52
P33316	P33316	Deoxyuridine 5-triphosphate nucleotidohydrolase, mitochondrial	DUT		69.9032	yes	yes	23.3196		25.5582	22.593	22.9128	24.3974				3	1	3	3	2	5	5	5	5	25	25	25	26.563	0	13.669	81280000	18
P35249	P35249	Replication factor C subunit 4	RFC4		71.1674		yes	21.7447	22.1215		24.169	23.2715	23.7269				1	2	0	5	3	4	5	5	5	19	19	19	39.681	0	13.853	68845000	15
P40937	P40937	Replication factor C subunit 5	RFC5		69.1705			22.1855	23.2742		22.9298	22.5197	23.721				2	2	0	3	4	5	7	7	7	32.4	32.4	32.4	38.496	0	17.775	48467000	18
P40938	P40938	Replication factor C subunit 3	RFC3		70.7939		yes		22.6324		23.5888	24.1382	23.0669				0	1	0	5	6	3	7	7	7	26.4	26.4	26.4	40.556	0	12.718	63356000	15
P42696	P42696	RNA-binding protein 34	RBM34		71.0926				25.9801		25.1884	21.9343	23.9699				0	7	0	9	2	6	10	10	10	31.2	31.2	31.2	48.564	0	14.734	118050000	23
P43003	P43003	Excitatory amino acid transporter 1	SLC1A3		67.5698			20.8455		21.9962	22.499	22.6119	22.4589				1	0	1	2	2	2	2	2	2	5.9	5.9	5.9	59.572	0	6.9306	30262000	8
P46060	P46060	Ran GTPase-activating protein 1	RANGAP1		75.6099		yes	23.78	28.0346		26.5436	25.1244	23.9419				2	11	0	9	5	4	16	16	16	35.9	35.9	35.9	63.541	0	46.406	360750000	32
P46100	P46100	Transcriptional regulator ATRX	ATRX		69.676				25.9659	21.7945	24.4733	22.273	22.9297				0	7	1	8	2	3	9	9	9	4.9	4.9	4.9	282.58	0	14.924	85640000	21
P46977	P46977	Dolichyl-diphosphooligosaccharide--protein glycosyltransferase subunit STT3A	STT3A		71.0392				24.4403	23.9952	23.6618	24.278	23.0994				0	4	2	4	5	3	7	7	7	12.8	12.8	12.8	80.529	0	13.005	81990000	20
P47755	P47755	F-actin-capping protein subunit alpha-2	CAPZA2		74.7337	yes	yes		26.2129	24.6771	25.3727	24.4911	24.8699				0	5	2	6	3	3	8	6	6	43.7	34.3	34.3	32.949	0	43.049	193110000	19
P47813;O14602	P47813;O14602	Eukaryotic translation initiation factor 1A, X-chromosomal;Eukaryotic translation initiation factor 1A, Y-chromosomal	EIF1AX;EIF1AY		70.6081				24.2328	24.6667	23.1185	23.4497	24.0399				0	3	3	3	3	5	6	6	6	43.8	43.8	43.8	16.46	0	12.683	76372000	20
P48047	P48047	ATP synthase subunit O, mitochondrial	ATP5O		70.761				24.7882	24.3528	24.0383	22.1717	24.551				0	4	2	5	2	8	8	8	8	48.8	48.8	48.8	23.277	0	14.694	90782000	21
P49790	P49790	Nuclear pore complex protein Nup153	NUP153		74.6134			21.1518	27.3173		26.3626	23.6077	24.6431				1	12	0	17	5	8	23	23	23	24.1	24.1	24.1	153.94	0	44.758	266120000	41
P49959	P49959	Double-strand break repair protein MRE11A	MRE11A		69.7741				25.5803		24.3159	22.4734	22.9848				0	5	0	6	2	4	6	6	6	13.4	13.4	13.4	80.592	0	14.822	75179000	18
P51398	P51398	28S ribosomal protein S29, mitochondrial	DAP3		68.0852						22.1213	21.9875	23.9764				0	0	0	3	2	5	6	6	6	21.9	21.9	21.9	45.566	0	11.143	36635000	11
P52565	P52565	Rho GDP-dissociation inhibitor 1	ARHGDIA		74.9506	yes		24.7855		26.4389	24.4576	25.2747	25.2183				2	1	3	3	4	3	4	4	4	22.5	22.5	22.5	23.207	0	16.565	211270000	19
P53007	P53007	Tricarboxylate transport protein, mitochondrial	SLC25A1		66.9666				22.5344		22.9245	22.0454	21.9967				0	1	0	2	2	2	2	2	2	7.7	7.7	7.7	34.012	0	5.8151	27683000	7
P53582	P53582	Methionine aminopeptidase 1	METAP1		74.9313				26.7451		25.9399	24.2963	24.6951				0	9	0	9	4	4	15	15	15	61.9	61.9	61.9	43.215	0	38.518	219790000	29
P55084	P55084	Trifunctional enzyme subunit beta, mitochondrial;3-ketoacyl-CoA thiolase	HADHB		69.2281				23.5061	24.9096	23.2224	23.0163	22.9894				0	1	2	3	2	2	4	4	4	16.7	16.7	16.7	51.294	0	12.973	59214000	10
P55265	P55265	Double-stranded RNA-specific adenosine deaminase	ADAR		80.0638		yes	23.4668	28.8834		27.5407	26.4629	26.0602				2	22	0	26	17	15	34	34	34	33	33	33	136.06	0	109.82	769090000	88
P57740	P57740	Nuclear pore complex protein Nup107	NUP107		75.21			22.5801	27.7807		26.497	24.3323	24.3807				2	14	0	17	7	6	20	20	20	28	28	28	106.37	0	42.274	315940000	45
P61964	P61964	WD repeat-containing protein 5	WDR5		73.358						25.0035	24.0237	24.3308				0	0	0	7	6	7	10	10	10	44.3	44.3	44.3	36.588	0	15.754	108750000	20
P62847	P62847	40S ribosomal protein S24	RPS24		84.7599	yes		26.8417		27.8674	28.3842	27.6815	28.6942				3	0	4	4	4	5	5	5	5	30.1	30.1	30.1	15.423	0	53.631	1672400000	27
P62873;P16520	P62873	Guanine nucleotide-binding protein G(I)/G(S)/G(T) subunit beta-1	GNB1		72.0438		yes		26.6982	23.6102	25.4136	23.7281	22.9021				0	5	1	4	2	2	11	6	6	46.2	27.9	27.9	37.377	0	54.71	155560000	12
P63096;P11488;P19087;A8MTJ3;P09471	P63096	Guanine nucleotide-binding protein G(i) subunit alpha-1	GNAI1		69.9016				25.2725		24.3816	22.8091	22.7109				0	4	0	4	2	2	12	5	5	34.5	14.7	14.7	40.361	0	8.8484	72889000	12
P63165	P63165	Small ubiquitin-related modifier 1	SUMO1		71.6709		yes		24.8504	24.0276	24.4191	23.42	23.8318				0	1	1	2	2	2	2	2	2	18.8	18.8	18.8	11.557	0.0021622	2.5369	94142000	8
P63220	P63220	40S ribosomal protein S21	RPS21			yes				26.1378	22.9081		23.8639				0	1	2	2	2	3	3	3	3	41	41	41	9.1113	0	5.9886	66442000	10
P78316	P78316	Nucleolar protein 14	NOP14		70.71				27.3194		26.0608	23.3139	21.3353				0	13	0	14	4	2	18	18	18	25	25	25	97.667	0	32.74	202580000	34
P78344	P78344	Eukaryotic translation initiation factor 4 gamma 2	EIF4G2		71.895	yes	yes	22.2468		23.7985	24.259	24.321	23.315				2	0	2	7	10	4	12	12	12	15.1	15.1	15.1	102.36	0	17.864	87975000	25
P78346	P78346	Ribonuclease P protein subunit p30	RPP30		68.1846			21.2874	24.1148		22.7622	22.7579	22.6645				1	2	0	2	3	2	4	4	4	19.4	19.4	19.4	29.321	0	7.8045	40829000	10
P78406	P78406	mRNA export factor	RAE1		74.4071			22.4179	27.65		25.0798	24.7937	24.5336				1	11	0	7	6	6	12	12	12	46.5	46.5	46.5	40.968	0	64.96	229020000	33
P78549	P78549	Endonuclease III-like protein 1	NTHL1		67.1693						22.8936	21.8218	22.4539				0	0	0	2	2	2	4	4	4	25.6	25.6	25.6	34.389	0	10.021	26016000	6
P80723	P80723	Brain acid soluble protein 1	BASP1		76.1482	yes	yes		27.1653	25.3915	26.9233	24.0813	25.1436				0	4	2	8	2	4	10	10	10	69.6	69.6	69.6	22.693	0	18.328	364440000	21
P82930	P82930	28S ribosomal protein S34, mitochondrial	MRPS34		73.7482			22.0223	22.3771		24.6913	24.6993	24.3576				1	1	0	6	7	6	7	7	7	33.9	33.9	33.9	25.65	0	8.5975	119590000	21
P82933	P82933	28S ribosomal protein S9, mitochondrial	MRPS9		64.9399			20.8696		21.3666	21.9173	20.6857	22.3369				1	0	1	2	2	2	3	3	3	10.9	10.9	10.9	45.834	0	4.4919	18614000	8
Q00341	Q00341	Vigilin	HDLBP		72.715	yes	yes	22.8613		22.8737	24.3352	24.6151	23.7647				2	0	1	6	9	6	10	10	10	9.1	9.1	9.1	141.45	0	18.529	100870000	23
Q01085	Q01085	Nucleolysin TIAR	TIAL1		74.4549		yes		27.0174	24.1922	25.3463	23.9561	25.1525				0	5	1	4	2	4	7	7	5	25.1	25.1	18.7	41.59	0	32.777	211600000	33
Q01780	Q01780	Exosome component 10	EXOSC10		72.3445		yes		27.2705		25.8995	24.1075	22.3375				0	14	0	15	6	3	19	19	19	28.7	28.7	28.7	100.83	0	42.762	203930000	42
Q03135	Q03135	Caveolin-1	CAV1		75.1327				27.319	24.6178	26.0839	24.7922	24.2566				1	4	2	6	3	3	6	6	6	41	41	41	20.471	0	18.005	268640000	21
Q03252	Q03252	Lamin-B2	LMNB2		77.4582		yes		28.5716	22.5034	27.0736	25.3653	25.0193				0	21	2	19	11	8	29	26	26	49	45.5	45.5	69.948	0	56.946	511870000	73
Q03701	Q03701	CCAAT/enhancer-binding protein zeta	CEBPZ		75.9747				28.2323		26.4402	24.7816	24.7529				0	21	0	19	9	8	25	25	25	30.6	30.6	30.6	120.97	0	67.239	363770000	59
Q06265	Q06265	Exosome complex component RRP45	EXOSC9		70.0502	yes			24.7492		24.248	22.6602	23.142				0	3	0	5	2	3	5	5	5	14.8	14.8	14.8	48.948	0	9.4946	66741000	14
Q0VDF9	Q0VDF9	Heat shock 70 kDa protein 14	HSPA14		70.3332						23.1699	23.7473	23.416				0	0	0	4	4	3	7	7	7	21.4	21.4	21.4	54.794	0	15.791	52154000	10
Q10570	Q10570	Cleavage and polyadenylation specificity factor subunit 1	CPSF1		68.5831				26.3147		24.8233	22.2419	21.5179				0	9	0	9	3	2	13	13	13	12.8	12.8	12.8	160.88	0	22.878	94742000	23
Q12769	Q12769	Nuclear pore complex protein Nup160	NUP160		77.2168			23.1259	28.4626		27.0822	25.066	25.0686				2	22	0	28	10	9	33	33	33	32.5	32.5	32.5	162.12	0	86.67	492840000	72
Q12849	Q12849	G-rich sequence factor 1	GRSF1		77.1569			21.805	22.3421		26.3939	25.3722	25.3908				1	1	0	11	7	6	12	12	12	38.5	38.5	38.5	53.126	0	73.936	271870000	31
Q12888	Q12888	Tumor suppressor p53-binding protein 1	TP53BP1		70.4758				26.202		24.7208	23.1315	22.6235				0	7	0	7	3	2	11	11	11	8.7	8.7	8.7	213.57	0	19.267	100140000	20
Q12996	Q12996	Cleavage stimulation factor subunit 3	CSTF3		69.0115		yes		25.6958		24.7715	22.2584	21.9816				0	6	0	9	2	2	10	10	10	22.3	22.3	22.3	82.921	0	19.975	82182000	19
Q13123	Q13123	Protein Red	IK		72.3423				25.1634		25.0753	24.136	23.131				0	4	0	6	4	3	8	8	8	19	19	19	65.601	0	23.207	113190000	18
Q13243	Q13243	Serine/arginine-rich splicing factor 5	SRSF5		73.8858						24.9937	24.4507	24.4414				0	0	0	5	3	4	7	6	6	28.7	25.4	25.4	31.263	0	15.464	119770000	11
Q13445	Q13445	Transmembrane emp24 domain-containing protein 1	TMED1		69.9901						23.157	23.0834	23.7497				0	0	0	2	2	3	3	3	3	13.2	13.2	13.2	25.206	0	4.8026	48111000	7
Q13555;Q13554;Q9UQM7;Q13557	Q13555;Q13554	Calcium/calmodulin-dependent protein kinase type II subunit gamma;Calcium/calmodulin-dependent protein kinase type II subunit beta	CAMK2G;CAMK2B		70.9271				24.5552		24.117	23.3924	23.4177				0	3	0	4	4	4	5	5	5	9.7	9.7	9.7	62.608	0	9.6287	71934000	15
Q13573	Q13573	SNW domain-containing protein 1	SNW1		75.1141				27.3017	22.9933	25.9183	24.3181	24.8777				0	11	1	8	4	6	14	14	14	32.8	32.8	32.8	61.494	0	39.925	250460000	32
Q13601	Q13601	KRR1 small subunit processome component homolog	KRR1		71.357				26.72		24.8227	23.4842	23.0501				0	7	0	6	3	2	9	9	9	28.6	28.6	28.6	43.664	0	15.595	124760000	20
Q13724	Q13724	Mannosyl-oligosaccharide glucosidase	MOGS		74.4418				24.0009	21.7778	25.1975	25.5405	23.7038				0	3	1	9	11	4	13	13	13	17.6	17.6	17.6	91.916	0	28.842	163630000	30
Q13769	Q13769	THO complex subunit 5 homolog	THOC5		67.8647				25.67		24.7882	20.699	22.3775				0	4	0	5	2	3	7	7	7	14.1	14.1	14.1	78.507	0	11.356	79026000	15
Q13868	Q13868	Exosome complex component RRP4	EXOSC2		72.0227		yes		25.2125		24.4899	23.471	24.0618				0	6	0	5	5	5	7	7	7	33.1	33.1	33.1	32.789	0	28.064	96301000	21
Q14008	Q14008	Cytoskeleton-associated protein 5	CKAP5		79.8695		yes	23.6504	25.4175		26.7891	26.427	26.6534				4	8	0	25	23	28	32	32	32	20.9	20.9	20.9	225.49	0	71.564	496480000	90
Q14011	Q14011	Cold-inducible RNA-binding protein	CIRBP		74.8649				25.045	23.3296	24.7431	25.0355	25.0863				0	3	1	4	5	5	8	8	8	49.4	49.4	49.4	18.648	0	49.211	166520000	19
Q14019	Q14019	Coactosin-like protein	COTL1		67.7408					25.2736	19.8413	24.0687	23.8308				0	0	3	2	4	5	8	8	8	66.9	66.9	66.9	15.945	0	11.902	67309000	14
Q14146	Q14146	Unhealthy ribosome biogenesis protein 2 homolog	URB2		66.4055				26.4777		24.8241	20.5172	21.0642				0	12	0	11	2	3	15	15	15	12.4	12.4	12.4	170.54	0	27.29	92635000	27
Q14151	Q14151	Scaffold attachment factor B2	SAFB2		71.9616				26.4642		24.9045	23.582	23.4751				0	3	0	4	2	3	14	5	5	18.4	7.2	7.2	107.47	0	8.3884	125150000	13
Q14157	Q14157	Ubiquitin-associated protein 2-like	UBAP2L		70.596	yes	yes		23.4748	24.3457	23.698	24.0685	22.8295				0	1	2	4	3	3	6	6	6	7.5	7.5	7.5	114.53	0	9.5295	73393000	17
Q14160;Q9BTT6	Q14160	Protein scribble homolog	SCRIB		69.2535				26.0461		24.9182	23.3948	20.9405				0	8	0	11	4	2	12	12	12	10.9	10.9	10.9	174.88	0	44.66	99739000	26
Q14244	Q14244	Ensconsin	MAP7		73.8528		yes	23.1592		23.9961	24.8992	24.8629	24.0907				3	0	3	5	6	5	8	8	8	9.6	9.6	9.6	84.051	0	15.612	134370000	22
Q14247	Q14247	Src substrate cortactin	CTTN		71.0282	yes		21.0918	26.7263		24.4467	23.3895	23.192				1	8	0	6	3	2	11	11	11	28.4	28.4	28.4	61.585	0	22.724	115710000	21
Q14258	Q14258	E3 ubiquitin/ISG15 ligase TRIM25	TRIM25		78.8544	yes		22.5951		23.6078	26.5322	26.557	25.7652				1	0	2	14	14	11	18	18	18	34.8	34.8	34.8	70.973	0	41.698	394040000	44
Q14573	Q14573	Inositol 1,4,5-trisphosphate receptor type 3	ITPR3		75.0836		yes		27.7388	22.7398	26.2683	24.2474	24.5679				0	16	0	18	7	7	29	29	24	13.6	13.6	11.9	304.1	0	43.64	292800000	65
Q14676	Q14676	Mediator of DNA damage checkpoint protein 1	MDC1		70.197				27.3859		25.1061	21.5098	23.5811				0	11	0	11	2	5	14	14	14	12.1	12.1	12.1	226.66	0	77.056	154910000	31
Q14683	Q14683	Structural maintenance of chromosomes protein 1A	SMC1A		77.6439		yes	24.2725	28.1726		27.0814	25.652	24.9105				3	22	0	30	16	11	36	36	36	36.7	36.7	36.7	143.23	0	68.548	492360000	85
Q14684	Q14684	Ribosomal RNA processing protein 1 homolog B	RRP1B		76.4764				27.7396	22.4285	26.4553	24.8427	25.1784				0	12	1	15	8	11	18	18	18	36.1	36.1	36.1	84.427	0	46.148	343820000	50
Q14692	Q14692	Ribosome biogenesis protein BMS1 homolog	BMS1		75.5143			21.3258	27.6458		26.78	24.5608	24.1735				1	15	0	20	9	7	22	22	22	22.8	22.8	22.8	145.81	0	55.86	338690000	53
Q14694	Q14694	Ubiquitin carboxyl-terminal hydrolase 10	USP10		72.8134			21.2154	23.8341		24.4117	24.3655	24.0362				1	2	0	6	6	5	9	9	9	15.2	15.2	15.2	87.133	0	18.979	100410000	20
Q14739	Q14739	Lamin-B receptor	LBR		74.4836				26.4342	23.0611	25.4437	24.1824	24.8575				0	5	2	8	6	7	10	10	10	22	22	22	70.702	0	20.998	186790000	30
Q15014	Q15014	Mortality factor 4-like protein 2	MORF4L2		69.5476						23.7217	22.3104	23.5155				0	0	0	2	3	4	6	6	6	27.1	27.1	27.1	32.307	0	10.607	46569000	10
Q15020	Q15020	Squamous cell carcinoma antigen recognized by T-cells 3	SART3		71.1035						24.5087	24.0711	22.5237				0	0	0	10	6	3	12	12	12	14.6	14.6	14.6	109.93	0	20.242	73171000	19
Q15050	Q15050	Ribosome biogenesis regulatory protein homolog	RRS1		74.7395				26.5378		25.7826	23.8796	25.0773				0	8	0	11	4	7	13	13	13	42.2	42.2	42.2	41.193	0	45.964	206350000	30
Q15397	Q15397	Pumilio domain-containing protein KIAA0020	KIAA0020		79.2809				28.359	25.3648	27.1917	25.9804	26.1088				0	14	5	18	15	15	23	23	23	43.4	43.4	43.4	73.584	0	84.285	612620000	75
Q15629	Q15629	Translocating chain-associated membrane protein 1	TRAM1		72.9974				25.0945	23.7124	24.7613	24.0985	24.1376				0	3	1	4	4	3	6	6	6	18.4	18.4	18.4	43.071	0	12.018	119820000	16
Q16666;Q6K0P9	Q16666	Gamma-interferon-inducible protein 16	IFI16		75.984		yes		24.497		26.2123	25.3417	24.43				0	2	0	12	9	5	13	13	13	22.2	22.2	22.2	88.255	0	28.758	229830000	32
Q16795	Q16795	NADH dehydrogenase [ubiquinone] 1 alpha subcomplex subunit 9, mitochondrial	NDUFA9		69.0271			21.0659	24.5052		23.8207	21.2561	23.9503				1	2	0	5	2	5	7	7	7	22.5	22.5	22.5	42.509	0	13.497	61505000	15
Q2NL82	Q2NL82	Pre-rRNA-processing protein TSR1 homolog	TSR1		76.2121		yes			23.392	25.9579	25.8273	24.4269				0	0	1	13	12	7	14	14	14	24.1	24.1	24.1	91.809	0	34.796	230710000	34
Q49A26	Q49A26	Putative oxidoreductase GLYR1	GLYR1		70.4603		yes		26.3275		24.8931	22.5312	23.036				0	7	0	7	2	6	10	10	10	25.5	25.5	25.5	60.556	0	21.497	106890000	23
Q52LJ0	Q52LJ0	Protein FAM98B	FAM98B		67.421		yes		23.4996		22.3279	22.5649	22.5282				0	1	0	2	2	2	6	4	4	20.3	16.1	16.1	37.19	0	9.2183	31412000	7
Q53GS9	Q53GS9	U4/U6.U5 tri-snRNP-associated protein 2	USP39		74.5401				25.2056		25.0664	24.7457	24.728				0	3	0	7	6	5	8	8	8	18.6	18.6	18.6	65.38	0	25.4	154200000	21
Q5JVF3	Q5JVF3	PCI domain-containing protein 2	PCID2		69.6356		yes		25.3563		23.41	22.8529	23.3727				0	5	0	4	3	4	6	6	6	19.5	19.5	19.5	46.029	0	13.063	62957000	15
Q5M775	Q5M775	Cytospin-B	SPECC1		73.2525		yes		26.9124		26.5012	24.1369	22.6144				0	11	0	19	7	3	21	21	21	25.7	25.7	25.7	118.58	0	51.559	241820000	42
Q5SSJ5	Q5SSJ5	Heterochromatin protein 1-binding protein 3	HP1BP3		73.2682		yes		26.4009		25.3083	23.9785	23.9814				0	7	0	10	4	5	12	12	12	22.8	22.8	22.8	61.206	0	21.996	152390000	27
Q69YQ0	Q69YQ0	Cytospin-A	SPECC1L		70.456		yes		26.1689		25.6797	22.5011	22.2752				0	8	0	14	2	2	18	18	18	23.1	23.1	23.1	124.6	0	39.431	133650000	27
Q6KC79	Q6KC79	Nipped-B-like protein	NIPBL		70.3011				25.3686		24.251	24.1779	21.8722				0	7	0	7	3	2	15	15	15	7.1	7.1	7.1	316.05	0	25.647	84750000	20
Q6NUQ4	Q6NUQ4	Transmembrane protein 214	TMEM214		71.2522			21.3085	24.3139		24.6	23.0264	23.6258				1	3	0	7	3	4	7	7	7	11.9	11.9	11.9	77.15	0	16.411	81945000	18
Q6PK04	Q6PK04	Coiled-coil domain-containing protein 137	CCDC137		68.3406		yes		24.5663		23.3973	22.3019	22.6414				0	2	0	4	2	3	4	4	4	15.9	15.9	15.9	33.231	0	9.7634	45251000	13
Q6PKG0;Q659C4	Q6PKG0	La-related protein 1	LARP1		72.7792	yes			23.7963	24.1918	24.3635	24.4281	23.9876				0	2	2	5	8	5	10	10	10	10.1	10.1	10.1	123.51	0	16.432	106750000	22
Q6RFH5	Q6RFH5	WD repeat-containing protein 74	WDR74		75.1503			21.8872	27.4518		26.0607	23.9486	25.141				1	11	0	11	4	9	15	15	15	55.3	55.3	55.3	42.441	0	55.917	268730000	38
Q6UB35	Q6UB35	Monofunctional C1-tetrahydrofolate synthase, mitochondrial	MTHFD1L		68.8231	yes					22.7209	24.1805	21.9217				0	0	0	4	7	2	7	7	7	9.4	9.4	9.4	105.79	0	11.189	45667000	13
Q6WCQ1	Q6WCQ1	Myosin phosphatase Rho-interacting protein	MPRIP		75.6164		yes		27.7277	22.4196	26.8012	24.8303	23.9849				0	18	1	22	9	6	26	26	26	37.8	37.8	37.8	116.53	0	57.15	352130000	58
Q6YHK3	Q6YHK3	CD109 antigen	CD109		71.4692				26.2802	23.8243	25.7512	23.2965	22.4215				0	7	2	13	5	2	14	14	14	13.1	13.1	13.1	161.69	0	26.314	154610000	29
Q7KZ85	Q7KZ85	Transcription elongation factor SPT6	SUPT6H		71.5789				27.2241		25.5541	22.4936	23.5312				0	14	0	13	2	4	18	18	18	15.6	15.6	15.6	199.07	0	39.106	171510000	35
Q7Z2T5	Q7Z2T5	TRMT1-like protein	TRMT1L		70.0539						23.9304	24.0871	22.0364				0	0	0	5	7	2	8	8	8	14.6	14.6	14.6	81.746	0	16.129	58619000	15
Q7Z417	Q7Z417	Nuclear fragile X mental retardation-interacting protein 2	NUFIP2		72.4123			21.9404	25.0249		25.5018	24.7501	22.1604				1	3	1	8	5	2	9	9	9	21.9	21.9	21.9	76.12	0	36.57	142110000	19
Q7Z478	Q7Z478	ATP-dependent RNA helicase DHX29	DHX29		75.2346						25.5375	25.3911	24.306				0	0	0	12	13	9	19	19	19	17.1	17.1	17.1	155.23	0	39.667	173430000	34
Q86UE4	Q86UE4	Protein LYRIC	MTDH		72.8073						24.7806	24.5206	23.5061				0	0	0	5	7	4	9	9	9	21	21	21	63.836	0	53.911	99099000	17
Q86V48	Q86V48	Leucine zipper protein 1	LUZP1		69.2555		yes		26.3446		24.863	22.8785	21.514				0	11	0	10	3	2	13	13	13	17.3	17.3	17.3	120.27	0	31.731	101020000	29
Q86XP3	Q86XP3	ATP-dependent RNA helicase DDX42	DDX42		70.4041		yes		26.8074		25.1698	22.583	22.6513				0	10	0	10	3	3	14	14	14	22.5	22.5	22.5	102.97	0	23.991	129180000	28
Q8IWS0	Q8IWS0	PHD finger protein 6	PHF6		74.8702				24.934		24.9786	24.8236	25.068				0	2	0	5	4	4	6	6	6	22.7	22.7	22.7	41.29	0	13.379	160760000	15
Q8IXB1	Q8IXB1	DnaJ homolog subfamily C member 10	DNAJC10		67.1123	yes	yes	20.9648	23.3503		21.8957	22.8111	22.4055				1	2	0	3	3	3	4	4	4	6.2	6.2	6.2	91.079	0	6.6355	31099000	12
Q8IY21;Q5H9U9	Q8IY21	Probable ATP-dependent RNA helicase DDX60	DDX60		76.9301						26.1673	25.7169	25.0459				0	0	0	22	20	12	29	29	29	21	21	21	197.85	0	52.635	252040000	52
Q8IY81	Q8IY81	pre-rRNA processing protein FTSJ3	FTSJ3		77.6726			23.3265	28.1076		26.6857	25.4472	25.5397				3	14	0	13	8	9	18	18	18	35.7	35.7	35.7	96.557	0	69.617	440220000	47
Q8N3C0	Q8N3C0	Activating signal cointegrator 1 complex subunit 3	ASCC3		67.6362						22.7193	22.7905	22.1264				0	0	0	3	4	3	8	8	8	4.3	4.3	4.3	251.46	0	10.413	28437000	8
Q8N3V7	Q8N3V7	Synaptopodin	SYNPO		70.158				26.1223		24.9127	23.2964	21.9489				0	7	0	8	4	2	10	10	10	15.9	15.9	15.9	99.462	0	19.426	102900000	18
Q8N684	Q8N684	Cleavage and polyadenylation specificity factor subunit 7	CPSF7		69.3296		yes		25.0119		23.674	22.4621	23.1935				0	6	0	6	2	4	6	6	6	13.8	13.8	13.8	52.049	0	9.0503	58015000	18
Q8N7H5	Q8N7H5	RNA polymerase II-associated factor 1 homolog	PAF1		64.2874				23.0252		22.2941	20.9753	21.018				0	2	0	3	2	2	3	3	3	8.9	8.9	8.9	59.975	0	4.7957	17938000	9
Q8N884	Q8N884	Cyclic GMP-AMP synthase	MB21D1		71.1442				26.0432		24.5687	22.8984	23.6771				0	7	0	8	3	5	9	9	9	21.8	21.8	21.8	58.814	0	13.618	99899000	24
Q8NB90	Q8NB90	Spermatogenesis-associated protein 5	SPATA5		72.1227				23.8205		25.1587	24.0756	22.8884				0	2	0	8	6	3	10	10	10	15.1	15.1	15.1	97.903	0	27.85	103530000	19
Q8NFH4	Q8NFH4	Nucleoporin Nup37	NUP37		68.4023				25.9638	22.8559	22.849	22.0078	23.5455				0	4	1	3	2	4	6	6	6	25.8	25.8	25.8	36.707	0	11.474	67143000	15
Q8NFH5	Q8NFH5	Nucleoporin NUP53	NUP35		72.9281			21.0743	26.9322		25.1952	23.475	24.2579				1	8	0	7	4	5	9	9	9	40.2	40.2	40.2	34.773	0	23.406	163250000	28
Q8NI27	Q8NI27	THO complex subunit 2	THOC2		75.1182				27.8442		26.5937	23.1911	25.3334				0	19	0	23	4	12	30	30	30	24	24	24	182.77	0	61.519	337740000	63
Q8TDD1	Q8TDD1	ATP-dependent RNA helicase DDX54	DDX54		74.297				26.5932		25.8519	24.2498	24.1953				0	10	0	13	6	6	16	16	16	21.6	21.6	21.6	98.594	0	26.2	196810000	35
Q8TEQ6	Q8TEQ6	Gem-associated protein 5	GEMIN5		69.6777	yes		22.1664	23.0485		24.2903	23.5102	21.8772				2	2	0	7	5	2	10	10	10	7.4	7.4	7.4	168.59	0	18.423	62757000	18
Q8WTT2	Q8WTT2	Nucleolar complex protein 3 homolog	NOC3L		73.2794				26.7431		25.957	23.6378	23.6846				0	6	0	10	4	3	12	12	12	20	20	20	92.547	0	26.439	190240000	26
Q8WUM0	Q8WUM0	Nuclear pore complex protein Nup133	NUP133		75.4396				28.2287		26.49	23.9552	24.9944				0	23	0	19	7	10	27	27	27	31.7	31.7	31.7	128.98	0	60.787	356360000	60
Q8WUM4	Q8WUM4	Programmed cell death 6-interacting protein	PDCD6IP		70.1843	yes	yes		24.5083	25.7706	23.6674	23.1451	23.3718				0	4	5	5	3	4	7	7	7	9.6	9.6	9.6	96.022	0	17.247	86100000	21
Q8WVM0	Q8WVM0	Dimethyladenosine transferase 1, mitochondrial	TFB1M		70.0881						23.7166	22.8425	23.529				0	0	0	4	4	5	5	5	5	22.8	22.8	22.8	39.542	0	15.544	50215000	13
Q8WWM7	Q8WWM7	Ataxin-2-like protein	ATXN2L		72.845	yes	yes		24.9526		25.6942	24.2106	22.9402				0	3	0	10	7	3	11	11	11	14.1	14.1	14.1	113.37	0	19.681	140790000	23
Q8WWQ0;Q9NSI6;Q6RI45	Q8WWQ0	PH-interacting protein	PHIP		73.6759				27.6767		26.2136	22.9364	24.5259				0	17	0	18	2	7	26	26	26	19.7	19.7	19.7	206.69	0	63.61	261600000	44
Q8WWY3	Q8WWY3	U4/U6 small nuclear ribonucleoprotein Prp31	PRPF31		67.2603		yes		25.4298		21.9849	22.5053	22.7701				0	4	0	4	3	3	8	8	8	19.2	19.2	19.2	55.455	0	11.019	45216000	14
Q8WX93;Q86TC9	Q8WX93	Palladin	PALLD		69.0233	yes			24.7963		23.5344	22.8794	22.6095				0	3	0	4	4	3	5	5	5	4.6	4.6	4.6	150.56	0	9.0733	52557000	14
Q8WXX5	Q8WXX5	DnaJ homolog subfamily C member 9	DNAJC9		71.1965					22.3146	24.3021	23.8054	23.089				0	0	1	5	3	4	5	5	5	26.2	26.2	26.2	29.909	0	22.11	69941000	14
Q8WYP5	Q8WYP5	Protein ELYS	AHCTF1		74.8732				28.1482		26.2406	24.1923	24.4403				0	23	0	18	6	8	28	28	28	18.8	18.8	18.8	252.5	0	51.649	314930000	56
[truncated: 98 more rows]
