# Supplementary material for: A strategy to disentangle direct and indirect effects on (de)phosphorylation by chemical modulators of the phosphatase PP1 in complex cellular contexts
Source: Chem Sci. 2024 Jan 12;15(8):2792–804. doi: 10.1039/d3sc04746f (PMC10882499; doi:10.1039/d3sc04746f)
Supplement: SC-015-D3SC04746F-s002 [file SC-015-D3SC04746F-s002.zip › Supp table 2 IP mVenus-PP1alpha.xlsx]

## Sheet: mVenus-PP1alpha IP t-test
Significant PDPm-Nal vs Ctrl	p-value (-log10) PDPm-Nal vs Ctrl	log2-fold change (PDPm-Nal/Ctrl)	Significant PDP-Nal vs PDPm-Nal	p-value (-log10) PDP-Nal vs PDPm-Nal	log2-fold change (PDP-Nal/PDPm-Nal)	Protein IDs	Majority protein IDs	Protein names	Gene names	known PP1 interactor	PAQosome	LFQ intensity Ctrl Rep1	LFQ intensity Ctrl Rep2	LFQ intensity Ctrl Rep3	LFQ intensity PDPm-Nal Rep1	LFQ intensity PDPm-Nal Rep2	LFQ intensity PDPm-Nal Rep3	LFQ intensity PDP-Nal Rep1	LFQ intensity PDP-Nal Rep2	LFQ intensity PDP-Nal Rep3	Only identified by site	Reverse	Potential contaminant	Peptides	Razor + unique peptides	Unique peptides	Sequence coverage [%]	Unique + razor sequence coverage [%]	Unique sequence coverage [%]	Mol. weight [kDa]	Q-value	Score	Intensity	MS/MS count
+	2.83294	1.10028	+	3.62172	-1.24557	O75607	O75607	Nucleoplasmin-3	NPM3			23.2445	22.9124	23.2273	24.404	24.0976	24.1834	22.975	22.9161	23.0572				2	2	2	20.2	20.2	20.2	19.343	0	14.616	105770000	15
+	3.37101	4.04597	+	2.93687	-0.613646	O94822	O94822	E3 ubiquitin-protein ligase listerin	LTN1			22.2555	22.7909	23.538	26.9658	26.7884	26.9681	26.2117	26.3626	26.307				25	25	25	15.7	15.7	15.7	200.55	0	69.072	601510000	94
+	2.47763	-2.46086	+	1.94265	1.85884	P05109	P05109	Protein S100-A8;Protein S100-A8, N-terminally processed	S100A8			25.4894	25.7783	25.7478	22.7367	22.9283	23.968	25.399	24.9927	24.8177				4	4	4	39.8	39.8	39.8	10.834	0	7.6535	244780000	21
+	2.91106	2.24622	+	3.02514	-2.21687	P19387	P19387	DNA-directed RNA polymerase II subunit RPB3	POLR2C			22.8161	22.8209	22.0201	24.879	24.8578	24.6588	22.6568	22.1271	22.9612				4	4	4	24	24	24	31.441	0	20.283	104870000	10
+	6.83788	7.76659	+	3.71108	-0.796935	P19388	P19388	DNA-directed RNA polymerases I, II, and III subunit RPABC1	POLR2E	yes	yes	22.5851	22.5104	22.7963	30.4037	30.3155	30.4724	29.6225	29.6562	29.5221				12	12	12	58.1	58.1	58.1	24.551	0	121.65	7732200000	147
+	3.51284	2.84311	+	2.28737	-1.18577	P35573	P35573	Glycogen debranching enzyme;4-alpha-glucanotransferase;Amylo-alpha-1,6-glucosidase	AGL			24.132	24.7687	24.7182	27.1225	27.4723	27.5535	25.878	26.4472	26.2657				25	25	25	18	18	18	174.76	0	99.514	777570000	113
+	4.09126	4.02802	+	3.01004	-0.845917	P52434	P52434	DNA-directed RNA polymerases I, II, and III subunit RPABC3	POLR2H			22.6327	22.7147	23.398	26.9606	26.8684	27.0005	26.2077	26.164	25.92				6	6	6	59.3	59.3	59.3	17.143	0	37.676	636580000	36
+	4.56882	7.33404	+	2.75703	-0.785718	Q96MX6	Q96MX6	WD repeat-containing protein 92	WDR92	yes	yes	24.7486	23.7399	24.711	31.8406	31.5849	31.776	30.8793	31.0935	30.8717				24	24	24	69.5	69.5	69.5	39.74	0	251.58	17244000000	228
+	5.79145	9.30431	+	2.55541	-0.817526	Q9H6T3	Q9H6T3	RNA polymerase II-associated protein 3	RPAP3	yes	yes	22.4142	22.9675	22.9134	32.1956	31.8329	32.1795	31.1788	31.3108	31.2658				42	42	42	63.6	63.6	63.6	75.718	0	296.3	21532000000	314
+	5.18524	3.36958	+	3.33941	-0.692931	Q9NUG6	Q9NUG6	p53 and DNA damage-regulated protein 1	PDRG1	yes	yes	24.093	24.3965	24.3682	27.5768	27.7486	27.641	26.994	26.8784	27.0152				5	5	5	36.8	36.8	36.8	15.511	0	18.026	974270000	31
+	5.04835	6.54235	+	3.50338	-0.895435	Q9NWS0	Q9NWS0	PIH1 domain-containing protein 1	PIH1D1	yes	yes	23.8902	23.6498	23.1229	30.1173	30.0308	30.1419	29.0637	29.2854	29.2546				14	14	14	69.7	69.7	69.7	32.363	0	128.78	6256100000	129
+	4.01363	3.57838	+	2.51703	-1.24241	Q9P2K8	Q9P2K8	Eukaryotic translation initiation factor 2-alpha kinase 4	EIF2AK4	yes		22.9093	22.2753	22.9533	26.3895	26.1691	26.3145	24.8108	24.9274	25.4077				14	14	14	10.3	10.3	10.3	186.91	0	37.895	336930000	47
+	4.74153	6.43273	+	3.60576	-0.93012	Q9UBK9	Q9UBK9	Protein UXT	UXT	yes	yes	23.4132	22.7477	23.6095	29.7267	29.5616	29.7803	28.7234	28.8329	28.7219				8	8	8	53.5	53.5	53.5	18.246	0	46.789	4175100000	84
+	5.35035	5.61187	+	3.32216	-0.800948	Q9Y230	Q9Y230	RuvB-like 2	RUVBL2	yes	yes	27.0753	26.5829	26.6598	32.4632	32.2621	32.4283	31.4944	31.6407	31.6157				37	37	37	71.9	71.9	71.9	51.156	0	323.31	27704000000	409
+	5.78831	5.61091	+	3.17083	-0.784488	Q9Y265	Q9Y265	RuvB-like 1	RUVBL1	yes	yes	26.459	26.3655	26.7069	32.1823	31.9669	32.215	31.2906	31.3828	31.3372				32	32	32	68.9	68.9	68.9	50.227	0	323.31	23042000000	346
	0.913111	0.661584	+	2.29052	-1.33486	O43760	O43760	Synaptogyrin-2	SYNGR2			23.3423	24.2253	23.8156	24.0767	24.846	24.4453	23.2099	23.2143	22.9392				2	2	2	8.9	8.9	8.9	24.81	0	4.7523	85851000	9
	0.45721	-0.717122	+	2.50384	2.03939	Q05932	Q05932	Folylpolyglutamate synthase, mitochondrial	FPGS			24.1336	22.0696	23.1262	22.112	23.0321	22.0339	24.4537	24.4248	24.4176				7	7	7	19.4	19.4	19.4	64.608	0	15.992	125440000	16
+	2.42699	-0.423885		0.0318839	-0.0140864	A6NDG6	A6NDG6	Phosphoglycolate phosphatase	PGP			27.3219	27.4664	27.3777	27.0722	26.8845	26.9376	27.1068	27.07	26.6753				12	12	12	47.4	47.4	47.4	34.006	0	58.256	1221600000	72
+	4.95309	7.60991		0.883083	0.0441914	A6NKD9	A6NKD9	Coiled-coil domain-containing protein 85C	CCDC85C	yes		22.0979	22.9815	22.8949	30.2457	30.2925	30.2657	30.3497	30.2979	30.2889				24	24	24	64	64	64	45.209	0	242.4	7871600000	228
+	5.07235	-3.32769		0.424106	-0.0921427	mVenus_Linker_PPP1CA;mVenus_Linker;P62136	mVenus_Linker_PPP1CA					39.9322	39.863	39.6298	36.3567	36.4879	36.5974	36.2841	36.385	36.4964				75	75	33	83	83	49.3	64.893	0	323.31	3352900000000	6844
+	2.01523	1.70981		1.33413	-0.309947	O00165	O00165	HCLS1-associated protein X-1	HAX1			22.4136	23.6613	23.0829	24.8471	24.8209	24.6193	24.6136	24.3514	24.3924				3	3	3	11.1	11.1	11.1	31.62	0	6.3812	149920000	19
+	6.05428	4.04212		0.786108	-0.155639	O00231	O00231	26S proteasome non-ATPase regulatory subunit 11	PSMD11			24.9414	25.1012	25.1539	29.1778	29.1261	29.0189	28.932	29.0968	28.8272				27	27	27	64	64	64	47.463	0	109.47	3194800000	148
+	2.61098	5.00288		1.10285	-0.228687	O00232	O00232	26S proteasome non-ATPase regulatory subunit 12	PSMD12			23.7596	21.7507	24.1013	28.3197	28.2092	28.0912	27.9242	28.1203	27.8896				21	21	21	47.1	47.1	47.1	52.904	0	97.289	1699300000	128
+	3.02354	0.664357		0.188166	0.0679169	O00233	O00233	26S proteasome non-ATPase regulatory subunit 9	PSMD9			27.2331	27.1838	26.9926	27.7607	27.8251	27.8168	27.6257	27.8826	28.0979				7	7	7	35.4	35.4	35.4	24.682	0	32.597	1836200000	60
+	2.20084	3.4938		0.362451	-0.15848	O00487	O00487	26S proteasome non-ATPase regulatory subunit 14	PSMD14			23.8076	24.9125	22.6921	27.5599	27.3777	26.9559	27.1436	27.1995	27.0751				9	9	9	36.5	36.5	36.5	34.577	0	21.91	923770000	36
+	2.02548	1.03319		0.170374	0.0597649	O00534	O00534	von Willebrand factor A domain-containing protein 5A	VWA5A			23.2727	23.8804	23.2981	24.7061	24.455	24.3896	24.4472	24.5308	24.7521				6	6	6	9.4	9.4	9.4	86.488	0	9.9504	149770000	22
+	2.3741	2.43215		0.425203	-0.363274	O00622	O00622	Protein CYR61	CYR61			23.1221	23.3837	23.8035	26.0141	25.1775	26.4141	25.5188	25.5281	25.4689				10	10	10	29.4	29.4	29.4	42.026	0	30.87	344380000	34
+	2.26693	0.863138		0.00798377	-0.00281652	O00743	O00743	Serine/threonine-protein phosphatase 6 catalytic subunit;Serine/threonine-protein phosphatase 6 catalytic subunit, N-terminally processed	PPP6C			25.7589	26.142	25.7667	26.9304	26.6108	26.7158	26.7318	26.8748	26.642				8	8	8	32.8	32.8	32.8	35.144	0	35.587	804450000	57
+	3.80444	5.5826		1.73891	-0.532365	O14777	O14777	Kinetochore protein NDC80 homolog	NDC80			22.8519	24.1736	23.3562	29.1774	28.809	29.1432	28.4228	28.6548	28.4548				32	32	32	46.7	46.7	46.7	73.912	0	133.8	2780700000	169
+	1.88033	2.75648		1.44256	-2.70109	O14802	O14802	DNA-directed RNA polymerase III subunit RPC1	POLR3A	yes		24.1744	22.5362	22.9076	26.2232	25.1437	26.5207	22.064	24.6798	23.0405				16	16	15	12.1	12.1	11.4	155.64	0	27.997	239560000	35
+	2.27765	2.37275		1.68237	0.662511	O14807	O14807	Ras-related protein M-Ras	MRAS			24.6431	23.2523	23.8922	26.5586	26.0274	26.3199	26.7883	27.0081	27.097				7	7	7	40.9	40.9	40.9	23.846	0	28.593	626340000	38
+	4.07367	1.37218		1.49044	-0.176761	O14818;Q8TAA3	O14818	Proteasome subunit alpha type-7	PSMA7			27.5649	27.6555	27.798	29.0544	29.1274	28.9532	28.8824	28.8258	28.8965				18	18	18	64.5	64.5	64.5	27.887	0	177.13	3667600000	150
+	2.5472	1.21133		0.0908735	-0.0358658	O14975	O14975	Very long-chain acyl-CoA synthetase	SLC27A2			23.1232	23.0564	23.4575	24.2836	24.2882	24.6993	24.358	24.3621	24.4434				7	7	7	12.7	12.7	12.7	70.311	0	14.203	124320000	21
+	1.99236	1.27252		0.786112	-0.334829	O15027	O15027	Protein transport protein Sec16A	SEC16A			27.5247	26.8127	27.174	28.6848	28.0753	28.5689	27.9882	28.151	28.1853				36	36	36	22.4	22.4	22.4	233.51	0	130.39	2307700000	180
+	2.48237	-1.42936		0.723492	0.278885	O15143;Q92747	O15143	Actin-related protein 2/3 complex subunit 1B	ARPC1B			24.3391	24.8606	24.758	23.5472	23.0862	23.0362	23.5684	23.3656	23.5723				5	5	5	19.4	19.4	19.4	40.949	0	20.681	131250000	22
+	2.68376	-0.741405		0.413012	-0.109496	O15145	O15145	Actin-related protein 2/3 complex subunit 3	ARPC3			25.8264	25.5872	25.7575	24.8862	25.1331	24.9276	24.7462	24.8434	25.0288				7	7	7	37.1	37.1	37.1	20.546	0	18.182	335790000	50
+	2.77538	3.49679		0.628929	-0.410954	O15212	O15212	Prefoldin subunit 6	PFDN6	yes		22.4106	22.9118	23.7081	26.1222	27.0314	26.3672	26.0557	25.9232	26.309				6	6	6	45.7	45.7	45.7	14.582	0	26.024	484210000	31
+	3.04162	1.51834		2.02575	0.26365	O15269	O15269	Serine palmitoyltransferase 1	SPTLC1			24.1701	23.8234	23.6081	25.482	25.3002	25.3744	25.6256	25.6337	25.6882				6	6	6	16.9	16.9	16.9	52.743	0	23.227	281510000	30
+	4.16007	4.51398		0.762426	-0.130359	O43242	O43242	26S proteasome non-ATPase regulatory subunit 3	PSMD3			24.381	25.1082	25.1833	29.5391	29.3303	29.3451	29.2396	29.3558	29.228				26	26	26	50.4	50.4	50.4	60.977	0	116.64	4056600000	213
+	2.12405	-0.583989		0.511785	0.104315	O43324	O43324	Eukaryotic translation elongation factor 1 epsilon-1	EEF1E1			27.2046	27.1898	26.9179	26.6584	26.4753	26.4266	26.7213	26.5317	26.6203				9	9	9	60.9	60.9	60.9	19.81	0	33.256	955630000	65
+	1.50242	1.32673		0.813236	0.529325	O43353	O43353	Receptor-interacting serine/threonine-protein kinase 2	RIPK2			24.7071	24.4349	25.4255	26.4997	25.6199	26.4281	26.7863	26.5033	26.846				12	12	12	34.1	34.1	34.1	61.194	0	69.089	632200000	61
+	2.01578	1.93761		0.204639	0.0211296	O43396	O43396	Thioredoxin-like protein 1	TXNL1			23.9348	23.8476	22.6476	25.3728	25.4756	25.3945	25.4806	25.3952	25.4305				6	6	6	27.3	27.3	27.3	32.251	0	27.381	293460000	33
+	2.00185	0.981301		0.0166408	0.00561078	O43684	O43684	Mitotic checkpoint protein BUB3	BUB3			26.3583	26.2389	26.8409	27.6684	27.4014	27.3122	27.5027	27.4013	27.4948				12	12	12	46.3	46.3	46.3	37.154	0	116.99	1364200000	103
+	1.31731	2.3652		0.0115041	0.00445811	O43865;Q96HN2	O43865;Q96HN2	Putative adenosylhomocysteinase 2;Putative adenosylhomocysteinase 3	AHCYL1;AHCYL2			25.3114	24.1773	22.4455	26.1821	26.5578	26.2898	26.4628	26.3314	26.249				10	10	10	21.9	21.9	21.9	58.951	0	35.544	531430000	44
+	3.42462	2.12258		0.381948	-0.824165	O60344	O60344	Endothelin-converting enzyme 2;Methyltransferase-like region;Endothelin-converting enzyme 2 region	ECE2			23.5923	23.2472	23.0738	25.1956	25.5526	25.5328	25.4668	22.8038	25.5379				4	4	4	4.9	4.9	4.9	99.772	0	12.763	278060000	22
+	1.92744	-1.16437		0.712079	-0.702972	Q99880;Q99879;Q99877;Q93079;Q5QNW6;P62807;P58876;P57053;O60814;Q96A08	Q99880;Q99879;Q99877;Q93079;Q5QNW6;P62807;P58876;P57053;O60814;Q96A08	Histone H2B type 1-L;Histone H2B type 1-M;Histone H2B type 1-N;Histone H2B type 1-H;Histone H2B type 2-F;Histone H2B type 1-C/E/F/G/I;Histone H2B type 1-D;Histone H2B type F-S;Histone H2B type 1-K;Histone H2B type 1-A	HIST1H2BL;HIST1H2BM;HIST1H2BN;HIST1H2BH;HIST2H2BF;HIST1H2BC;HIST1H2BD;H2BFS;HIST1H2BK;HIST1H2BA			30.4789	30.2953	30.708	29.7274	29.3546	28.9071	28.3684	29.3815	28.1302				6	6	2	41.3	41.3	7.9	13.952	0	26.349	6940500000	88
+	3.82808	1.35052		0.570991	-0.138063	O60884	O60884	DnaJ homolog subfamily A member 2	DNAJA2			26.5144	26.4029	26.4258	27.9214	27.6233	27.8499	27.568	27.7703	27.6421				11	11	11	26.2	26.2	26.2	45.745	0	50.524	1562100000	89
+	3.76927	8.03475		1.05745	-0.210801	O60927	O60927	Protein phosphatase 1 regulatory subunit 11	PPP1R11	yes		21.299	23.2801	22.6861	30.5904	30.4416	30.3375	30.1819	30.1933	30.3619				8	8	8	42.1	42.1	42.1	13.952	0	65.04	10044000000	136
+	0.988472	1.41931		0.184775	0.0504373	O75131;Q96FN4;Q8IYJ1;Q96A23;O95741;Q86YQ8;Q9HCH3;Q9UBL6	O75131	Copine-3	CPNE3			22.9933	24.1198	25.3047	25.3809	25.6533	25.6416	25.7171	25.5618	25.5481				9	9	9	18.1	18.1	18.1	60.13	0	18.636	335310000	45
+	2.69053	-0.267789		0.80626	0.100866	O75153;Q9Y5I4	O75153	Clustered mitochondria protein homolog	CLUH			27.6871	27.727	27.6731	27.4352	27.366	27.4827	27.4378	27.5939	27.5548				28	28	28	23.6	23.6	23.6	146.67	0	73.799	1628400000	161
+	1.67701	1.94059		0.960752	-0.328648	O75190;Q8WWF6;Q8NHS0;Q7Z6W7;P25686	O75190;Q8WWF6	DnaJ homolog subfamily B member 6;DnaJ homolog subfamily B member 3	DNAJB6;DNAJB3			23.8624	22.0638	22.9252	25.0565	24.7875	24.8291	24.643	24.7482	24.296				4	4	4	19	19	19	36.087	0	12.57	162960000	22
+	3.1623	-0.540035		0.237437	-0.0453256	O75340	O75340	Programmed cell death protein 6	PDCD6			30.3722	30.3918	30.2589	29.8782	29.7528	29.7718	29.7551	29.6447	29.8671				11	11	11	59.7	59.7	59.7	21.868	0	119.25	9471900000	184
+	2.39089	-0.549091		0.906705	0.125158	O75369	O75369	Filamin-B	FLNB			27.7894	27.5168	27.6802	27.0184	27.1452	27.1754	27.2736	27.288	27.1529				48	39	38	22.4	19.8	19.1	278.16	0	103.79	1387400000	178
+	1.2778	0.963751		0.812063	0.330248	O75459	O75459	P antigen family member 1	PAGE1			24.0637	23.6944	22.965	24.3433	24.8209	24.4502	24.7723	24.7253	25.1075				2	2	2	21.9	21.9	21.9	16.15	0	21.792	188650000	15
+	1.83952	-0.88598		0.792927	0.319671	O75600	O75600	2-amino-3-ketobutyrate coenzyme A ligase, mitochondrial	GCAT			27.3998	26.9141	26.8917	26.4395	25.9768	26.1314	26.2642	26.544	26.6986				8	8	8	28.4	28.4	28.4	45.285	0	47.209	849230000	64
+	2.2352	1.39065		0.800363	-0.405928	O75643	O75643	U5 small nuclear ribonucleoprotein 200 kDa helicase	SNRNP200			23.6026	22.8529	23.552	24.7283	24.8864	24.5647	23.9855	24.7221	24.2541				14	14	14	8.2	8.2	8.2	244.5	0	24.994	140730000	34
+	2.60207	0.25964		1.05012	-0.657253	O75832	O75832	26S proteasome non-ATPase regulatory subunit 10	PSMD10			25.0636	24.9852	25.0626	25.3147	25.2413	25.3343	25.0076	24.0613	24.8497				5	5	5	30.1	30.1	30.1	24.428	0	14.27	279600000	26
+	5.24928	9.31083		0.338789	-0.118303	O75864	O75864	Protein phosphatase 1 regulatory subunit 37	PPP1R37	yes		22.435	22.2716	23.1397	32.0834	31.7012	31.9941	31.6348	31.8951	31.894				35	35	35	50.2	50.2	50.2	74.766	0	323.31	23140000000	406
+	3.62791	6.14239		0.00512078	0.00188128	O75901	O75901	Ras association domain-containing protein 9	RASSF9	yes		23.8787	22.2304	23.2411	29.3929	29.0504	29.3342	29.1469	29.3303	29.3059				20	20	20	40.9	40.9	40.9	50.02	0	95.539	3713000000	109
+	1.23645	1.48764		0.20774	0.114304	O76071	O76071	Probable cytosolic iron-sulfur protein assembly protein CIAO1	CIAO1			23.9496	24.3562	22.5308	25.3216	24.939	25.0388	25.5389	25.1839	24.9195				4	4	4	16.2	16.2	16.2	37.84	0	17.501	223360000	17
+	1.98652	-0.580346		0.377814	0.11623	O76094	O76094	Signal recognition particle subunit SRP72	SRP72			25.4384	25.4646	25.1723	24.9231	24.6243	24.7869	25.0578	24.8998	24.7254				12	12	12	21.3	21.3	21.3	74.605	0	26.979	277260000	46
+	3.77184	7.62882		2.33847	-0.770458	O94763	O94763	Unconventional prefoldin RPB5 interactor 1	URI1	yes	yes	22.42	24.1969	22.7473	30.9235	30.4997	30.8274	29.9007	30.0079	30.0308				25	25	25	48.8	48.8	48.8	59.832	0	258.59	8746300000	223
+	2.84	5.45426		0.291385	-0.141658	O94842;O15405;Q96NM4;O94900	O94842	TOX high mobility group box family member 4	TOX4	yes		21.8594	23.4219	24.1466	28.7837	28.2426	28.7644	28.3633	28.6256	28.3769				10	10	10	20.1	20.1	20.1	66.194	0	160.52	2293600000	76
+	2.29924	3.03474		0.696239	0.195227	O95218	O95218	Zinc finger Ran-binding domain-containing protein 2	ZRANB2			22.0163	23.847	22.9498	26.1745	25.7479	25.995	26.2196	26.1088	26.1747				11	11	11	30.3	30.3	30.3	37.404	0	30.442	413720000	45
+	3.39658	3.91205		1.61985	-0.416616	O95229	O95229	ZW10 interactor	ZWINT			23.5288	24.3177	23.1093	27.4637	27.6592	27.5691	26.9672	27.3248	27.1502				8	8	8	35	35	35	31.293	0	102.19	1073000000	52
+	1.78922	-2.47003		0.907038	1.54161	O95278	O95278	Laforin	EPM2A			25.0036	24.9841	25.0135	22.9448	23.333	21.3132	24.098	24.9181	23.1997				4	4	4	18.1	18.1	18.1	37.157	0	9.5072	105650000	11
+	2.10542	-0.312449		0.920904	0.100829	O95336	O95336	6-phosphogluconolactonase	PGLS			27.4275	27.2298	27.3215	27.0676	26.9791	26.9946	27.145	27.0293	27.1696				11	11	11	55.4	55.4	55.4	27.547	0	50.144	1222500000	76
+	1.9506	-1.00746		0.673891	0.358251	O95372	O95372	Acyl-protein thioesterase 2	LYPLA2			27.9903	27.899	27.9396	27.0053	26.5163	27.2849	27.174	27.2411	27.4661				7	7	7	42	42	42	24.737	0	58.119	1734900000	98
+	2.74164	-0.290115		0.229819	0.0564931	O95373	O95373	Importin-7	IPO7			28.6416	28.5686	28.6028	28.3782	28.2663	28.2982	28.1954	28.4203	28.4965				23	23	22	27	27	26	119.52	0	155.49	2926500000	198
+	2.25344	-0.297695		0.973006	0.123053	O95394	O95394	Phosphoacetylglucosamine mutase	PGM3			25.218	25.1311	25.2514	24.8959	24.9774	24.8342	25.0946	24.9486	25.0334				10	10	10	21.2	21.2	21.2	59.851	0	27.862	285520000	47
+	3.96188	5.51007		0.824224	-0.217178	O95405	O95405	Zinc finger FYVE domain-containing protein 9	ZFYVE9	yes		22.3092	23.5271	22.8921	28.4929	28.245	28.5207	28.0324	28.2929	28.2818				30	30	30	28.9	28.9	28.9	156.4	0	143.69	1960100000	167
+	2.10481	-0.372883		0.996041	-0.0913493	O95456	O95456	Proteasome assembly chaperone 1	PSMG1			25.2569	25.3004	25.4886	25.0263	24.9579	24.943	24.8587	24.8417	24.9528				6	6	6	21.2	21.2	21.2	32.854	0	20.917	284990000	24
+	2.30437	2.59588		0.902787	0.269048	O95544	O95544	NAD kinase	NADK			23.7879	22.2682	22.8431	25.7677	25.3111	25.6082	25.7575	25.8822	25.8543				6	6	6	15.7	15.7	15.7	49.228	0	21.41	318730000	33
+	6.5264	7.97689		1.63026	-0.294284	O95685	O95685	Protein phosphatase 1 regulatory subunit 3D	PPP1R3D	yes		23.2066	22.9726	22.8924	31.1301	30.8783	30.9939	30.6627	30.784	30.6727				14	14	14	53.2	53.2	53.2	32.559	0	154.15	11159000000	144
+	2.4031	2.60652		0.158097	0.0927989	O95757	O95757	Heat shock 70 kDa protein 4L	HSPA4L			22.4862	23.6248	23.8584	25.928	25.7494	26.1115	25.6668	26.3328	26.0677				22	18	18	32.9	26.6	26.6	94.511	0	38.802	397300000	58
+	2.5826	2.18784		0.919895	-0.258749	O95816	O95816	BAG family molecular chaperone regulator 2	BAG2			25.2473	26.2513	26.0089	28.2568	27.9897	27.8246	27.8184	27.7838	27.6927				13	13	13	63	63	63	23.772	0	80.329	1620400000	88
+	2.15994	2.31417		0.475345	0.157317	O95817	O95817	BAG family molecular chaperone regulator 3	BAG3			22.761	22.9746	24.1579	25.8603	25.5338	25.442	25.7334	25.8993	25.6754				10	10	10	19.5	19.5	19.5	61.594	0	30.967	332250000	41
+	2.15182	-0.60983		0.855508	0.14857	O95861	O95861	3(2),5-bisphosphate nucleotidase 1	BPNT1			26.2925	26.0198	26.028	25.4952	25.3699	25.6457	25.6371	25.6424	25.6771				8	8	8	32.1	32.1	32.1	33.392	0	19.141	474960000	48
+	2.2299	-0.495571		0.148568	0.0585213	O95881	O95881	Thioredoxin domain-containing protein 12	TXNDC12			26.8412	26.5429	26.678	26.1467	26.258	26.1707	26.2685	25.9945	26.4879				7	7	7	62.8	62.8	62.8	19.206	0	18.43	738220000	53
+	2.01266	1.70831		0.243098	-0.0581207	P00367;P49448	P00367;P49448	Glutamate dehydrogenase 1, mitochondrial;Glutamate dehydrogenase 2, mitochondrial	GLUD1;GLUD2			26.314	26.8945	25.6604	27.8377	28.1534	28.0026	27.9823	27.8976	27.9395				16	16	16	37.6	37.6	37.6	61.397	0	85.484	1907500000	137
+	1.55719	-0.575923		0.772824	0.206408	P00390	P00390	Glutathione reductase, mitochondrial	GSR			31.3583	31.0377	30.9723	30.7258	30.3149	30.5997	30.7396	30.7288	30.7913				22	22	22	59	59	59	56.256	0	272.89	16658000000	323
+	1.58791	1.92631		0.482017	0.442212	P00533	P00533	Epidermal growth factor receptor	EGFR			23.4296	22.705	24.0879	25.6426	24.5629	25.7959	25.6111	25.7882	25.9289				11	11	11	10.7	10.7	10.7	134.28	0	26.57	308740000	47
+	1.31865	-1.58729		0.501414	0.738219	P00973	P00973	2-5-oligoadenylate synthase 1	OAS1			24.2678	24.043	24.2355	23.5828	22.5549	21.6468	23.6296	23.6724	22.6972				7	7	7	21	21	21	46.028	0	16.392	114210000	22
+	1.82066	1.23284		0.536075	-0.424013	P02545;Q03252	P02545	Prelamin-A/C;Lamin-A/C	LMNA			26.6524	26.4304	27.3352	28.2928	27.9696	27.8541	27.4615	28.2353	27.1476				32	32	30	47.3	47.3	45.9	74.139	0	105.51	1670700000	138
+	2.41361	-0.780828		0.912623	0.156629	P04080	P04080	Cystatin-B	CSTB			30.8115	30.5112	30.9147	30.0443	29.8809	29.9697	30.079	30.037	30.2488				6	6	6	79.6	79.6	79.6	11.139	0	65.222	10883000000	66
+	2.56141	-1.07917		0.693245	0.305593	P05387	P05387	60S acidic ribosomal protein P2	RPLP2			27.6349	27.4075	27.7308	26.4171	26.774	26.3445	26.9438	26.5175	26.9912				7	7	6	63.5	63.5	48.7	11.665	0	75.091	1122600000	48
+	3.98925	-1.28024		0.666728	-0.155834	P05783;CON__H-INV:HIT000015463	P05783	Keratin, type I cytoskeletal 18	KRT18			31.6341	31.6642	31.689	30.2846	30.5437	30.3182	30.2857	30.3025	30.0908				27	26	18	69.8	68.1	54	48.057	0	320.25	16376000000	279
+	2.12858	-0.898221		0.270044	0.119695	P06703	P06703	Protein S100-A6	S100A6			28.6491	28.3245	28.5706	27.3836	27.8975	27.5684	27.9234	27.6214	27.6638				3	3	3	24.4	24.4	24.4	10.18	0	9.3993	2316300000	28
+	2.35091	-0.446901		1.40596	0.200133	P06730	P06730	Eukaryotic translation initiation factor 4E	EIF4E			27.1679	27.1733	27.3109	26.8359	26.6473	26.8281	26.9307	27.0154	26.9657				5	5	5	21.7	21.7	21.7	25.097	0	14.477	1091200000	35
+	1.9211	-0.517249		0.67163	-0.367711	P06748	P06748	Nucleophosmin	NPM1			29.5084	29.2474	29.5674	28.8696	29.0552	28.8467	28.6218	28.9342	28.1123				10	10	10	36.4	36.4	36.4	32.575	0	103.61	4335200000	133
+	3.82169	1.76092		0.354494	0.0796127	P07339	P07339	Cathepsin D;Cathepsin D light chain;Cathepsin D heavy chain	CTSD			23.8437	23.5526	23.9535	25.5395	25.6135	25.4795	25.7837	25.4939	25.5939				8	8	8	23.1	23.1	23.1	44.552	0	21.307	305070000	35
+	2.59445	-0.273382		0.225387	0.0335821	P07355;A6NMY6	P07355;A6NMY6	Annexin A2;Putative annexin A2-like protein	ANXA2;ANXA2P2			32.7861	32.6866	32.7176	32.4097	32.5067	32.4537	32.4026	32.4889	32.5794				30	30	30	67	67	67	38.604	0	323.31	52974000000	419
+	1.07926	1.28369		0.794127	0.892738	P07602	P07602	Prosaposin;Saposin-A;Saposin-B-Val;Saposin-B;Saposin-C;Saposin-D	PSAP			23.2338	22.4288	23.1787	24.536	23.2622	24.8941	25.3715	24.8355	25.1635				9	9	9	18.7	18.7	18.7	58.112	0	14.174	156750000	19
+	1.88671	-0.486753		1.04531	0.117694	P07814	P07814	Bifunctional glutamate/proline--tRNA ligase;Glutamate--tRNA ligase;Proline--tRNA ligase	EPRS			30.6557	30.3639	30.2984	30.0102	29.9044	29.9431	30.0734	30.143	29.9944				73	73	72	57.6	57.6	57.6	170.59	0	323.31	9979500000	553
+	1.56368	0.421196		0.00659893	-0.00134786	P08195	P08195	4F2 cell-surface antigen heavy chain	SLC3A2			29.9417	30.2173	30.3023	30.4564	30.6332	30.6352	30.5405	30.6362	30.5442				27	27	27	41.7	41.7	41.7	67.993	0	323.31	11935000000	294
+	3.09792	-0.4505		0.504409	0.161757	P08559	P08559	Pyruvate dehydrogenase E1 component subunit alpha, somatic form, mitochondrial	PDHA1			26.645	26.5386	26.6603	26.1821	26.1035	26.2069	26.0572	26.4161	26.5044				13	13	10	32.3	32.3	23.6	43.295	0	29.565	708200000	78
+	2.15029	1.92099		0.17036	-0.0884418	P08579;P09012	P08579;P09012	U2 small nuclear ribonucleoprotein B;U1 small nuclear ribonucleoprotein A	SNRPB2;SNRPA			22.1031	23.3868	22.7146	24.5657	24.803	24.5989	24.5689	24.8813	24.2521				3	3	3	11.6	11.6	11.6	25.486	0	6.2611	145920000	21
+	1.88787	-1.01399		0.535092	-0.53345	Q99878;Q96KK5;Q9BTM1;Q16777;Q6FI13;P20671;P0C0S8	Q99878;Q96KK5;Q9BTM1;Q16777;Q6FI13;P20671;P0C0S8	Histone H2A type 1-J;Histone H2A type 1-H;Histone H2A.J;Histone H2A type 2-C;Histone H2A type 2-A;Histone H2A type 1-D;Histone H2A type 1	HIST1H2AJ;HIST1H2AH;H2AFJ;HIST2H2AC;HIST2H2AA3;HIST1H2AD;HIST1H2AG			29.1284	28.9652	29.3706	28.4413	28.2349	27.746	27.4152	28.3548	27.0517				4	4	1	35.9	35.9	8.6	13.936	0	14.219	2859600000	37
+	4.43335	1.4607		1.07637	0.155347	P0DMV9;P0DMV8	P0DMV9;P0DMV8	Heat shock 70 kDa protein 1B;Heat shock 70 kDa protein 1A	HSPA1B;HSPA1A			30.8489	30.7559	30.8287	32.3546	32.1385	32.3225	32.4139	32.4423	32.4254				39	35	22	61.6	58.2	34.6	70.051	0	323.31	37728000000	451
+	1.63839	1.93543		0.994165	0.26623	P10398;P04049;P15056	P10398	Serine/threonine-protein kinase A-Raf	ARAF			22.4523	24.1394	22.6921	25.2519	24.8666	24.9716	25.2082	25.3831	25.2975				8	8	8	14.7	14.7	14.7	67.585	0	18.235	238720000	36
+	2.8724	-0.879402		0.257481	-0.292285	P10515	P10515	Dihydrolipoyllysine-residue acetyltransferase component of pyruvate dehydrogenase complex, mitochondrial	DLAT			24.0881	24.2753	24.325	23.2001	23.3617	23.4885	23.9382	22.52	22.7151				3	3	3	5.7	5.7	5.7	68.996	0	6.27	54327000	11
+	3.77352	1.09868		0.0547161	-0.0147794	P10599	P10599	Thioredoxin	TXN			32.3489	32.1819	32.3869	33.3685	33.341	33.5043	33.4492	33.2346	33.4856				11	11	11	68.6	68.6	68.6	11.737	0	86.249	97634000000	270
+	1.59464	1.66495		0.465939	-1.02182	P10644;P31321	P10644	cAMP-dependent protein kinase type I-alpha regulatory subunit;cAMP-dependent protein kinase type I-alpha regulatory subunit, N-terminally processed	PRKAR1A	yes		22.4896	24.0079	23.5126	24.6734	25.2535	25.0781	25.0543	22.1215	24.7636				7	7	7	18.1	18.1	18.1	42.981	0	19.486	182920000	30
+	3.83446	1.18474		1.50741	-0.0751839	P10809	P10809	60 kDa heat shock protein, mitochondrial	HSPD1	yes		31.4234	31.5575	31.7031	32.7002	32.7688	32.7693	32.6721	32.6739	32.6667				45	45	45	67.4	67.4	67.4	61.054	0	323.31	50426000000	670
+	4.55023	0.710658		0.481997	0.0479863	P11021	P11021	78 kDa glucose-regulated protein	HSPA5			32.133	32.1248	32.0822	32.8622	32.7666	32.8432	32.8886	32.8103	32.917				42	41	41	58.9	58.9	58.9	72.332	0	323.31	60283000000	664
+	4.69512	1.55441		0.652987	0.0900307	P11142	P11142	Heat shock cognate 71 kDa protein	HSPA8	yes		32.6093	32.4782	32.5469	34.1707	33.9911	34.136	34.1316	34.208	34.2282				44	44	31	60.2	60.2	43.8	70.897	0	323.31	134300000000	800
+	3.21869	-0.470397		1.48871	0.248301	P11413	P11413	Glucose-6-phosphate 1-dehydrogenase	G6PD			30.5032	30.3626	30.3826	29.9669	29.9074	29.9629	30.0786	30.1693	30.3343				37	37	37	71.3	71.3	71.3	59.256	0	209.04	10361000000	343
+	2.25326	-0.419626		2.03324	0.361928	P11586	P11586	C-1-tetrahydrofolate synthase, cytoplasmic;Methylenetetrahydrofolate dehydrogenase;Methenyltetrahydrofolate cyclohydrolase;Formyltetrahydrofolate synthetase;C-1-tetrahydrofolate synthase, cytoplasmic, N-terminally processed	MTHFD1			30.9013	30.8625	30.7082	30.4733	30.3073	30.4327	30.6502	30.8128	30.836				46	46	46	57.9	57.9	57.9	101.56	0	224.15	14298000000	391
+	1.89213	-1.41508		0.350063	0.300883	P12273	P12273	Prolactin-inducible protein	PIP			25.1223	25.4496	25.8623	24.5326	23.6713	23.9851	24.592	23.8586	24.641				5	5	5	43.8	43.8	43.8	16.572	0	24.76	208460000	31
+	2.17935	0.31481		0.326598	-0.0585944	P12956	P12956	X-ray repair cross-complementing protein 6	XRCC6			28.598	28.5858	28.4377	28.8303	28.8163	28.9194	28.8528	28.8727	28.6646				25	25	25	41.5	41.5	41.5	69.842	0	139.19	3764400000	199
+	4.16877	8.13715		1.09752	-0.229132	P13807;P54840	P13807	Glycogen [starch] synthase, muscle	GYS1	yes		22.0956	23.6935	23.0666	31.2316	30.9088	31.1268	30.8114	30.8802	30.8882				38	38	38	54.5	54.5	54.5	83.785	0	323.31	12450000000	325
+	1.37888	-0.658032		0.508539	0.199446	P14621	P14621	Acylphosphatase-2	ACYP2			26.7915	26.3619	26.3487	26.1281	25.5442	25.8558	26.1043	25.9964	26.0256				6	6	6	55.6	55.6	55.6	11.139	0	18.056	629530000	54
+	2.15821	-0.580275		0.452255	0.117261	P14868	P14868	Aspartate--tRNA ligase, cytoplasmic	DARS	yes		28.7055	28.6838	28.4537	28.1675	27.8905	28.0441	28.144	28.2896	28.0204				26	26	26	60.1	60.1	60.1	57.136	0	104.58	2674000000	180
+	3.02551	-1.19025		0.10189	-0.0509892	P15531	P15531	Nucleoside diphosphate kinase A	NME1			30.3288	30.2329	30.4098	29.0211	29.3855	28.9943	29.3285	28.8967	29.0227				12	6	6	70.4	39.5	39.5	17.149	0	55.905	7072900000	87
+	4.62683	4.12791		0.00602754	0.00196711	P15735	P15735	Phosphorylase b kinase gamma catalytic chain, liver/testis isoform	PHKG2			22.8865	22.9328	22.4043	26.8627	26.7443	27.0005	26.7378	26.87	27.0056				10	10	10	31.8	31.8	31.8	46.442	0	51.304	705430000	65
+	1.4918	1.47024		0.198593	-0.182985	P16615;O14983;Q93084	P16615	Sarcoplasmic/endoplasmic reticulum calcium ATPase 2	ATP2A2			24.9778	25.7949	24.5982	26.6771	26.0567	27.0478	26.1372	26.2828	26.8126				23	23	23	24.8	24.8	24.8	114.76	0	63.779	671470000	99
+	2.38369	-0.347736		0.756932	0.135494	P17655	P17655	Calpain-2 catalytic subunit	CAPN2			27.0532	27.0495	26.9557	26.7652	26.5963	26.6536	26.6783	26.8499	26.8934				15	15	15	24.4	24.4	24.4	79.994	0	45.59	977870000	95
+	2.5068	-1.12602		1.16647	0.372747	P17858	P17858	ATP-dependent 6-phosphofructokinase, liver type	PFKL			27.2017	26.9345	26.8413	25.5957	26.063	25.9408	26.2616	26.1351	26.321				17	14	13	33.2	28.5	27.3	85.018	0	101.11	727120000	79
+	2.95984	2.17772		0.879154	-0.196298	P17980	P17980	26S protease regulatory subunit 6A	PSMC3			26.2364	25.4172	25.9408	28.1791	28.0981	27.8504	27.9096	27.8248	27.8043				24	24	24	58.5	58.5	58.5	49.203	0	124.5	1834700000	153
+	5.53447	2.12998		1.30952	0.135771	P17987	P17987	T-complex protein 1 subunit alpha	TCP1			29.5496	29.7048	29.6302	31.7636	31.6966	31.8144	31.852	31.9625	31.8673				31	31	31	62.1	62.1	62.1	60.343	0	323.31	25405000000	381
+	2.3764	-0.288639		0.915676	-0.121432	P18124	P18124	60S ribosomal protein L7	RPL7			30.3651	30.4465	30.3819	30.041	30.1871	30.0995	30.0127	30.0504	29.9002				20	20	20	53.6	53.6	53.6	29.225	0	106.03	9929100000	211
+	1.37827	1.23095		0.137182	-0.149238	P18206	P18206	Vinculin	VCL			26.6446	26.9526	27.1425	27.622	28.909	27.9016	28.1814	27.8993	27.9041				36	36	36	36.1	36.1	36.1	123.8	0	145.44	1953400000	185
+	1.90298	0.521929		0.583166	-0.139477	P19338	P19338	Nucleolin	NCL			30.0016	30.3048	29.9979	30.7287	30.5031	30.6381	30.4371	30.6473	30.3672				27	27	27	29.3	29.3	29.3	76.613	0	146.77	12350000000	254
+	2.42559	3.04452		0.882524	-0.230622	P20618	P20618	Proteasome subunit beta type-1	PSMB1			25.0031	26.5731	26.3506	29.1861	29.0632	28.8111	28.8688	28.8063	28.6934				11	11	11	58.5	58.5	58.5	26.489	0	92.473	3248400000	101
+	3.59967	-0.636425		0.551875	0.0706546	P21333	P21333	Filamin-A	FLNA	yes		30.931	30.8022	30.8391	30.29	30.1783	30.1947	30.3405	30.3321	30.2023				91	91	79	47.6	47.6	43.3	280.74	0	323.31	12209000000	709
+	1.66728	-0.441563		0.78401	0.166002	P22102	P22102	Trifunctional purine biosynthetic protein adenosine-3;Phosphoribosylamine--glycine ligase;Phosphoribosylformylglycinamidine cyclo-ligase;Phosphoribosylglycinamide formyltransferase	GART			31.9296	31.8336	31.6747	31.5098	31.1895	31.414	31.5102	31.5179	31.5832				47	47	47	58.4	58.4	58.4	107.77	0	323.31	26497000000	578
+	2.85383	1.89317		0.0116263	-0.00329526	P23258;Q9NRH3	P23258;Q9NRH3	Tubulin gamma-1 chain;Tubulin gamma-2 chain	TUBG1;TUBG2			23.2623	22.6709	22.5208	24.6267	24.8717	24.6351	24.6977	24.6303	24.7956				6	6	6	17.5	17.5	17.5	51.169	0	13.95	174550000	29
+	2.05383	1.65587		0.430554	-0.188167	P24390;P33947	P24390;P33947	ER lumen protein-retaining receptor 1;ER lumen protein-retaining receptor 2	KDELR1;KDELR2			23.6058	22.5322	22.8751	24.4685	24.9381	24.574	24.6701	24.2518	24.4942				2	2	2	14.2	14.2	14.2	24.542	0	21.519	199250000	23
+	5.26301	6.48613		2.53681	-0.706144	P24928	P24928	DNA-directed RNA polymerase II subunit RPB1	POLR2A	yes		22.7105	22.8557	23.3126	29.5108	29.2759	29.5506	28.6793	28.8734	28.6661				55	55	55	34.2	34.2	34.2	217.17	0	251.39	3417800000	243
+	2.04308	-0.40783		0.799596	0.151028	P24941;Q00526	P24941	Cyclin-dependent kinase 2	CDK2	yes		28.5721	28.3985	28.4889	28.1243	27.9413	28.1705	28.1857	28.1698	28.3336				18	18	16	70.8	70.8	64.4	33.929	0	70.892	2694700000	136
+	3.69067	5.06139		0.0370849	-0.0218423	P25391	P25391	Laminin subunit alpha-1	LAMA1			24.0632	23.0789	23.0323	28.6973	28.0604	28.6009	28.4111	28.4031	28.4788				46	46	46	18.3	18.3	18.3	337.08	0	195.22	2156500000	200
+	3.11497	0.634208		0.255021	-0.0452563	P25786	P25786	Proteasome subunit alpha type-1	PSMA1			29.7854	29.6852	29.7539	30.4738	30.3925	30.2608	30.3474	30.378	30.266				21	21	21	82.1	82.1	82.1	29.555	0	134.99	10767000000	275
+	3.81118	2.2724		0.701676	-0.245188	P25787	P25787	Proteasome subunit alpha type-2	PSMA2			26.0517	25.7962	26.1347	28.206	28.5115	28.0823	28.2067	27.8883	27.9692				13	13	13	61.5	61.5	61.5	25.898	0	68.933	1997500000	93
+	1.82223	1.45024		0.327308	-0.384513	P25788	P25788	Proteasome subunit alpha type-3	PSMA3			26.5826	26.6926	26.8482	28.0217	28.815	27.6374	28.4425	27.5012	27.3768				10	10	10	32.5	32.5	32.5	28.433	0	38.469	2164600000	85
+	4.22513	1.99531		0.749594	-0.155905	P25789	P25789	Proteasome subunit alpha type-4	PSMA4			26.961	27.0679	27.2006	29.2177	29.0864	28.9114	28.9426	28.9594	28.8459				14	14	14	54.4	54.4	54.4	29.483	0	83.92	3493200000	117
+	1.50302	-0.543508		0.023825	0.0129782	P27695	P27695	DNA-(apurinic or apyrimidinic site) lyase;DNA-(apurinic or apyrimidinic site) lyase, mitochondrial	APEX1			26.3584	26.2726	26.3098	25.4562	26.0176	25.8366	25.8461	25.6313	25.8718				10	10	10	33.3	33.3	33.3	35.554	0	28.062	519070000	53
+	2.59188	1.57929		0.511398	0.101839	P27708	P27708	CAD protein;Glutamine-dependent carbamoyl-phosphate synthase;Aspartate carbamoyltransferase;Dihydroorotase	CAD			27.8161	27.0563	27.379	29.1274	28.8437	29.0182	29.0797	29.1534	29.0617				56	53	53	32.2	31.1	31.1	242.98	0	284.22	3790100000	347
+	3.52623	-0.752974		1.10101	0.137568	P27816	P27816	Microtubule-associated protein 4	MAP4			28.814	28.6582	28.6517	27.8838	27.9858	27.9953	28.1461	28.1319	27.9996				21	21	21	25.3	25.3	25.3	121	0	119.75	2600700000	131
+	2.15003	0.610414		1.02902	-0.15157	P27824	P27824	Calnexin	CANX			27.4062	27.7626	27.6881	28.1296	28.3016	28.257	28.016	28.0494	28.168				19	19	19	38	38	38	67.567	0	72.221	2187600000	122
+	3.21141	1.38654		0.264404	-0.0660699	P28066	P28066	Proteasome subunit alpha type-5	PSMA5			27.0069	27.4348	27.3432	28.6789	28.7273	28.5383	28.7186	28.5929	28.4348				12	12	12	61	61	61	26.411	0	127.61	3237300000	116
+	4.18015	4.80881		0.430501	-0.148849	P28070	P28070	Proteasome subunit beta type-4	PSMB4			22.2635	23.1607	22.7623	27.6146	27.6611	27.3373	27.6047	27.2829	27.2788				7	7	7	39.4	39.4	39.4	29.204	0	56.439	1313700000	59
+	3.93251	2.23052		0.946478	-0.503061	P28072	P28072	Proteasome subunit beta type-6	PSMB6			25.9332	26.1354	26.246	28.3614	28.5253	28.1195	28.2697	27.5945	27.6328				7	7	7	26.8	26.8	26.8	25.357	0	22.218	1843500000	38
+	4.53367	1.69035		0.499604	-0.120352	P28074	P28074	Proteasome subunit beta type-5	PSMB5			27.7062	27.7791	27.7582	29.5234	29.506	29.285	29.4128	29.3641	29.1766				13	13	13	57.8	57.8	57.8	28.48	0	104.8	4796900000	124
+	3.29032	-0.863462		0.802725	0.168257	P30042	P30042	ES1 protein homolog, mitochondrial	C21orf33			29.2962	29.1903	29.2202	28.5136	28.3592	28.2436	28.5435	28.4397	28.6379				11	11	11	59	59	59	28.17	0	151.6	3662600000	122
+	1.91351	1.36548		0.0977082	-0.0975297	P30043	P30043	Flavin reductase (NADPH)	BLVRB			22.8913	22.8665	23.1735	24.181	24.921	23.9258	24.5973	24.2216	23.9163				4	4	4	23.3	23.3	23.3	22.119	0	10.956	139130000	17
+	1.76603	-0.390923		0.16827	0.046367	P30048	P30048	Thioredoxin-dependent peroxide reductase, mitochondrial	PRDX3			29.5923	29.6087	29.6721	29.1029	29.4219	29.1755	29.3477	29.2135	29.2782				11	11	11	55.9	55.9	55.9	27.692	0	98.579	5646500000	124
+	2.03972	-0.697783		0.817328	0.248829	P30740	P30740	Leukocyte elastase inhibitor	SERPINB1			29.9607	29.7703	29.6093	29.2484	28.882	29.1166	29.1549	29.376	29.4626				20	20	19	52.5	52.5	49.9	42.741	0	130.84	5846600000	187
+	3.30343	4.54196		1.90536	-0.504582	P30876	P30876	DNA-directed RNA polymerase II subunit RPB2	POLR2B			22.8481	24.23	23.0822	28.0453	27.7163	28.0246	27.3503	27.5144	27.4078				35	35	35	32	32	32	133.9	0	132.73	1266300000	140
+	3.44527	1.65971		0.950606	-0.213549	P31689	P31689	DnaJ homolog subfamily A member 1	DNAJA1			27.1577	26.7035	26.7866	28.4641	28.5314	28.6314	28.1651	28.4879	28.3332				19	19	19	65.2	65.2	65.2	44.868	0	134.1	2379200000	137
+	1.87941	0.601412		0.0191477	0.00943756	P31948	P31948	Stress-induced-phosphoprotein 1	STIP1			27.999	27.867	28.1462	28.3791	28.766	28.6714	28.75	28.3852	28.7097				30	30	30	54.3	54.3	54.3	62.639	0	105.09	3099700000	172
+	1.57457	-0.793638		0.11094	-0.0727526	P32119	P32119	Peroxiredoxin-2	PRDX2			29.2761	29.3314	29.3769	28.253	28.9899	28.3606	28.5697	28.3639	28.4516				11	10	10	66.2	60.6	60.6	21.892	0	77.85	3772100000	101
+	2.76293	0.995366		0.713357	0.244072	P32321	P32321	Deoxycytidylate deaminase	DCTD			23.5021	23.2261	23.2236	24.4653	24.1347	24.3379	24.6972	24.3112	24.6617				5	5	5	35.4	35.4	35.4	20.016	0	12.79	138190000	26
+	3.13527	-0.555855		0.964212	0.200661	P33316	P33316	Deoxyuridine 5-triphosphate nucleotidohydrolase, mitochondrial	DUT			30.1053	30.0145	29.9591	29.5515	29.4139	29.4459	29.6536	29.5279	29.8318				10	10	10	42.5	42.5	42.5	26.563	0	64.737	7650900000	135
+	1.77665	0.717234		1.01433	0.379447	P33992	P33992	DNA replication licensing factor MCM5	MCM5			26.9748	27.0365	26.855	28.0149	27.4545	27.5486	28.0663	28.0925	27.9974				27	27	27	41	41	41	82.285	0	71.036	1833900000	139
+	3.26211	1.19678		0.162231	0.04772	P34932	P34932	Heat shock 70 kDa protein 4	HSPA4	yes		27.9647	28.1145	28.3528	29.2681	29.3674	29.3867	29.228	29.5841	29.3534				37	37	34	55.6	55.6	51	94.33	0	219.61	5331300000	334
+	2.03424	-0.381557		0.930498	0.137994	P35237	P35237	Serpin B6	SERPINB6			29.8443	29.6179	29.693	29.4156	29.2558	29.339	29.448	29.4017	29.5747				18	18	17	60.1	60.1	58	42.621	0	152.85	6788200000	238
+	3.99226	1.34707		0.55699	-0.277483	P35270	P35270	Sepiapterin reductase	SPR			26.5068	26.428	26.561	27.6912	27.9039	27.942	27.9812	27.3716	27.3517				12	12	12	51	51	51	28.048	0	60.157	1569900000	88
+	2.09434	-0.804421		0.569256	0.196227	P35579;P35749;REV__Q9UKV3	P35579	Myosin-9	MYH9	yes		30.5473	30.249	30.2683	29.2847	29.6898	29.6769	29.8523	29.7892	29.5985				88	88	74	49.9	49.9	41.5	226.53	0	323.31	8412400000	620
+	4.6688	4.97127		0.503375	-0.130647	P35998	P35998	26S protease regulatory subunit 7	PSMC2			24.7299	24.8633	24.1877	29.6949	29.4821	29.5177	29.4834	29.5641	29.2553				30	30	30	74.1	74.1	74.1	48.633	0	126.15	4398600000	191
+	4.23166	1.93438		0.363489	-0.205079	P36873	P36873	Serine/threonine-protein phosphatase PP1-gamma catalytic subunit	PPP1CC	yes		22.9404	23.2039	23.2421	25.1356	24.9596	25.0943	24.5108	25.2915	24.7721				26	2	2	65.3	7.4	7.4	36.983	0	10.558	191750000	17
+	1.41554	0.948626		0.0365874	-0.0252406	P36897;Q8NER5;P36896	P36897	TGF-beta receptor type-1	TGFBR1			24.3384	23.4817	23.6974	24.891	24.4435	25.0288	24.6328	25.0675	24.5874				5	5	5	13.9	13.9	13.9	55.959	0	29.479	179950000	23
+	3.11225	0.421366		1.98749	0.236767	P38646	P38646	Stress-70 protein, mitochondrial	HSPA9			30.9893	30.9113	30.8731	31.3542	31.394	31.2896	31.6542	31.5851	31.5088				39	39	39	58.2	58.2	58.2	73.68	0	323.31	23709000000	500
+	2.56929	2.11273		0.21582	-0.0635993	P40222	P40222	Alpha-taxilin	TXLNA			22.8959	22.5762	23.6255	25.2221	24.9989	25.2147	25.1977	24.9088	25.1386				9	9	9	13.7	13.7	13.7	61.89	0	17.514	260930000	30
+	3.30603	2.20237		0.908358	0.122932	P40227	P40227	T-complex protein 1 subunit zeta	CCT6A	yes		28.6346	29.3083	29.1782	31.3149	31.1391	31.2742	31.3006	31.4161	31.3803				28	28	22	54.6	54.6	45	58.024	0	246.2	18823000000	308
+	1.72322	2.07569		0.428963	-0.816011	P40261	P40261	Nicotinamide N-methyltransferase	NNMT			22.8229	22.1087	23.5884	24.4373	25.5677	24.7421	24.7769	22.6218	24.9003				6	6	6	25.4	25.4	25.4	29.574	0	11.788	161720000	21
+	4.99684	2.38458		0.89307	0.342957	P40939	P40939	Trifunctional enzyme subunit alpha, mitochondrial;Long-chain enoyl-CoA hydratase;Long chain 3-hydroxyacyl-CoA dehydrogenase	HADHA	yes		26.4684	26.5743	26.5161	28.9969	28.7441	28.9716	28.9977	29.1984	29.5454				29	29	29	48.4	48.4	48.4	82.999	0	187.38	3739100000	197
+	6.55002	10.3293		0.389125	0.156473	P41236;Q6NXS1	P41236;Q6NXS1	Protein phosphatase inhibitor 2;Protein phosphatase inhibitor 2-like protein 3	PPP1R2;PPP1R2P3	yes		23.116	23.285	23.4431	33.4443	33.8418	33.5458	33.5928	33.7103	33.9983				15	15	15	68.3	68.3	68.3	23.015	0	171.83	92044000000	275
+	1.79751	-0.498559		0.514364	0.127416	P41252	P41252	Isoleucine--tRNA ligase, cytoplasmic	IARS			29.7532	29.8886	29.6726	29.4376	29.0722	29.3089	29.4013	29.4322	29.3675				42	42	42	41.7	41.7	41.7	144.5	0	270.02	6346400000	359
+	3.89306	5.41843		0.693007	-0.732534	P41743;Q05513	P41743	Protein kinase C iota type	PRKCI			23.1023	23.6524	24.3087	29.2598	28.8547	29.2042	28.8199	27.4451	28.8561				16	16	16	34.4	34.4	34.4	68.262	0	199.09	3161900000	134
+	2.54941	0.664128		1.34725	0.312668	P42575	P42575	Caspase-2;Caspase-2 subunit p18;Caspase-2 subunit p13;Caspase-2 subunit p12	CASP2	yes		26.6182	26.6695	26.7672	27.4406	27.1659	27.441	27.5831	27.6271	27.7752				18	18	18	45.4	45.4	45.4	50.685	0	74.761	1439000000	135
+	1.75664	-1.08916		0.719909	0.548855	P42771;P42772	P42771	Cyclin-dependent kinase inhibitor 2A	CDKN2A			24.714	24.6378	24.9875	23.1743	23.9565	23.9409	24.388	23.7801	24.5502				3	3	3	26.3	26.3	26.3	16.532	0	12.611	148350000	14
+	0.962096	2.55713		0.495692	0.0920995	P43246	P43246	DNA mismatch repair protein Msh2	MSH2			25.4769	21.4415	22.1662	25.4724	25.5468	25.7367	25.6407	25.6845	25.707				13	13	13	16.1	16.1	16.1	104.74	0	27.486	345670000	50
+	1.66157	-1.06904		0.158252	-0.127923	P43487	P43487	Ran-specific GTPase-activating protein	RANBP1			26.479	26.5694	26.8768	25.3122	26.1069	25.2989	25.6922	25.1966	25.4454				5	5	5	37.3	37.3	37.3	23.31	0	29.235	529250000	47
+	4.24888	2.4065		0.539018	-0.133055	P43686	P43686	26S protease regulatory subunit 6B	PSMC4			26.23	26.3059	26.5607	28.9502	28.6842	28.6818	28.6543	28.7392	28.5234				18	18	18	51.2	51.2	51.2	47.366	0	95.617	2725700000	118
+	1.68877	-0.435288		0.432537	0.10977	P45974;Q92995	P45974	Ubiquitin carboxyl-terminal hydrolase 5	USP5			28.4142	28.3364	28.1826	27.9665	27.6854	27.9754	27.8952	27.9851	28.0764				24	24	24	35.9	35.9	35.9	95.785	0	132.16	2337300000	194
+	4.43044	4.55634		0.0996814	-0.0355275	P46019	P46019	Phosphorylase b kinase regulatory subunit alpha, liver isoform	PHKA2			22.5024	23.1382	23.1511	27.5913	27.3322	27.5373	27.2508	27.5378	27.5656				19	19	17	19.4	19.4	18	138.41	0	83.219	1081700000	84
+	2.16475	-0.450643		0.977447	0.2786	P46109	P46109	Crk-like protein	CRKL			32.5573	32.3959	32.4479	32.0779	31.8693	32.102	32.1527	32.2179	32.5143				21	21	21	68.6	68.6	68.6	33.777	0	202.09	46669000000	388
+	4.30938	4.79489		1.86749	-0.28276	P46976	P46976	Glycogenin-1	GYG1	yes		23.0252	23.9041	23.4403	28.3387	28.198	28.2176	27.9803	27.8756	28.0501				10	10	10	30.3	30.3	30.3	39.383	0	48.287	1789000000	65
+	1.87482	-0.364911		1.50522	0.235514	P47897	P47897	Glutamine--tRNA ligase	QARS			26.4873	26.4219	26.6118	26.0547	26.1004	26.271	26.3857	26.3219	26.4251				20	19	19	26.6	26.6	26.6	87.798	0	54.288	690360000	86
+	2.59411	4.12429		0.601173	-0.177502	P48556	P48556	26S proteasome non-ATPase regulatory subunit 8	PSMD8			22.9939	23.5154	25.0114	28.0718	28.062	27.7597	27.7546	27.9452	27.6613				9	9	9	27.7	27.7	27.7	39.611	0	23.477	1427600000	55
+	5.39215	1.96076		0.730487	0.095019	P48643	P48643	T-complex protein 1 subunit epsilon	CCT5			29.656	29.6547	29.5891	31.6268	31.4926	31.6627	31.6431	31.744	31.6801				41	41	41	65.1	65.1	65.1	59.67	0	323.31	25669000000	504
+	2.13835	2.11158		0.398292	-0.248059	P49189	P49189	4-trimethylaminobutyraldehyde dehydrogenase	ALDH9A1			23.4304	23.9871	22.8152	25.4388	25.9854	25.1433	25.4507	25.2347	25.1379				13	13	13	30.4	30.4	30.4	53.801	0	27.296	277850000	43
+	3.10281	3.03022		0.317711	-0.209717	P49207	P49207	60S ribosomal protein L34	RPL34			24.3233	23.2053	23.7128	26.874	26.6391	26.8191	26.9036	26.0541	26.7453				5	5	5	23.9	23.9	23.9	13.293	0	11.939	695310000	31
+	1.6999	-0.529135		0.813094	0.203721	P49327	P49327	Fatty acid synthase;[Acyl-carrier-protein] S-acetyltransferase;[Acyl-carrier-protein] S-malonyltransferase;3-oxoacyl-[acyl-carrier-protein] synthase;3-oxoacyl-[acyl-carrier-protein] reductase;3-hydroxyacyl-[acyl-carrier-protein] dehydratase;Enoyl-[acyl-carrier-protein] reductase;Oleoyl-[acyl-carrier-protein] hydrolase	FASN			33.1938	32.9291	32.9449	32.6499	32.2762	32.5543	32.6381	32.7226	32.7309				113	113	113	57.9	57.9	57.9	273.42	0	323.31	61006000000	1387
+	5.49074	2.13085		0.796328	0.0932668	P49368	P49368	T-complex protein 1 subunit gamma	CCT3			29.9845	30.0245	29.9317	32.1173	32.0195	32.1964	32.1692	32.2232	32.2207				42	42	42	65.1	65.1	65.1	60.533	0	323.31	33606000000	492
+	3.25705	1.76081		1.22536	-0.235771	P49720	P49720	Proteasome subunit beta type-3	PSMB3			25.9392	26.2707	26.523	28.043	28.0601	27.9122	27.9195	27.7268	27.6617				8	8	8	40.5	40.5	40.5	22.949	0	46.191	1744300000	86
+	2.95569	1.29823		1.67732	-0.187979	P49721	P49721	Proteasome subunit beta type-2	PSMB2			26.3891	26.9153	26.7414	27.9902	27.978	27.9722	27.7707	27.8887	27.7171				13	13	13	75.1	75.1	75.1	22.836	0	77.362	1756400000	96
+	4.74529	7.88681		0.176102	-0.0780074	P49750	P49750	YLP motif-containing protein 1	YLPM1	yes		23.8331	22.919	22.9534	31.2989	30.852	31.2151	30.9054	31.2311	30.9954				59	59	59	32.4	32.4	32.4	219.98	0	323.31	13730000000	466
+	4.42446	7.21323		0.973114	-0.31899	P49840	P49840	Glycogen synthase kinase-3 alpha	GSK3A	yes		23.7015	24.3002	23.0947	30.7419	30.9015	31.0928	30.3643	30.7329	30.682				20	13	13	47.2	37.3	37.3	50.98	0	210.63	10664000000	128
+	7.72234	7.44982		1.0735	-0.322803	P49841	P49841	Glycogen synthase kinase-3 beta	GSK3B	yes		24.6699	24.7393	24.8086	32.1527	32.1477	32.2669	31.5968	31.9708	32.0312				23	23	16	62.6	62.6	51.2	46.744	0	195.24	26453000000	290
+	2.26845	-0.553427		0.823774	0.183139	P49902	P49902	Cytosolic purine 5-nucleotidase	NT5C2			25.5578	25.4096	25.4852	25.0146	25.0296	24.7481	25.2085	25.073	25.0602				7	7	7	20.7	20.7	20.7	64.969	0	27.297	308600000	46
+	1.74249	-0.873926		0.60086	0.283033	P50238	P50238	Cysteine-rich protein 1	CRIP1			30.891	30.355	30.7308	30.0518	29.4953	29.8078	30.0077	29.8682	30.3282				3	3	3	55.8	55.8	55.8	8.5328	0	38.269	10697000000	80
+	1.25054	0.707189		0.237732	-0.0675208	P50402	P50402	Emerin	EMD			24.3966	23.6318	24.3608	25.0187	24.7268	24.7654	24.6716	24.8903	24.7464				4	4	4	19.3	19.3	19.3	28.994	0	11.636	206370000	22
+	2.52269	2.04022		0.212874	-0.116834	P50416	P50416	Carnitine O-palmitoyltransferase 1, liver isoform	CPT1A			23.4929	22.4142	23.0449	25.0784	25.0731	24.921	24.8472	25.2916	24.5833				9	9	9	12.5	12.5	12.5	88.367	0	20.269	190540000	34
+	1.43103	-1.17421		1.09529	0.765048	P50452;P50453;O75830	P50452	Serpin B8	SERPINB8			24.4087	23.6875	23.7546	22.8537	23.2605	22.214	23.6644	23.2955	23.6635				6	4	4	16.8	12	12	42.766	0	8.5004	96698000	18
+	2.43823	-0.817837		1.55231	0.337065	P50454	P50454	Serpin H1	SERPINH1			30.9344	30.6171	30.7235	29.8581	30.1323	29.8311	30.3084	30.2233	30.3011				19	19	19	53.1	53.1	53.1	46.44	0	194.67	11937000000	305
+	5.69746	2.08795		0.84079	0.112121	P50990	P50990	T-complex protein 1 subunit theta	CCT8			29.9474	30.0288	29.9429	32.1121	31.9781	32.0928	32.0898	32.247	32.1826				40	40	40	76.1	76.1	76.1	59.62	0	249.91	33937000000	559
+	7.53597	2.1754		0.798686	0.0405172	P50991	P50991	T-complex protein 1 subunit delta	CCT4			29.6696	29.6696	29.685	31.8815	31.8213	31.8476	31.8593	31.9058	31.9068				32	32	32	58.8	58.8	58.8	57.924	0	323.31	26844000000	431
+	2.99467	2.05091		0.356471	0.194627	P51114	P51114	Fragile X mental retardation syndrome-related protein 1	FXR1			23.2228	23.0892	23.446	25.5753	24.8789	25.4566	25.4176	25.6448	25.4322				3	3	1	5.5	5.5	2.9	69.72	0	5.8976	259400000	18
+	1.59661	1.45511		0.204918	0.137049	P51617;P51955	P51617	Interleukin-1 receptor-associated kinase 1	IRAK1			24.0164	23.7328	22.905	25.2804	24.5032	25.236	25.0297	25.1995	25.2014				10	10	10	15.7	15.7	15.7	76.536	0	24.82	235140000	46
+	1.259	1.29169		0.176149	0.0436001	P51648;P48448;P30838;P43353	P51648	Fatty aldehyde dehydrogenase	ALDH3A2			23.8264	25.1848	23.6867	25.6432	25.454	25.4757	25.6917	25.5711	25.4409				10	10	10	22.5	22.5	22.5	54.847	0	25.088	322130000	44
+	2.94855	2.50437		0.77117	-0.285843	P51665	P51665	26S proteasome non-ATPase regulatory subunit 7	PSMD7			25.654	25.5306	26.4211	28.5954	28.273	28.2504	28.0064	28.3403	27.9146				12	12	12	46.9	46.9	46.9	37.025	0	102.06	1989100000	102
+	1.3685	1.03719		0.36851	-0.317902	P52272	P52272	Heterogeneous nuclear ribonucleoprotein M	HNRNPM	yes		25.4929	25.4778	26.2342	27.2386	26.3786	26.6992	26.3241	26.954	26.0846				23	23	23	34.2	34.2	34.2	77.515	0	51.999	747460000	86
+	1.33227	0.787284		0.348536	-0.128188	P52292	P52292	Importin subunit alpha-1	KPNA2			25.341	26.124	26.1448	26.5207	26.7995	26.6516	26.5104	26.7623	26.3144				13	13	13	34	34	34	57.861	0	45.261	713600000	74
+	1.17099	0.900939		0.410349	0.0984179	P52701	P52701	DNA mismatch repair protein Msh6	MSH6			22.8295	23.6787	24.0497	24.4402	24.378	24.4425	24.5015	24.6992	24.3553				8	8	8	6	6	6	152.78	0	13.647	134000000	24
+	2.03244	0.498522		2.50815	0.309772	P52943	P52943	Cysteine-rich protein 2	CRIP2			28.1266	28.2622	28.4814	28.8291	28.7482	28.7886	29.023	29.1016	29.1705				9	9	9	69.7	69.7	69.7	22.492	0	103.48	3832300000	83
+	1.88188	-0.53572		1.06493	0.133129	P53041	P53041	Serine/threonine-protein phosphatase 5	PPP5C			26.664	26.415	26.2473	25.9093	25.9651	25.8446	26.0679	25.9471	26.1035				10	10	10	24.2	24.2	24.2	56.878	0	39.142	611710000	59
+	1.61737	-0.497539		0.729182	0.170411	P53611	P53611	Geranylgeranyl transferase type-2 subunit beta	RABGGTB			29.5332	29.3725	29.141	28.973	28.6932	28.8879	28.9074	29.0159	29.1421				12	12	12	41.7	41.7	41.7	36.924	0	78.655	4873400000	152
+	0.95068	2.02847		0.549608	0.0970917	P53634	P53634	Dipeptidyl peptidase 1;Dipeptidyl peptidase 1 exclusion domain chain;Dipeptidyl peptidase 1 heavy chain;Dipeptidyl peptidase 1 light chain	CTSC			26.0177	26.4774	23.2819	27.3626	27.2014	27.2983	27.3694	27.2845	27.4997				9	9	9	24.8	24.8	24.8	51.853	0	25.999	1157100000	51
+	2.85069	2.6866		0.0691667	-0.0758972	P53999	P53999	Activated RNA polymerase II transcriptional coactivator p15	SUB1			22.6164	22.5182	22.4794	24.7435	25.8789	25.0514	25.5051	25.0048	24.9363				5	5	5	41.7	41.7	41.7	14.395	0	21.872	284460000	24
+	1.58007	-0.446531		1.12819	0.265885	P54136	P54136	Arginine--tRNA ligase, cytoplasmic	RARS			29.3046	29.1794	29.0668	28.8973	28.526	28.7878	28.9916	28.9898	29.0275				30	30	30	50.5	50.5	50.5	75.378	0	116	4384600000	258
+	2.60714	3.44116		1.02537	-0.17294	P55036;A2A3N6	P55036	26S proteasome non-ATPase regulatory subunit 4	PSMD4			23.5291	23.6101	25.089	27.4988	27.565	27.4879	27.4943	27.2828	27.2557				9	9	9	28.4	28.4	28.4	40.736	0	40.023	1116800000	65
+	1.9851	0.544758		0.2449	-0.0651811	P55072	P55072	Transitional endoplasmic reticulum ATPase	VCP	yes		28.534	28.765	28.7141	29.0962	29.4075	29.1437	29.2302	29.1287	29.0929				34	34	34	52.4	52.4	52.4	89.321	0	298.95	4655900000	274
+	3.39185	4.81208		1.46521	0.392918	P55084	P55084	Trifunctional enzyme subunit beta, mitochondrial;3-ketoacyl-CoA thiolase	HADHB	yes		23.2473	24.4059	23.0103	28.4126	28.1762	28.5109	28.6136	28.8023	28.8625				22	22	22	49.8	49.8	49.8	51.294	0	78.079	2457300000	125
+	1.94342	0.435724		2.21847	-0.216626	P55735	P55735	Protein SEC13 homolog	SEC13			25.5991	25.4661	25.2827	25.9539	25.8644	25.8368	25.7092	25.6489	25.6471				9	9	9	44.4	44.4	44.4	35.54	0	53.335	453990000	48
+	1.66166	0.506448		0.316278	0.0616646	P55884	P55884	Eukaryotic translation initiation factor 3 subunit B	EIF3B			26.7773	27.1827	26.9315	27.3283	27.5131	27.5694	27.5676	27.5613	27.4669				19	19	19	28.5	28.5	28.5	92.48	0	67.464	1419700000	130
+	1.56376	1.19185		0.843932	0.176922	P56277	P56277	Cx9C motif-containing protein 4	CMC4			23.3208	23.2004	22.2227	24.1935	24.0856	24.0403	24.4553	24.2045	24.1904				2	2	2	25	25	25	7.7469	0	15.837	113130000	15
+	2.73387	-0.925837		0.0953494	0.0403538	P58546	P58546	Myotrophin	MTPN			27.649	27.5545	27.69	26.6657	26.9298	26.5205	26.8573	26.5623	26.8174				6	6	6	57.6	57.6	57.6	12.895	0	97.541	1167700000	71
+	2.54037	-0.628619		0.211114	0.0191663	P60866	P60866	40S ribosomal protein S20	RPS20			29.1032	29.4181	29.2966	28.6168	28.6103	28.705	28.6668	28.6916	28.6313				4	4	4	26.1	26.1	26.1	13.373	0	28.98	3968900000	49
+	3.20636	2.63383		0.208014	-0.0790399	P60900	P60900	Proteasome subunit alpha type-6	PSMA6			26.1973	26.8802	26.9529	29.4512	29.4156	29.0651	29.3544	29.2599	29.0805				16	16	16	62.6	62.6	62.6	27.399	0	105.24	3962500000	127
+	1.0761	-3.80468		1.10362	3.90394	P61077	P61077	Ubiquitin-conjugating enzyme E2 D3	UBE2D3			28.0338	27.9159	27.9422	22.5944	27.4806	22.4028	28.2119	28.0247	27.9531				3	3	1	24.5	24.5	4.8	16.687	0	19.898	1919800000	22
+	2.1099	2.16544		0.415974	-0.80044	P61088;Q5JXB2	P61088;Q5JXB2	Ubiquitin-conjugating enzyme E2 N;Putative ubiquitin-conjugating enzyme E2 N-like	UBE2N;UBE2NL			23.4143	24.3402	22.987	25.6247	26.0976	25.5155	25.7756	23.3474	25.7136				5	5	5	34.9	34.9	34.9	17.138	0	10.931	357410000	32
+	1.57011	-1.14608		0.84176	-0.520663	P61626	P61626	Lysozyme C	LYZ			28.1284	27.7923	28.5459	27.5165	26.7056	26.8062	26.3633	26.3513	26.7518				6	6	6	50	50	50	16.537	0	53.597	1435400000	48
+	2.68657	-0.35892		1.37371	0.138233	P61978	P61978	Heterogeneous nuclear ribonucleoprotein K	HNRNPK			29.6279	29.6426	29.7693	29.2965	29.3669	29.2996	29.5406	29.4276	29.4095				19	19	19	46.4	46.4	46.4	50.976	0	139.7	6558100000	179
+	3.37161	0.856863		0.888079	-0.145463	P61981	P61981	14-3-3 protein gamma;14-3-3 protein gamma, N-terminally processed	YWHAG	yes		28.4228	28.5241	28.5203	29.2876	29.4901	29.2601	29.1707	29.183	29.2476				14	10	10	58.3	44.5	44.5	28.302	0	103.77	4628500000	110
+	4.68623	5.11151		0.851676	-0.247278	P62191	P62191	26S protease regulatory subunit 4	PSMC1			23.2987	23.8712	23.8197	28.9789	28.7931	28.552	28.5531	28.6055	28.4236				19	19	19	50.9	50.9	50.9	49.184	0	130.63	2599200000	121
+	4.11553	2.63777		0.348523	-0.136067	P62195	P62195	26S protease regulatory subunit 8	PSMC5			26.6453	26.6799	26.435	29.5003	29.1165	29.0567	29.2189	29.1128	28.9336				25	25	24	62.6	62.6	59.6	45.626	0	180.54	3930300000	176
+	1.67083	0.553553		0.513051	-0.172972	P62258	P62258	14-3-3 protein epsilon	YWHAE	yes		30.1053	30.2352	30.3175	30.601	31.0447	30.673	30.708	30.5554	30.5364				23	23	21	77.6	77.6	70.6	29.174	0	151.49	14960000000	313
+	2.44612	-0.660477		0.41834	-0.84372	P62266	P62266	40S ribosomal protein S23	RPS23			28.058	28.3374	28.2791	27.4349	27.6514	27.6067	27.6877	25.0125	27.4616				5	5	5	43.4	43.4	43.4	15.807	0	17.802	1703800000	40
+	3.48089	3.35458		0.123633	-0.0614675	P62333	P62333	26S protease regulatory subunit 10B	PSMC6			25.1025	24.8353	25.6345	28.8757	28.2825	28.4779	28.5482	28.52	28.3835				19	19	19	59.9	59.9	59.9	44.172	0	84.151	2495800000	140
+	1.31427	1.33445		0.13038	-0.116896	P62495	P62495	Eukaryotic peptide chain release factor subunit 1	ETF1			25.5351	26.3126	25.1403	26.5325	27.6303	26.8286	26.9372	26.8266	26.8768				13	13	13	32.7	32.7	32.7	49.03	0	60.341	859740000	79
+	2.68025	1.89622		0.00649825	0.00447019	P62633	P62633	Cellular nucleic acid-binding protein	CNBP			27.1514	27.6092	27.5616	29.7292	28.9517	29.33	29.3509	29.2963	29.3771				7	7	7	44.6	44.6	44.6	19.463	0	64.354	4414600000	72
+	1.32268	-0.710516		0.871287	-0.803487	P62805	P62805	Histone H4	HIST1H4A			30.4294	30.4183	30.5446	30.2104	29.6936	29.3568	28.8121	29.6136	28.4246				10	10	10	54.4	54.4	54.4	11.367	0	39.901	8141200000	142
+	3.49638	3.56589		0.252375	-0.175755	P62857	P62857	40S ribosomal protein S28	RPS28			23.5482	23.1224	22.8774	26.2774	27.0415	26.9268	26.6112	26.3125	26.7946				2	2	2	30.4	30.4	30.4	7.8409	0	10.192	1010600000	30
+	2.92365	-0.400771		1.39008	-0.164119	P62906	P62906	60S ribosomal protein L10a	RPL10A			29.8576	29.8704	29.8023	29.3791	29.4216	29.5272	29.2199	29.3344	29.2812				13	13	13	49.8	49.8	49.8	24.831	0	65.592	6697600000	165
+	1.51669	0.445005		0.676792	-0.154027	P62979;P62987;P0CG47;P0CG48	P62979;P62987;P0CG47;P0CG48	Ubiquitin-40S ribosomal protein S27a;Ubiquitin;40S ribosomal protein S27a;Ubiquitin-60S ribosomal protein L40;Ubiquitin;60S ribosomal protein L40;Polyubiquitin-B;Ubiquitin;Polyubiquitin-C;Ubiquitin	RPS27A;UBA52;UBB;UBC			31.2069	30.9877	30.915	31.2997	31.6576	31.4873	31.3282	31.3245	31.3298				10	10	10	59.6	59.6	59.6	17.965	0	70.943	21633000000	169
+	1.62944	1.01274		0.810937	-0.362992	P63010	P63010	AP-2 complex subunit beta	AP2B1			24.6094	24.808	25.3816	25.6693	25.9291	26.2387	25.7556	25.6544	25.3381				13	13	4	14.6	14.6	3.8	104.55	0	34.044	411370000	54
+	2.071	-0.44773		0.0686032	-0.020944	P63208	P63208	S-phase kinase-associated protein 1	SKP1	yes		28.0791	28.0909	28.2249	27.8438	27.5943	27.6136	27.6849	27.5316	27.7724				10	10	10	55.2	55.2	55.2	18.658	0	36.425	1949200000	64
+	1.45006	-0.605527		0.0413765	0.0203139	P63220	P63220	40S ribosomal protein S21	RPS21			27.5132	27.5305	27.1499	26.6164	27.0888	26.6718	26.6712	26.8376	26.9292				4	4	4	45.8	45.8	45.8	9.1113	0	18.506	1288500000	42
+	3.35356	0.865011		1.44854	-0.300869	P68133;P68032;P63267;P62736	P68133;P68032;P63267;P62736	Actin, alpha skeletal muscle;Actin, alpha cardiac muscle 1;Actin, gamma-enteric smooth muscle;Actin, aortic smooth muscle	ACTA1;ACTC1;ACTG2;ACTA2			29.2023	29.3327	29.3807	30.0585	30.2705	30.1818	29.7559	30.0095	29.8429				15	2	2	31.8	7.2	7.2	42.051	0	39.99	11080000000	56
+	3.87782	-0.803808		1.02896	0.225033	P68036	P68036	Ubiquitin-conjugating enzyme E2 L3	UBE2L3			27.8991	27.8441	27.9624	27.034	27.1818	27.0784	27.2043	27.2587	27.5062				4	4	4	34.4	34.4	34.4	17.861	0	18.913	1492100000	55
+	2.62109	-0.325198		2.68781	0.236913	P68104;Q5VTE0;Q05639	P68104;Q5VTE0	Elongation factor 1-alpha 1;Putative elongation factor 1-alpha-like 3	EEF1A1;EEF1A1P5			34.5993	34.505	34.4823	34.1908	34.2631	34.1571	34.4264	34.4324	34.4629				29	29	29	68.4	68.4	68.4	50.14	0	323.31	194730000000	919
+	2.85788	0.537734		1.39424	0.241607	P68366	P68366	Tubulin alpha-4A chain	TUBA4A			27.085	27.1795	27.2626	27.7505	27.6244	27.7653	28.0523	27.987	27.8258				25	4	4	57.4	12.1	12.1	49.924	0	33.167	1772200000	32
+	1.53358	-0.874175		0.79352	-0.845214	Q71DI3;Q16695;P84243;P68431;Q6NXT2	Q71DI3;Q16695;P84243;P68431;Q6NXT2	Histone H3.2;Histone H3.1t;Histone H3.3;Histone H3.1;Histone H3.3C	HIST2H3A;HIST3H3;H3F3A;HIST1H3A;H3F3C			30.2406	30.3857	30.4894	29.9765	29.3995	29.1171	28.4254	29.4698	28.0622				3	3	3	16.9	16.9	16.9	15.388	0	7.7176	6703200000	39
+	5.26999	2.11735		0.40528	0.0556437	P78371	P78371	T-complex protein 1 subunit beta	CCT2			29.9839	29.8776	29.9829	32.1421	31.9591	32.0953	32.0845	32.1282	32.1507				38	38	38	70.3	70.3	70.3	57.488	0	323.31	32088000000	536
+	1.80677	0.706316		0.251987	0.0941041	P78527	P78527	DNA-dependent protein kinase catalytic subunit	PRKDC			29.4034	29.1842	28.9217	30.0788	29.7225	29.827	29.9238	30.1685	29.8183				113	113	113	29.8	29.8	29.8	469.08	0	323.31	7458300000	675
+	1.80579	0.853427		0.527487	-0.202962	P84103	P84103	Serine/arginine-rich splicing factor 3	SRSF3			25.5427	24.8926	25.4269	26.1728	26.0108	26.2389	25.7842	26.2482	25.7812				7	7	6	39.6	39.6	39.6	19.329	0	33.544	502470000	41
+	2.25202	1.84572		0.0202008	0.0131219	Q00325	Q00325	Phosphate carrier protein, mitochondrial	SLC25A3			24.6699	25.6994	24.9054	27.1313	26.6729	27.0075	26.6191	27.0728	27.1593				11	11	11	31.5	31.5	31.5	40.094	0	35.717	860270000	67
+	1.46843	-0.473447		0.0723598	-0.0298824	Q00610;P53675	Q00610	Clathrin heavy chain 1	CLTC	yes		29.0558	29.2871	29.21	28.4742	28.9351	28.7233	28.742	28.7331	28.5678				54	54	54	40.2	40.2	40.2	191.61	0	245.25	3976700000	361
+	1.7384	-0.438803		1.57934	0.3214	Q00653	Q00653	Nuclear factor NF-kappa-B p100 subunit;Nuclear factor NF-kappa-B p52 subunit	NFKB2			26.6252	26.365	26.3031	26.0651	25.8802	26.0314	26.1738	26.3407	26.4265				12	12	11	14.8	14.8	13.8	96.748	0	30.26	676930000	67
+	3.52786	2.71733		0.0426819	-0.0149231	Q01130;Q9BRL6	Q01130	Serine/arginine-rich splicing factor 2	SRSF2			23.3289	23.1968	22.5871	25.6934	25.792	25.7794	25.8582	25.852	25.5099				3	3	3	14	14	14	25.476	0	6.3295	340360000	20
+	3.68427	-0.915092		1.66386	0.156759	Q01813	Q01813	ATP-dependent 6-phosphofructokinase, platelet type	PFKP			28.253	28.1791	28.0239	27.2178	27.2797	27.2132	27.3328	27.461	27.3871				23	23	20	35.8	35.8	31.1	85.595	0	119.9	1681500000	152
+	2.44577	1.87454		0.0567247	-0.0376377	Q02750	Q02750	Dual specificity mitogen-activated protein kinase kinase 1	MAP2K1			23.9552	23.3579	23.289	25.0438	25.806	25.376	25.2466	25.4277	25.4385				6	6	5	16.8	16.8	13.7	43.439	0	12.131	281640000	33
+	4.77433	7.46555		0.158483	-0.028113	Q02833	Q02833	Ras association domain-containing protein 7	RASSF7	yes		23.5294	22.5707	22.664	30.3758	30.3485	30.4365	30.2392	30.4413	30.3958				22	22	22	59.5	59.5	59.5	39.945	0	247.76	7948400000	171
+	3.42688	1.71838		1.07828	-0.243401	Q04917	Q04917	14-3-3 protein eta	YWHAH	yes		26.0811	25.6718	25.9439	27.4309	27.7595	27.6614	27.4549	27.3535	27.3132				14	12	12	54.5	50.4	50.4	28.218	0	57.045	1267000000	77
+	2.42059	-0.585223		1.20707	0.14337	Q06323	Q06323	Proteasome activator complex subunit 1	PSME1			29.487	29.4326	29.2253	28.825	28.8745	28.6899	28.9314	28.9312	28.9568				15	15	15	55.8	55.8	55.8	28.723	0	82.965	4482500000	140
+	3.59915	-1.01231		0.901754	0.181997	Q06830	Q06830	Peroxiredoxin-1	PRDX1	yes		33.0005	32.914	32.976	31.8668	32.1075	31.8793	32.2341	32.0583	32.1072				20	20	15	75.9	75.9	60.8	22.11	0	157.07	49009000000	320
+	2.73971	2.4758		0.0147299	-0.0127201	Q07666	Q07666	KH domain-containing, RNA-binding, signal transduction-associated protein 1	KHDRBS1			22.2689	22.7804	22.8853	25.4294	24.5666	25.366	25.2019	24.9745	25.1474				3	3	3	8.6	8.6	8.6	48.227	0	12.578	267160000	24
+	2.67323	1.93396		1.15076	-0.410596	Q07955	Q07955	Serine/arginine-rich splicing factor 1	SRSF1			23.4873	22.6341	23.0121	25.0519	24.7463	25.1373	24.4653	24.8044	24.434				4	4	4	16.1	16.1	16.1	27.744	0	12.79	180810000	19
+	2.23214	2.37899		0.644966	0.114946	Q08209;P48454;P16298	Q08209;P48454;P16298	Serine/threonine-protein phosphatase 2B catalytic subunit alpha isoform;Serine/threonine-protein phosphatase 2B catalytic subunit gamma isoform;Serine/threonine-protein phosphatase 2B catalytic subunit beta isoform	PPP3CA;PPP3CC;PPP3CB			22.7259	24.2303	23.6327	25.7567	25.9583	26.0109	25.9832	26.0291	26.0584				2	2	2	4	4	4	58.687	0	4.2334	385910000	14
+	2.81433	1.02692		0.0455318	0.0214411	Q08380	Q08380	Galectin-3-binding protein	LGALS3BP			25.5024	25.611	25.5095	26.5624	26.3477	26.7935	26.4019	26.724	26.642				15	15	15	33.3	33.3	33.3	65.33	0	56.923	702860000	73
+	1.96928	-1.39537		0.705822	0.453374	Q09666	Q09666	Neuroblast differentiation-associated protein AHNAK	AHNAK			29.2673	29.6236	29.7438	28.4784	27.6049	28.3652	28.8038	28.5457	28.4591				70	70	70	32	32	32	629.09	0	198.15	4143000000	246
+	3.88164	1.7438		1.2995	-0.406308	Q10713	Q10713	Mitochondrial-processing peptidase subunit alpha	PMPCA			23.1836	23.2704	23.261	24.7928	25.196	24.9576	24.4517	24.7464	24.5294				10	10	10	24.4	24.4	24.4	58.252	0	20.207	184250000	45
+	4.22328	4.01597		0.105844	0.0540663	Q12805	Q12805	EGF-containing fibulin-like extracellular matrix protein 1	EFEMP1			23.0635	23.303	22.826	27.3108	26.7248	27.2048	27.209	27.0876	27.106				11	11	11	28	28	28	54.64	0	67.409	934860000	77
+	2.24037	-0.85825		0.788231	0.284725	Q12904	Q12904	Aminoacyl tRNA synthase complex-interacting multifunctional protein 1;Endothelial monocyte-activating polypeptide 2	AIMP1			27.6976	27.4136	27.2495	26.5908	26.7551	26.4402	26.9936	27.0445	26.6022				12	12	12	56.7	56.7	56.7	34.352	0	47.76	1069300000	63
+	2.34877	0.497583		0.0356528	-0.0131404	Q12905	Q12905	Interleukin enhancer-binding factor 2	ILF2	yes		26.8082	26.5738	26.5715	27.1945	27.0785	27.1733	27.1005	27.358	26.9484				11	11	11	29	29	29	43.062	0	45.308	1095800000	67
+	6.07009	11.7002		0.21733	-0.0363503	Q12972	Q12972	Nuclear inhibitor of protein phosphatase 1;Activator of RNA decay	PPP1R8	yes		23.3319	22.613	23.208	34.848	34.6915	34.7141	34.6613	34.8	34.6832				33	33	33	70.1	70.1	70.1	38.478	0	323.31	165800000000	501
+	1.39529	1.35892		0.411283	0.16636	Q13049	Q13049	E3 ubiquitin-protein ligase TRIM32	TRIM32			22.9747	24.1158	24.3603	25.4278	24.8946	25.2052	25.2309	25.3107	25.4851				11	11	11	22.4	22.4	22.4	71.988	0	27.125	274170000	35
+	1.77008	-0.472901		1.47343	0.25127	Q13085;O00763	Q13085	Acetyl-CoA carboxylase 1;Biotin carboxylase	ACACA			29.4698	29.2152	29.1792	28.9354	28.6696	28.8405	29.0381	29.0784	29.0829				68	68	68	36.7	36.7	36.7	265.55	0	323.31	4568500000	411
+	1.43434	1.33867		0.0776897	-0.0605265	Q13098	Q13098	COP9 signalosome complex subunit 1	GPS1			24.0577	22.9444	22.9854	24.3018	25.1081	24.5936	24.7716	24.3279	24.7224				9	9	9	20.8	20.8	20.8	55.536	0	19.921	211590000	39
+	1.89595	-0.493703		0.3761	0.116309	Q13126	Q13126	S-methyl-5-thioadenosine phosphorylase	MTAP			28.9738	29.0485	28.9552	28.702	28.3181	28.4763	28.5623	28.5358	28.7472				15	15	15	64.7	64.7	64.7	31.236	0	104.04	3966100000	194
+	1.87365	-0.42731		0.455427	0.0513579	Q13155	Q13155	Aminoacyl tRNA synthase complex-interacting multifunctional protein 2	AIMP2			27.9939	27.7812	27.652	27.4147	27.3647	27.3657	27.3567	27.4277	27.5148				8	8	8	35	35	35	35.348	0	74.928	1595200000	94
+	1.75918	2.70675		0.191117	-0.0637589	Q13185	Q13185	Chromobox protein homolog 3	CBX3			23.3768	25.373	23.2293	26.6249	26.7121	26.7623	26.5161	26.5133	26.8787				5	5	5	21.3	21.3	21.3	20.811	0	27.608	660600000	47
+	3.24826	3.24226		1.1183	-0.283249	Q13200	Q13200	26S proteasome non-ATPase regulatory subunit 2	PSMD2			26.0351	26.9502	26.9575	30.1024	29.7543	29.8128	29.5939	29.7007	29.5251				38	38	38	50.8	50.8	50.8	100.2	0	194.25	5566800000	277
+	2.82014	1.69911		0.558457	-0.684439	Q13247;Q08170;Q13243	Q13247;Q08170	Serine/arginine-rich splicing factor 6;Serine/arginine-rich splicing factor 4	SRSF6;SRSF4			23.3114	23.049	23.6888	25.0089	24.8675	25.2701	25.0276	23.3154	24.7502				3	3	3	8.1	8.1	8.1	39.586	0	6.4201	191650000	19
+	4.47299	4.53319		0.521112	0.130227	Q13263	Q13263	Transcription intermediary factor 1-beta	TRIM28	yes		22.4728	23.1069	22.4289	27.1924	27.1518	27.2638	27.2933	27.531	27.1745				17	17	17	21.8	21.8	21.8	88.549	0	61.886	1024100000	98
+	2.55906	3.15232		0.241464	-0.214113	Q13404	Q13404	Ubiquitin-conjugating enzyme E2 variant 1	UBE2V1			23.3187	22.3299	22.1993	25.3649	26.4078	25.5321	25.771	25.3115	25.58				5	5	1	29.9	29.9	6.1	16.495	0	10.877	322140000	30
+	1.58905	3.85809		0.109116	-0.0321496	Q13501	Q13501	Sequestosome-1	SQSTM1			25.1512	25.6343	22.0839	28.2107	27.9985	28.2344	28.1349	28.2361	27.9762				15	15	15	55.2	55.2	55.2	47.687	0	206.48	1839400000	86
+	6.67133	3.56886		0.262156	-0.0589415	Q13547;O15379	Q13547	Histone deacetylase 1	HDAC1	yes		22.709	22.8674	22.8081	26.3814	26.331	26.3786	26.2765	26.4696	26.1681				6	6	2	13.1	13.1	3.7	55.102	0	13.537	530510000	36
+	1.55714	2.1132		1.64142	0.32489	Q13617	Q13617	Cullin-2	CUL2			24.241	23.7286	22.1741	25.6196	25.4598	25.404	25.6964	25.9058	25.8558				12	12	12	18.3	18.3	18.3	86.982	0	34.798	322910000	47
+	2.30804	1.34443		0.287965	-0.0427316	Q13619	Q13619	Cullin-4A	CUL4A			25.9091	25.4645	25.0988	26.8616	26.9018	26.7423	26.8446	26.8096	26.7234				17	17	10	27.3	27.3	19	87.679	0	48.11	791730000	90
+	5.56849	9.61086		0.499244	-0.10228	Q13625	Q13625	Apoptosis-stimulating of p53 protein 2	TP53BP2	yes		23.2877	23.9838	24.0019	33.4415	33.2037	33.4607	33.2153	33.3314	33.2524				57	57	56	57.4	57.4	56.6	125.61	0	323.31	72152000000	751
+	2.11301	1.00566		1.03637	0.440988	Q13643	Q13643	Four and a half LIM domains protein 3	FHL3			25.3778	25.1204	25.0647	26.4853	25.8698	26.2249	26.5913	26.5042	26.8073				7	7	7	23.9	23.9	23.9	31.192	0	17.045	631970000	42
+	1.32258	1.99926		0.0305015	-0.0189883	Q13868	Q13868	Exosome complex component RRP4	EXOSC2			21.6979	23.7189	23.7997	25.386	25.0146	24.8137	25.3027	24.9501	24.9045				9	9	9	45.4	45.4	45.4	32.789	0	30.052	230660000	32
+	2.77176	-0.946133		1.13926	0.190873	Q14061	Q14061	Cytochrome c oxidase copper chaperone	COX17			27.6642	27.8277	27.4766	26.8399	26.58	26.7102	26.9013	26.859	26.9425				5	5	5	77.8	77.8	77.8	6.9151	0	60.421	1287500000	45
+	1.436	1.9051		0.0623037	0.0405788	Q14145	Q14145	Kelch-like ECH-associated protein 1	KEAP1	yes		22.8093	22.82	24.5486	25.5371	24.8673	25.4888	25.2289	25.3223	25.4638				11	11	11	22.4	22.4	22.4	69.666	0	39.287	250560000	37
+	4.55379	7.43028		0.53342	-0.179824	Q14160	Q14160	Protein scribble homolog	SCRIB	yes		22.8841	23.9591	23.1716	30.7803	30.5386	30.9867	30.4435	30.6729	30.6498				54	54	51	42	42	40.5	174.88	0	320.81	9944500000	341
+	1.55994	1.08371		0.262164	0.130357	Q14192	Q14192	Four and a half LIM domains protein 2	FHL2			28.1159	27.4383	27.2743	28.9825	28.3367	28.7603	28.7193	28.8293	28.9221				18	18	18	66.3	66.3	66.3	32.193	0	73.708	3163800000	131
+	2.64681	-0.505237		0.492103	0.107754	Q14204	Q14204	Cytoplasmic dynein 1 heavy chain 1	DYNC1H1			27.1786	27.1846	27.0806	26.5818	26.7715	26.5749	26.674	26.8911	26.6863				43	43	43	11.3	11.3	11.3	532.4	0	101.31	978820000	191
+	2.47458	1.78002		0.46904	0.275065	Q14240	Q14240	Eukaryotic initiation factor 4A-II;Eukaryotic initiation factor 4A-II, N-terminally processed	EIF4A2			24.1855	23.6679	23.6118	25.3436	26.0371	25.4246	26.0543	25.6268	25.9494				18	6	6	41.8	15.2	15.2	46.402	0	15.73	366820000	31
+	1.55223	1.86589		0.348984	0.126915	Q14432;Q13370	Q14432	cGMP-inhibited 3,5-cyclic phosphodiesterase A	PDE3A			22.2898	24.1844	23.0955	25.1394	24.9126	25.1154	24.9625	25.4211	25.1645				7	7	7	5.9	5.9	5.9	124.98	0	19.823	222810000	27
+	1.92293	1.11118		0.567367	0.302224	Q14444	Q14444	Caprin-1	CAPRIN1			25.3556	26.0662	25.5075	26.5843	26.6603	27.0182	27.1203	27.3583	26.6909				13	13	13	16.2	16.2	16.2	78.365	0	40.406	887300000	75
+	2.21227	1.0723		0.0874334	0.0390803	Q14566	Q14566	DNA replication licensing factor MCM6	MCM6			23.5434	23.463	22.9277	24.261	24.4493	24.4408	24.4574	24.6572	24.1537				9	9	9	12.3	12.3	12.3	92.888	0	18.093	139110000	29
+	3.8775	4.92913		1.36253	-0.169874	Q15008	Q15008	26S proteasome non-ATPase regulatory subunit 6	PSMD6			24.5233	24.1945	23.3882	29.0543	28.9503	28.8889	28.7889	28.8537	28.7412				25	25	25	60.7	60.7	60.7	45.531	0	117.17	2913500000	177
+	1.63332	-0.650611		0.672116	0.261354	Q15019	Q15019	Septin-2	SEPTIN2			26.0404	25.7815	25.7695	24.9919	25.5218	25.1258	25.6205	25.4408	25.3623				10	10	10	38.8	38.8	38.8	41.487	0	41.149	381690000	50
+	5.00933	2.63895		1.40453	-0.367717	Q15029	Q15029	116 kDa U5 small nuclear ribonucleoprotein component	EFTUD2			23.0968	23.1773	23.2311	25.9327	25.6425	25.8469	25.3936	25.607	25.3183				14	13	13	16.7	15.6	15.6	109.43	0	30.535	322390000	47
+	1.66575	1.85144		0.0192793	-0.0208982	Q15056	Q15056	Eukaryotic translation initiation factor 4H	EIF4H			22.8308	24.0868	22.8544	24.7844	25.6866	24.8552	25.496	25.0007	24.7668				6	6	6	29.4	29.4	29.4	27.385	0	27.94	242050000	26
+	1.65687	0.409632		0.086251	-0.060077	Q15233;Q8WXF1	Q15233	Non-POU domain-containing octamer-binding protein	NONO	yes		26.018	26.0964	26.1523	26.3996	26.3862	26.7098	26.1906	26.8843	26.2405				12	12	11	21.9	21.9	20.2	54.231	0	27.857	728880000	69
+	1.26531	2.47306		0.0490004	-0.0447133	Q15293	Q15293	Reticulocalbin-1	RCN1			23.3905	22.8733	25.6981	26.0244	27.0228	26.3339	26.5139	26.2072	26.526				10	10	10	47.7	47.7	47.7	38.89	0	52.279	582650000	49
+	1.28098	2.35196		0.352751	0.132322	Q15370	Q15370	Transcription elongation factor B polypeptide 2	TCEB2			23.5458	26.349	24.1591	26.9708	27.2917	26.8473	27.2677	27.0055	27.2336				7	7	7	51.7	51.7	51.7	13.133	0	41.283	920110000	54
+	2.40561	1.65917		1.75232	-1.07769	Q15393	Q15393	Splicing factor 3B subunit 3	SF3B3			22.5395	22.1725	23.0628	24.0642	24.4119	24.2761	22.6583	23.4585	23.4023				5	5	5	5	5	5	135.58	0	10.525	60019000	10
+	5.61542	12.042		0.963327	-0.101813	Q15435	Q15435	Protein phosphatase 1 regulatory subunit 7	PPP1R7	yes		23.3614	22.5892	23.5923	35.2607	35.1975	35.2107	35.0315	35.1804	35.1515				36	36	36	78.3	78.3	78.3	41.564	0	323.31	265820000000	617
+	2.99232	-0.502616		0.790063	0.110253	Q15645	Q15645	Pachytene checkpoint protein 2 homolog	TRIP13			29.7846	29.6543	29.7055	29.2754	29.1257	29.2356	29.2798	29.2725	29.4151				19	19	19	51.9	51.9	51.9	48.55	0	135.57	6065800000	234
+	2.59918	2.94838		0.18064	0.0582225	Q15834;Q9BRZ2	Q15834	Coiled-coil domain-containing protein 85B	CCDC85B	yes		24.1287	23.0492	24.4747	26.7179	26.9915	26.7883	26.7085	26.9811	26.9828				8	8	8	36.6	36.6	36.6	22.091	0	20.172	689810000	38
+	2.64386	2.41809		0.948704	-0.178541	Q16186	Q16186	Proteasomal ubiquitin receptor ADRM1	ADRM1			23.164	22.8431	23.9828	25.7557	25.6052	25.8834	25.5877	25.5002	25.6207				5	5	5	15.5	15.5	15.5	42.153	0	18.227	345260000	24
+	1.75629	1.78849		0.60437	0.164969	Q16204	Q16204	Coiled-coil domain-containing protein 6	CCDC6	yes		22.8564	24.3602	23.2973	25.5019	25.2067	25.1707	25.5688	25.4542	25.3512				7	7	7	16	16	16	53.29	0	13.099	263440000	26
+	3.41999	0.725789		0.022814	-0.00432968	Q16531	Q16531	DNA damage-binding protein 1	DDB1			27.8706	27.9083	27.7086	28.5825	28.5082	28.5742	28.5756	28.6378	28.4385				31	31	31	30	30	30	126.97	0	120.89	2889600000	214
+	1.57627	-0.473316		0.886994	0.20838	Q16831	Q16831	Uridine phosphorylase 1	UPP1			26.8777	26.669	26.5064	26.3832	26.1095	26.1404	26.3042	26.4178	26.5364				12	12	12	41.3	41.3	41.3	33.934	0	29.137	749870000	56
+	1.95852	0.380628		0.108687	-0.0317974	Q16881	Q16881	Thioredoxin reductase 1, cytoplasmic	TXNRD1			29.4647	29.3212	29.1889	29.6942	29.7618	29.6607	29.8722	29.5377	29.6113				24	24	23	41.3	41.3	39	70.905	0	190.33	7088900000	271
+	2.02953	-0.700378		0.472218	0.203973	Q2TAA2	Q2TAA2	Isoamyl acetate-hydrolyzing esterase 1 homolog	IAH1			28.4292	28.6514	28.4297	28.0344	27.5864	27.7884	28.0339	27.7607	28.2265				8	8	8	45.2	45.2	45.2	27.598	0	51.12	2407100000	78
+	1.8231	-0.384221		0.00216427	0.000794729	Q32MZ4	Q32MZ4	Leucine-rich repeat flightless-interacting protein 1	LRRFIP1			25.7924	25.8897	26.0102	25.5241	25.6284	25.3872	25.6902	25.4982	25.3536				11	11	11	17.9	17.9	17.9	89.252	0	44.066	425580000	58
+	2.81634	2.58684		0.0462685	-0.0122286	Q3MHD2	Q3MHD2	Protein LSM12 homolog	LSM12			23.8085	22.7604	22.9331	25.7949	25.5885	25.8791	25.7844	25.7494	25.692				3	3	3	23.6	23.6	23.6	21.701	0	22.982	353240000	27
+	1.681	0.479959		0.474711	-0.156825	Q3ZCQ8	Q3ZCQ8	Mitochondrial import inner membrane translocase subunit TIM50	TIMM50			24.4833	24.2463	24.5868	25.0818	24.829	24.8453	24.5266	24.8739	24.8852				6	6	6	23.8	23.8	23.8	39.646	0	36.544	226320000	42
+	2.06551	-0.503915		0.88364	0.172244	Q4G176	Q4G176	Acyl-CoA synthetase family member 3, mitochondrial	ACSF3			26.731	26.7354	26.5651	26.3021	26.0036	26.2141	26.3832	26.3146	26.3388				16	16	16	26.7	26.7	26.7	64.129	0	38.106	734430000	105
+	3.96323	5.10461		0.0320323	0.0265694	Q4KMQ1	Q4KMQ1	Taperin	TPRN	yes		24.3956	23.6379	23.578	28.954	28.6255	29.3457	28.6298	29.1556	29.2195				23	23	23	41.9	41.9	41.9	75.555	0	157.01	3232000000	150
+	3.48544	6.98288		0.865968	-0.281366	Q5SWA1	Q5SWA1	Protein phosphatase 1 regulatory subunit 15B	PPP1R15B	yes		23.3988	24.0713	22.0542	30.3481	29.904	30.2209	29.7516	30.0062	29.871				20	20	20	37	37	37	79.151	0	274.79	6291800000	138
+	1.91831	-0.449334		1.55296	0.193645	Q5TFE4	Q5TFE4	5-nucleotidase domain-containing protein 1	NT5DC1			26.5521	26.2779	26.2629	25.8322	25.9715	25.9412	26.0334	26.1289	26.1634				9	9	9	32.5	32.5	32.5	51.844	0	36.79	590600000	51
+	2.38475	3.08741		0.530669	-0.41669	Q5UIP0	Q5UIP0	Telomere-associated protein RIF1	RIF1	yes		22.4277	23.6065	23.8736	26.3365	25.9405	26.8931	25.569	26.2602	26.0908				26	26	26	12.8	12.8	12.8	274.46	0	60.453	464640000	81
+	1.38425	-0.509356		0.580908	0.184717	Q68CZ2;Q63HR2;Q9HBL0	Q68CZ2	Tensin-3	TNS3			27.0162	26.6771	26.6391	26.2886	26.0456	26.47	26.3711	26.3939	26.5934				20	20	20	20.6	20.6	20.6	155.26	0	81.563	775700000	99
+	3.01323	0.942649		0.731438	0.176353	Q6FI81	Q6FI81	Anamorsin	CIAPIN1			28.5149	28.2971	28.3637	29.4988	29.2005	29.3044	29.4611	29.4271	29.6445				21	21	21	70.2	70.2	70.2	33.582	0	105.18	5032700000	165
+	1.13036	1.0894		0.660763	0.413928	Q6IA86	Q6IA86	Elongator complex protein 2	ELP2			24.6169	25.9322	25.4028	26.7705	25.9436	26.506	26.8073	26.5761	27.0785				12	12	12	15	15	15	92.499	0	35.539	729540000	73
+	3.8736	8.76476		0.40134	-0.192144	Q6NYC8	Q6NYC8	Phostensin	PPP1R18	yes		24.0211	22.1491	23.8137	32.1471	31.841	32.2901	31.5938	32.0463	32.0617				36	36	36	56.1	56.1	56.1	67.942	0	323.31	25399000000	349
+	2.90238	4.45347		2.06688	-0.495553	Q6P1K2	Q6P1K2	Polyamine-modulated factor 1	PMF1			24.3269	22.8765	22.5463	27.631	27.6978	27.7813	27.0375	27.3592	27.2267				7	7	7	41	41	41	23.339	0	68.453	1098000000	49
+	2.07094	1.30897		0.929806	-0.587482	Q6P2Q9	Q6P2Q9	Pre-mRNA-processing-splicing factor 8	PRPF8			24.2226	23.5895	23.5214	25.2923	24.785	25.183	24.1427	24.9858	24.3693				16	16	16	7.4	7.4	7.4	273.6	0	24.345	201160000	38
+	3.88762	5.20233		1.54782	-0.589084	Q6PJW8	Q6PJW8	Consortin	CNST	yes		23.7049	22.6864	23.5789	28.7316	28.2151	28.6304	27.7882	27.9819	28.0397				18	18	18	35.2	35.2	35.2	79.596	0	82.537	1901400000	124
+	4.20718	2.12972		0.0298329	-0.0205339	Q6UXH1	Q6UXH1	Cysteine-rich with EGF-like domain protein 2	CRELD2			22.8221	23.0757	23.1042	25.1644	24.9746	25.2521	25.1827	24.7035	25.4433				4	4	4	13	13	13	38.191	0	6.6554	218170000	15
+	4.02298	7.06026		0.00348388	-0.00195567	Q6UXN9	Q6UXN9	WD repeat-containing protein 82	WDR82	yes		23.806	22.3886	23.4262	30.4158	29.9746	30.4112	30.1453	30.4867	30.1638				18	18	18	62.9	62.9	62.9	35.079	0	178.38	8003600000	162
+	4.80708	2.27372		0.492301	-0.758908	Q71UM5	Q71UM5	40S ribosomal protein S27-like	RPS27L			23.2858	23.2921	23.0888	25.4699	25.4029	25.6151	25.3998	25.4124	23.399				4	2	2	39.3	14.3	14.3	9.4771	0	6.5414	248840000	15
+	3.17375	-0.334014		2.24382	0.189662	Q7L0Y3	Q7L0Y3	Mitochondrial ribonuclease P protein 1	TRMT10C			27.3752	27.2942	27.3947	26.9916	27.0492	27.0213	27.2719	27.1857	27.1734				18	18	18	54.6	54.6	54.6	47.346	0	86.593	1284900000	137
+	2.44325	1.24325		0.0694193	0.0415948	Q7L2E3	Q7L2E3	Putative ATP-dependent RNA helicase DHX30	DHX30			23.1661	23.1671	23.6358	24.4033	24.4734	24.822	24.2785	24.7683	24.7767				10	10	10	8.3	8.3	8.3	133.94	0	16.467	157030000	30
+	1.45803	1.18615		0.407183	0.166012	Q7L8L6	Q7L8L6	FAST kinase domain-containing protein 5	FASTKD5			24.9185	23.7955	24.6663	25.8723	25.3271	25.7394	25.8158	25.7159	25.9051				11	11	11	16.8	16.8	16.8	86.573	0	24.132	377600000	48
+	1.15765	2.22922		0.389696	0.798445	Q7RTV0	Q7RTV0	PHD finger-like domain-containing protein 5A	PHF5A			22.1666	23.1682	22.8354	25.8863	23.2424	25.7291	25.5231	25.8519	25.8782				6	6	6	54.5	54.5	54.5	12.405	0	12.194	311180000	34
+	4.53294	3.09706		2.94753	-0.428551	Q7Z3T8	Q7Z3T8	Zinc finger FYVE domain-containing protein 16	ZFYVE16	yes		22.9028	22.6414	22.4012	25.7817	25.7144	25.7405	25.2574	25.4108	25.2827				14	14	14	11.6	11.6	11.6	168.9	0	29.337	285430000	37
+	4.27543	4.78109		0.249678	0.229792	Q7Z5Y7	Q7Z5Y7	BTB/POZ domain-containing protein KCTD20	KCTD20	yes		23.2479	23.7125	22.923	28.2266	28.1771	27.823	28.9888	27.9713	27.9559				16	16	16	56.3	56.3	56.3	47.48	0	125.1	1872300000	94
+	4.14885	4.90162		0.881962	-0.231346	Q7Z6Z7;A5YM72	Q7Z6Z7	E3 ubiquitin-protein ligase HUWE1	HUWE1	yes		25.5371	25.2805	24.6282	30.2165	29.8648	30.0693	29.6843	29.8891	29.8831				100	100	100	27.6	27.6	27.6	481.89	0	323.31	6149100000	539
+	5.72633	4.49368		1.44851	-0.352453	Q86TC9	Q86TC9	Myopalladin	MYPN			27.6358	27.4073	27.4457	32.0592	31.8312	32.0793	31.4834	31.6753	31.7537				54	54	53	54.2	54.2	53.4	145.26	0	323.31	23161000000	533
+	3.93244	2.92035		1.03375	0.197762	Q86YV5	Q86YV5	Tyrosine-protein kinase SgK223	SGK223			24.0897	24.1388	23.5362	26.9006	26.8075	26.8178	26.92	26.9953	27.2038				21	21	21	19.9	19.9	19.9	149.62	0	61.886	741960000	81
+	1.90044	0.712097		0.0110827	-0.00367101	Q8IUQ4	Q8IUQ4	E3 ubiquitin-protein ligase SIAH1	SIAH1			27.3578	27.0848	26.852	27.9039	27.657	27.87	27.7382	27.9608	27.7209				11	11	8	39.7	39.7	33.3	31.123	0	42.799	1709700000	85
+	4.74978	-0.660069		0.808363	0.156148	Q8IV50;Q96S90	Q8IV50	LysM and putative peptidoglycan-binding domain-containing protein 2	LYSMD2			27.9144	27.9466	27.8641	27.2736	27.2428	27.2284	27.3071	27.3254	27.5808				10	10	10	37.2	37.2	37.2	23.463	0	31.896	1557500000	63
+	4.49668	5.81152		0.206218	0.0882963	Q8IXB1	Q8IXB1	DnaJ homolog subfamily C member 10	DNAJC10			25.6363	26.426	25.9311	32.0018	31.4933	31.9328	31.8454	31.86	31.9874				32	32	32	39.2	39.2	39.2	91.079	0	323.31	23623000000	327
+	3.30912	4.42745		1.9977	-0.643601	Q8IXW5	Q8IXW5	Putative RNA polymerase II subunit B1 CTD phosphatase RPAP2	RPAP2	yes		23.0535	24.2974	23.1134	28.1088	27.651	27.9869	27.2516	27.2345	27.3297				21	21	21	41.5	41.5	41.5	69.508	0	88.537	1198200000	96
+	2.55894	-1.74802		0.0341564	-0.0815576	Q8IZ83	Q8IZ83	Aldehyde dehydrogenase family 16 member A1	ALDH16A1			24.958	24.9394	24.9467	23.7059	23.0873	22.8068	21.5955	23.8269	23.9329				6	6	6	11.3	11.3	11.3	85.126	0	23.851	252630000	20
+	3.18221	3.42164		0.0570135	-0.0249672	Q8N350	Q8N350	Protein Dos	DOS			23.4615	23.9727	22.8333	26.999	26.5738	26.9597	26.685	26.8901	26.8825				16	16	16	25.5	25.5	25.5	73.928	0	93.742	686510000	79
+	3.29419	4.40453		0.377067	0.0786018	Q8N3R9	Q8N3R9	MAGUK p55 subfamily member 5	MPP5			23.9104	22.8216	22.5281	27.5644	27.3206	27.5887	27.539	27.6016	27.5689				21	21	21	41.3	41.3	41.3	77.293	0	85.103	1169200000	97
+	1.50382	1.03926		0.714794	0.0940997	Q8NB16	Q8NB16	Mixed lineage kinase domain-like protein	MLKL			22.9108	23.8532	23.8701	24.5987	24.5063	24.6469	24.5905	24.7247	24.7189				9	9	9	20.8	20.8	20.8	54.478	0	18.44	192750000	30
+	3.02486	3.90274		2.2819	-0.568693	Q8NBT2	Q8NBT2	Kinetochore protein Spc24	SPC24			21.5639	23.0892	22.4672	26.3563	26.1639	26.3083	25.543	25.7522	25.8272				6	6	6	44.2	44.2	44.2	22.478	0	28.075	398310000	24
+	2.14149	-0.379213		0.438576	0.161321	Q8NC51	Q8NC51	Plasminogen activator inhibitor 1 RNA-binding protein	SERBP1			29.9553	30.0665	30.0907	29.5572	29.6454	29.7723	30.1085	29.6944	29.6559				23	23	23	53.9	53.9	53.9	44.965	0	247.26	7974600000	241
+	1.08056	-1.07262		0.519778	0.630913	Q8NC69	Q8NC69	BTB/POZ domain-containing protein KCTD6	KCTD6			24.1476	24.0123	23.5797	23.5994	22.8265	22.0958	23.6482	22.8694	23.8968				4	4	4	17.7	17.7	17.7	27.61	0	10.29	90634000	17
+	6.47215	7.95239		1.36391	-0.493945	Q8NG31	Q8NG31	Protein CASC5	CASC5			23.7992	23.9644	23.7922	31.903	31.587	31.923	31.109	31.5523	31.2697				111	111	111	58.2	58.2	58.2	265.39	0	323.31	19329000000	717
+	5.77844	8.61387		0.177532	-0.0346699	Q8NHQ8	Q8NHQ8	Ras association domain-containing protein 8	RASSF8	yes		23.6399	23.0441	23.5698	32.0943	31.9082	32.0928	31.9155	32.0448	32.0311				30	30	30	65.9	65.9	65.9	48.326	0	295.03	25442000000	286
+	5.04187	4.10027		0.0908785	-0.0106907	Q8NI35	Q8NI35	InaD-like protein	INADL			23.8178	23.9446	23.4705	27.8292	27.8088	27.8956	27.8391	27.8877	27.7748				35	35	35	30.5	30.5	30.5	196.37	0	223.04	1386600000	154
+	4.15193	8.60644		0.956899	-0.218841	Q8TEW0	Q8TEW0	Partitioning defective 3 homolog	PARD3	yes		22.4835	24.2058	23.4094	32.1126	31.7901	32.0153	31.7077	31.8505	31.7033				72	72	70	58.6	58.6	58	151.42	0	323.31	24508000000	634
+	4.73407	12.1517		0.397731	-0.140755	Q8WUF5	Q8WUF5	RelA-associated inhibitor	PPP1R13L	yes		22.7819	22.2946	23.9657	35.3023	34.9277	35.2673	34.8613	35.1722	35.0415				48	48	48	59.1	59.1	59.1	89.09	0	323.31	227590000000	872
+	2.23611	-0.467711		0.512018	0.117047	Q8WVY7	Q8WVY7	Ubiquitin-like domain-containing CTD phosphatase 1	UBLCP1			26.3826	26.5833	26.3487	26.0608	25.9489	25.9018	25.9177	26.215	26.1299				7	7	7	20.8	20.8	20.8	36.804	0	28.728	604140000	52
+	1.93351	0.84874		0.121837	-0.0354182	Q8WWC4	Q8WWC4	Uncharacterized protein C2orf47, mitochondrial	C2orf47			23.4769	24.0548	23.6016	24.6865	24.4135	24.5796	24.6016	24.3838	24.5879				4	4	4	15.1	15.1	15.1	32.544	0	12.144	138930000	19
+	1.44171	-2.21219		0.137209	0.36456	Q92581	Q92581	Sodium/hydrogen exchanger 6	SLC9A6			25.8741	26.3121	26.2354	22.7294	23.9006	25.155	25.0369	22.9197	24.9221				1	1	1	1.8	1.8	1.8	74.161	0.0020284	3.2811	378900000	21
+	3.38662	0.657047		0.158839	0.0379715	Q92598	Q92598	Heat shock protein 105 kDa	HSPH1			27.6011	27.62	27.6249	28.3532	28.1548	28.3091	28.2048	28.4331	28.2932				27	25	24	39.6	36.9	35.3	96.864	0	140.75	2434000000	180
+	1.84822	0.614883		0.0917751	-0.0358308	Q92841	Q92841	Probable ATP-dependent RNA helicase DDX17	DDX17			25.4922	25.5092	25.9075	26.3687	26.1989	26.1859	26.2674	26.403	25.9756				21	13	13	31.6	21.3	21.3	80.272	0	63.909	577700000	70
+	1.69494	0.605864		0.843648	0.140971	Q92900	Q92900	Regulator of nonsense transcripts 1	UPF1			25.1499	24.6379	24.7685	25.3947	25.4182	25.5609	25.6665	25.6459	25.4843				12	12	12	12	12	12	124.34	0	31.747	367130000	59
+	4.08525	4.78329		1.29914	0.514359	Q93009	Q93009	Ubiquitin carboxyl-terminal hydrolase 7	USP7			22.5382	22.9569	23.4611	27.8778	27.5278	27.9004	28.0998	28.5603	28.189				38	38	38	44.1	44.1	44.1	128.3	0	106.12	1630500000	146
+	2.05665	-0.723733		0.330771	0.103658	Q93052	Q93052	Lipoma-preferred partner	LPP			27.2422	27.1015	26.9245	26.5303	26.1313	26.4353	26.4915	26.3796	26.5368				12	12	12	27.1	27.1	27.1	65.746	0	55.274	883480000	70
+	4.08226	4.41257		0.0418163	0.0172901	Q93100	Q93100	Phosphorylase b kinase regulatory subunit beta	PHKB			23.271	23.0113	23.8802	27.9163	27.6391	27.8448	27.5948	27.9694	27.8878				27	27	27	28.5	28.5	28.5	124.88	0	69.87	1359800000	129
+	2.64496	-0.690062		0.216315	-0.0587769	Q969S8	Q969S8	Histone deacetylase 10	HDAC10			29.8862	29.8206	29.6848	29.1714	28.9484	29.2015	28.9274	29.0504	29.1672				18	18	18	42.3	42.3	42.3	71.444	0	225.19	5726700000	181
+	2.8284	-0.732457		0.056959	0.0184339	Q96AB3	Q96AB3	Isochorismatase domain-containing protein 2, mitochondrial	ISOC2			31.3987	31.2719	31.3239	30.7727	30.5159	30.5084	30.632	30.4888	30.7315				8	8	8	63.4	63.4	63.4	22.337	0	143.55	21371000000	270
+	1.69204	-0.475549		0.408559	0.0889206	Q96AC1;Q9BQL6	Q96AC1	Fermitin family homolog 2	FERMT2			24.9575	25.3259	25.13	24.6602	24.5416	24.785	24.8439	24.6389	24.7707				8	8	8	14	14	14	77.86	0	18.515	249960000	34
+	2.18296	-0.607467		0.022496	0.0105629	Q96C19	Q96C19	EF-hand domain-containing protein D2	EFHD2			25.0444	25.1153	25.3056	24.4694	24.4516	24.7219	24.362	24.508	24.8047				7	7	5	27.9	27.9	19.2	26.697	0	14.098	228900000	35
+	1.98469	-0.602979		0.577686	0.225636	Q96CP2;Q4VC44	Q96CP2	FLYWCH family member 2	FLYWCH2			26.8364	26.4729	26.5423	26.1453	25.9975	25.8998	26.1916	25.9923	26.5357				6	6	6	46.4	46.4	46.4	14.563	0	21.645	666650000	41
+	1.19615	1.21082		1.01514	0.267429	Q96D46	Q96D46	60S ribosomal export protein NMD3	NMD3			22.3137	23.9391	23.3368	24.4269	24.3372	24.458	24.8041	24.4387	24.7816				7	7	7	16.7	16.7	16.7	57.603	0	15.113	143300000	20
+	1.84138	2.41739		0.432781	-0.234028	Q96EY1	Q96EY1	DnaJ homolog subfamily A member 3, mitochondrial	DNAJA3			24.8755	23.0725	24.6566	26.6578	26.3649	26.8341	26.0155	26.6165	26.5227				11	11	11	25.2	25.2	25.2	52.488	0	35.522	602660000	54
+	1.89899	-0.952884		0.484832	0.340351	Q96FQ6	Q96FQ6	Protein S100-A16	S100A16			24.3777	24.2002	24.6565	23.1064	23.6003	23.6691	24.1713	23.3273	23.8983				3	3	3	33	33	33	11.801	0	7.0517	126490000	20
+	3.05587	3.87498		0.868678	0.247761	Q96GX9	Q96GX9	Methylthioribulose-1-phosphate dehydratase	APIP			23.3184	23.6466	24.6931	28.0108	27.5592	27.7131	28.0155	27.9967	28.0141				11	11	11	62.8	62.8	62.8	27.125	0	66.348	1787700000	85
+	1.67932	-0.581386		0.51805	0.188287	Q96H79	Q96H79	Zinc finger CCCH-type antiviral protein 1-like	ZC3HAV1L			31.1336	31.0218	30.9271	30.6525	30.1651	30.5208	30.5082	30.6687	30.7264				13	13	13	57.3	57.3	57.3	32.962	0	159.31	15785000000	177
+	1.76164	2.05062		0.374207	-0.88324	Q96HS1	Q96HS1	Serine/threonine-protein phosphatase PGAM5, mitochondrial	PGAM5			22.6023	22.4383	23.9503	24.9734	24.7237	25.4457	22.232	25.1717	25.0894				5	5	5	16.3	16.3	16.3	32.004	0	9.3182	181280000	20
+	4.57985	6.23555		1.62628	-0.573072	Q96IY1	Q96IY1	Kinetochore-associated protein NSL1 homolog	NSL1			23.188	22.3445	23.0147	29.2617	28.8412	29.1511	28.3726	28.707	28.4551				14	14	14	54.8	54.8	54.8	32.162	0	83.162	2736800000	107
+	4.46273	8.19407		0.657975	-0.114362	Q96KQ4	Q96KQ4	Apoptosis-stimulating of p53 protein 1	PPP1R13B	yes		23.266	23.4683	22.1907	31.2415	31.0277	31.238	30.99	31.1082	31.0658				43	42	42	50	49.3	49.3	119.56	0	314.32	13976000000	393
+	4.60982	0.938175		1.86335	0.20285	Q96PZ0	Q96PZ0	Pseudouridylate synthase 7 homolog	PUS7			23.1891	23.1516	23.2355	24.0657	24.1847	24.1404	24.3856	24.3431	24.2706				6	6	6	10.7	10.7	10.7	75.035	0	17.344	123810000	26
+	3.7656	7.77915		0.131676	-0.0938524	Q96QC0	Q96QC0	Serine/threonine-protein phosphatase 1 regulatory subunit 10	PPP1R10	yes		23.6884	22.0685	23.5642	31.1484	30.403	31.1071	30.6825	30.9944	30.7001				37	37	37	43.7	43.7	43.7	99.057	0	287.73	11592000000	293
+	1.68929	1.08493		0.135653	-0.0507679	Q96RP9	Q96RP9	Elongation factor G, mitochondrial	GFM1			23.7735	23.0234	23.9022	24.5593	24.8502	24.5443	24.7913	24.5169	24.4933				8	8	8	13.3	13.3	13.3	83.471	0	12.18	159070000	23
+	6.08869	6.8919		0.937578	-0.340696	Q96RT1	Q96RT1	Protein LAP2	ERBB2IP			24.0178	23.8413	23.9994	30.9518	30.6052	30.9772	30.2755	30.6837	30.5529				65	65	63	55.9	55.9	54.2	158.3	0	323.31	10556000000	473
+	1.97286	2.30173		0.368115	0.0439841	Q96S65	Q96S65	Cysteine/serine-rich nuclear protein 1	CSRNP1	yes		22.4566	21.5909	23.3487	24.8202	24.6879	24.7933	24.793	24.8686	24.7717				6	6	6	11	11	11	63.508	0	12.652	167200000	24
+	1.49983	-0.869603		1.31029	0.821421	Q96S66	Q96S66	Chloride channel CLIC-like protein 1	CLCC1			23.6948	23.5585	23.8188	22.9645	22.3209	23.1778	23.921	23.464	23.5425				5	5	5	14	14	14	62.022	0	17.608	89249000	20
+	3.74948	7.59041		0.0528615	0.0534299	Q96SB3	Q96SB3	Neurabin-2	PPP1R9B	yes		22.1608	23.772	22.4167	30.3553	29.9256	30.8398	29.9742	30.6375	30.6694				37	37	36	46	46	46	89.191	0	323.31	8554900000	250
+	3.26008	3.30175		0.452936	-0.188004	Q99436	Q99436	Proteasome subunit beta type-7	PSMB7			25.5192	24.5422	24.6426	28.3322	28.2865	27.9905	27.7413	28.2249	28.0791				8	8	8	45.8	45.8	45.8	29.965	0	51.373	1907800000	93
+	1.68963	-0.440308		0.481868	0.140222	Q99439;Q15417	Q99439	Calponin-2	CNN2			29.6478	29.5204	29.6915	29.3898	29.1053	29.0438	29.2674	29.2372	29.4549				13	13	13	50.2	50.2	50.2	33.697	0	134.53	7049300000	205
+	4.08177	4.65401		0.406278	-0.172885	Q99460	Q99460	26S proteasome non-ATPase regulatory subunit 1	PSMD1			24.1905	24.5588	24.9932	29.567	29.0866	29.0509	29.0885	29.1677	28.9297				38	38	38	49.8	49.8	49.8	105.84	0	194.69	3845900000	217
+	4.5645	-0.740437		0.51074	0.0767504	Q99497	Q99497	Protein deglycase DJ-1	PARK7			33.0605	33.0124	32.964	32.3118	32.253	32.2508	32.2481	32.3339	32.4639				21	21	21	77.8	77.8	77.8	19.891	0	221.74	55131000000	430
+	2.70543	-0.57639		1.19601	0.193968	Q99714	Q99714	3-hydroxyacyl-CoA dehydrogenase type-2	HSD17B10	yes		29.3399	29.3329	29.2493	28.8775	28.6819	28.6336	28.956	28.9152	28.9037				17	17	17	79.3	79.3	79.3	26.923	0	250.09	4668900000	193
+	1.72108	1.27345		0.62759	-0.164525	Q99757	Q99757	Thioredoxin, mitochondrial	TXN2			24.4502	23.9851	23.3386	25.3607	25.1831	25.0504	25.1825	24.9291	24.989				4	4	4	37.3	37.3	37.3	18.383	0	22.042	209370000	17
+	1.25709	1.04119		1.72183	0.303317	Q99829	Q99829	Copine-1	CPNE1			23.005	22.4455	23.7791	24.0669	24.1975	24.0887	24.3466	24.5582	24.3584				4	4	4	7.4	7.4	7.4	59.058	0	5.9883	113040000	16
+	4.90915	1.67753		0.751154	0.101859	Q99832	Q99832	T-complex protein 1 subunit eta	CCT7			29.7444	29.8611	29.7867	31.5004	31.3718	31.5527	31.5699	31.6345	31.5261				38	38	38	65.4	65.4	65.4	59.366	0	290.02	21779000000	385
+	2.14597	1.92141		0.268148	0.081927	Q99933	Q99933	BAG family molecular chaperone regulator 1	BAG1			22.0358	23.2165	22.2867	24.3342	24.2923	24.6766	24.5342	24.497	24.5177				5	5	5	16.5	16.5	16.5	38.778	0	18.448	144950000	23
+	2.64264	2.30231		0.487025	0.0596313	Q9BQ67	Q9BQ67	Glutamate-rich WD repeat-containing protein 1	GRWD1			23.0549	22.4569	23.5969	25.3348	25.2629	25.418	25.3651	25.4557	25.3738				6	6	6	23.3	23.3	23.3	49.419	0	16.238	279770000	25
+	2.47532	1.027		0.124659	-0.0598348	Q9BRA2	Q9BRA2	Thioredoxin domain-containing protein 17	TXNDC17			26.3785	26.4578	26.8126	27.4456	27.7636	27.5207	27.6776	27.2231	27.6498				5	5	5	54.5	54.5	54.5	13.941	0	25.754	1363500000	51
+	1.75564	-0.596869		0.674665	0.196555	Q9BRF8	Q9BRF8	Serine/threonine-protein phosphatase CPPED1	CPPED1			28.9449	28.6456	28.8246	28.4377	28.0034	28.1835	28.3541	28.3756	28.4845				14	14	14	64	64	64	35.548	0	182.72	3161900000	153
+	4.70618	3.23499		0.0933028	0.078523	Q9BSF8	Q9BSF8	BTB/POZ domain-containing protein 10	BTBD10	yes		23.7172	23.9947	24.1426	27.2975	27.1672	27.0949	27.8509	26.9199	27.0243				12	12	12	30.5	30.5	30.5	53.779	0	55.231	962980000	75
+	1.46286	0.792251		0.765852	0.188226	Q9BTE7	Q9BTE7	DCN1-like protein 5	DCUN1D5			25.8834	25.7842	25.1584	26.6139	26.2631	26.3258	26.5443	26.568	26.6551				9	9	8	40.1	40.1	37.1	27.508	0	23.021	694710000	67
+	5.21709	5.07322		0.595243	0.186586	Q9BTT6	Q9BTT6	Leucine-rich repeat-containing protein 1	LRRC1	yes		23.23	22.8646	23.1773	28.2263	27.943	28.3222	28.1883	28.4503	28.4127				23	20	20	51.3	46.8	46.8	59.241	0	94.381	1913200000	131
+	2.7329	2.32012		0.440623	0.230717	Q9BUJ2	Q9BUJ2	Heterogeneous nuclear ribonucleoprotein U-like protein 1	HNRNPUL1			23.0676	23.9399	23.5192	25.5908	25.6868	26.2093	26.2468	26.0863	25.846				8	8	8	11.2	11.2	11.2	95.737	0	14.754	382780000	33
+	4.69381	1.28651		1.22621	0.187957	Q9BVJ7	Q9BVJ7	Dual specificity protein phosphatase 23	DUSP23			23.1261	23.0172	23.0016	24.3766	24.2568	24.3709	24.6103	24.4066	24.5514				6	6	6	44	44	44	16.588	0	15.816	145750000	23
+	2.56479	1.23244		0.364134	0.171717	Q9BXI9	Q9BXI9	Complement C1q tumor necrosis factor-related protein 6	C1QTNF6			23.689	23.8628	23.4406	25.178	24.7477	24.7641	25.1954	24.7932	25.2163				6	6	6	32	32	32	28.668	0	19.815	208430000	26
+	3.0137	-0.502279		0.919775	0.164293	Q9BY32	Q9BY32	Inosine triphosphate pyrophosphatase	ITPA			27.352	27.1978	27.2445	26.7268	26.8335	26.7272	26.9114	26.8044	27.0646				7	7	7	46.9	46.9	46.9	21.445	0	59.306	1078700000	56
+	2.14158	-0.729308		0.774082	0.232604	Q9BY42	Q9BY42	Protein RTF2 homolog	RTFDC1			28.2626	28.0353	28.0435	27.5898	27.1624	27.4012	27.5942	27.5226	27.7345				11	11	11	45.4	45.4	45.4	33.886	0	75.765	1800100000	97
+	1.63641	-0.400647		0.729929	0.192157	Q9BYB4	Q9BYB4	Guanine nucleotide-binding protein subunit beta-like protein 1	GNB1L			29.1879	29.0615	29.0514	28.8848	28.5295	28.6847	28.8025	28.8595	29.0134				19	19	19	68.8	68.8	68.8	35.618	0	147.98	4516000000	209
+	1.83166	2.90711		1.79618	-0.413102	Q9BYG5	Q9BYG5	Partitioning defective 6 homolog beta	PARD6B	yes		22.0754	24.137	24.214	26.4642	26.185	26.4985	25.9855	26.0069	25.916				9	9	9	28	28	28	41.182	0	26.632	444780000	39
+	3.99503	5.39661		1.7925	-0.500256	Q9BZD4	Q9BZD4	Kinetochore protein Nuf2	NUF2			23.6072	22.8129	22.4618	28.4629	28.1994	28.4095	27.6861	28.0173	27.8676				23	23	23	43.3	43.3	43.3	54.303	0	95.544	1672200000	113
+	5.19411	10.1979		0.713187	-0.122548	Q9GZN8	Q9GZN8	UPF0687 protein C20orf27	C20orf27	yes		22.8596	22.3243	23.4538	33.1479	33.0574	33.0262	32.8203	32.9906	33.053				10	10	10	74.7	74.7	74.7	19.291	0	296.55	57979000000	400
+	1.75198	2.01085		0.085686	-0.0274487	Q9H078	Q9H078	Caseinolytic peptidase B protein homolog	CLPB			22.7194	22.8738	24.3046	25.2406	25.5303	25.1595	25.2908	25.3042	25.253				12	12	12	18.4	18.4	18.4	78.728	0	24.98	238370000	32
+	4.4499	5.16101		2.26494	-0.51914	Q9H081	Q9H081	Protein MIS12 homolog	MIS12			23.8974	23.5988	23.0437	28.7592	28.5785	28.6852	28.0632	28.3126	28.0897				12	12	12	54.1	54.1	54.1	24.14	0	45.244	2065800000	58
+	1.76684	-0.547416		0.37156	0.108425	Q9H0C8	Q9H0C8	Integrin-linked kinase-associated serine/threonine phosphatase 2C	ILKAP			27.4382	27.1456	27.0896	26.8154	26.514	26.7017	26.7618	26.6517	26.9429				11	11	11	28.3	28.3	28.3	42.906	0	27.65	1016900000	75
+	4.10593	3.45113		0.0400923	-0.0156848	Q9H175;Q8WYN3	Q9H175	Cysteine/serine-rich nuclear protein 2	CSRNP2	yes		22.9576	23.2508	23.5845	26.8763	26.5214	26.7486	26.5603	26.8481	26.6909				8	8	8	18.2	18.2	18.2	59.591	0	33.722	636770000	48
+	3.50817	-0.609983		0.799366	0.0530211	Q9H1K1	Q9H1K1	Iron-sulfur cluster assembly enzyme ISCU, mitochondrial	ISCU			25.6811	25.6457	25.7981	25.1068	25.0515	25.1366	25.1843	25.1232	25.1464				5	5	5	25.1	25.1	25.1	17.999	0	13.024	359610000	29
+	3.60421	5.99572		1.88297	-0.580437	Q9H410	Q9H410	Kinetochore-associated protein DSN1 homolog	DSN1			22.5596	23.4388	24.2249	29.4797	29.2595	29.4714	28.6462	29.0409	28.7821				20	20	20	69.9	69.9	69.9	40.067	0	272.91	3455100000	146
+	1.59839	-0.405251		0.980417	0.217597	Q9H4A4	Q9H4A4	Aminopeptidase B	RNPEP			28.2082	28.0055	28.0936	27.8512	27.5088	27.7316	27.8922	27.8829	27.9694				22	22	22	46.3	46.3	46.3	72.595	0	113.11	2083800000	165
+	1.75455	0.691659		1.10243	0.26406	Q9H568	Q9H568	Actin-like protein 8	ACTL8			26.5386	26.0591	26.2421	27.1694	26.7912	26.9542	27.1864	27.2445	27.276				11	11	11	42.6	42.6	42.6	41.36	0	64.544	1044100000	77
+	4.17124	3.99166		1.49637	-0.509995	Q9H788	Q9H788	SH2 domain-containing protein 4A	SH2D4A	yes		23.9264	23.4973	23.2429	27.6968	27.3115	27.6333	26.8769	27.0046	27.23				12	12	12	28.2	28.2	28.2	52.726	0	72.452	1017900000	87
+	5.38798	7.49243		0.726404	0.183125	Q9H792	Q9H792	Pseudopodium-enriched atypical kinase 1	PEAK1	yes		23.2635	22.5711	22.8688	30.3772	30.2652	30.5383	30.4235	30.7126	30.5939				67	67	67	49.1	49.1	49.1	193.1	0	323.31	8938600000	420
+	2.31104	1.00624		0.777304	0.242812	Q9H857	Q9H857	5-nucleotidase domain-containing protein 2	NT5DC2			25.9415	25.868	25.5789	27.0485	26.563	26.7956	27.0225	27.0034	27.1097				14	14	14	29.2	29.2	29.2	60.718	0	42.378	953820000	88
+	1.39931	-1.09282		0.128675	0.11975	Q9H9H4	Q9H9H4	Vacuolar protein sorting-associated protein 37B	VPS37B			24.1701	23.8311	23.7417	23.501	22.4671	22.4964	22.8898	23.0051	22.9288				2	2	2	8.8	8.8	8.8	31.307	0	10.273	104870000	26
+	2.52458	-0.878425		0.559617	0.199994	Q9HA64	Q9HA64	Ketosamine-3-kinase	FN3KRP			32.1415	32.092	32.0234	31.4363	30.979	31.2064	31.2475	31.4239	31.5503				13	13	13	40.5	40.5	40.5	34.412	0	126.48	32832000000	378
+	3.74038	3.92598		2.10128	-0.687847	Q9HBM1	Q9HBM1	Kinetochore protein Spc25	SPC25			22.9416	23.606	22.6388	27.0884	26.8544	27.0216	26.3098	26.5053	26.0858				9	9	9	51.3	51.3	51.3	26.152	0	63.486	790090000	48
+	3.80014	1.08174		0.839422	0.198526	Q9HC38	Q9HC38	Glyoxalase domain-containing protein 4	GLOD4			28.3299	28.3655	28.3808	29.5577	29.2961	29.4676	29.5252	29.6023	29.7895				17	17	17	59.4	59.4	59.4	34.793	0	85.047	5645600000	205
+	4.46712	5.93869		1.58674	-0.39383	Q9HCD6	Q9HCD6	Protein TANC2	TANC2	yes		24.3644	24.2889	23.5106	30.0394	29.7992	30.1414	29.5113	29.691	29.5963				54	54	54	32.3	32.3	32.3	219.65	0	235.17	5509700000	337
+	3.03101	1.93659		0.435295	-0.184853	Q9HCE1	Q9HCE1	Putative helicase MOV-10	MOV10			23.5502	22.99	23.4007	25.265	24.9941	25.4916	24.8513	25.2259	25.1189				12	12	12	12.9	12.9	12.9	113.67	0	21.018	232370000	38
+	1.90739	1.76799		2.95131	-0.571277	Q9HCN4	Q9HCN4	GPN-loop GTPase 1	GPN1			23.9251	22.8415	24.147	25.3939	25.2988	25.5248	24.8036	24.8299	24.8702				5	5	5	17.9	17.9	17.9	41.74	0	18.731	236320000	25
+	1.78402	1.6579		0.179684	-0.0502084	Q9HCN8	Q9HCN8	Stromal cell-derived factor 2-like protein 1	SDF2L1			24.2357	23.1078	22.9193	24.9598	25.2014	25.0753	25.0187	25.1722	24.895				5	5	5	36.7	36.7	36.7	23.598	0	20.106	200820000	19
+	2.00623	1.28147		0.56198	-1.17488	Q9NQX3	Q9NQX3	Gephyrin;Molybdopterin adenylyltransferase;Molybdopterin molybdenumtransferase	GPHN			23.305	22.6108	23.4766	24.4837	24.2481	24.5049	23.4911	21.5248	24.6962				5	5	5	7.1	7.1	7.1	79.748	0	8.1726	120470000	14
+	1.37446	-0.605323		1.01903	0.361074	Q9NUI1	Q9NUI1	Peroxisomal 2,4-dienoyl-CoA reductase	DECR2			28.7544	28.4225	28.3249	28.1976	27.657	27.8312	28.2789	28.1646	28.3256				13	13	13	42.8	42.8	42.8	30.777	0	58.486	2678700000	113
+	2.88114	2.88559		0.445775	0.150383	Q9NUP9	Q9NUP9	Protein lin-7 homolog C	LIN7C			23.5087	22.4086	22.6397	25.6656	25.5538	25.9943	26.0018	25.8629	25.8001				7	7	4	43.7	43.7	21.8	21.834	0	19.058	339990000	32
+	3.24644	1.53019		0.606721	-0.0970192	Q9NUQ3	Q9NUQ3	Gamma-taxilin	TXLNG			22.6378	23.1444	22.7761	24.4264	24.3373	24.3851	24.1602	24.3091	24.3884				8	8	8	17.2	17.2	17.2	60.585	0	14.976	147170000	22
+	2.12513	0.514705		0.423342	0.107323	Q9NXH9	Q9NXH9	tRNA (guanine(26)-N(2))-dimethyltransferase	TRMT1			25.1875	25.1086	24.9946	25.7739	25.479	25.582	25.6705	25.8477	25.6385				10	10	10	17.3	17.3	17.3	72.233	0	33.366	399780000	53
+	4.11445	-1.81802		1.789	0.580922	Q9NY33	Q9NY33	Dipeptidyl peptidase 3	DPP3			24.5627	24.8956	24.657	22.9124	22.797	22.9518	23.2207	23.4855	23.6977				4	4	4	8.8	8.8	8.8	82.588	0	16.219	73539000	11
+	2.59813	0.84189		0.615283	0.155895	Q9NYU2	Q9NYU2	UDP-glucose:glycoprotein glucosyltransferase 1	UGGT1			27.0931	27.0868	26.9138	28.093	27.7506	27.7757	28.0842	27.9903	28.0124				41	41	39	34.6	34.6	33.5	177.19	0	171.88	1901400000	212
+	1.66667	1.08552		0.0626998	-0.0200157	Q9P287	Q9P287	BRCA2 and CDKN1A-interacting protein	BCCIP			23.051	23.8657	23.8866	24.6806	24.8808	24.4985	24.6536	24.6586	24.6876				4	4	4	19.7	19.7	19.7	35.979	0	33.099	199310000	22
+	1.70118	-0.423464		0.658437	0.133746	Q9P2J5	Q9P2J5	Leucine--tRNA ligase, cytoplasmic	LARS			28.9175	28.9487	28.7065	28.5789	28.2903	28.4332	28.6094	28.6042	28.49				45	45	45	43.3	43.3	43.3	134.46	0	189.35	3390000000	347
+	2.35639	-0.855182		0.24856	-0.0944538	Q9UBN7	Q9UBN7	Histone deacetylase 6	HDAC6	yes		33.0674	33.0945	32.8787	32.3106	31.8976	32.2668	31.9217	32.0992	32.1708				35	35	35	43.5	43.5	43.5	131.42	0	323.31	55087000000	683
+	3.79336	2.02838		0.917293	-1.31228	Q9UBQ7	Q9UBQ7	Glyoxylate reductase/hydroxypyruvate reductase	GRHPR			22.801	22.9201	22.631	24.6247	25.0386	24.7741	22.4201	23.392	24.6885				5	5	5	20.1	20.1	20.1	35.668	0	11.948	158130000	17
+	5.81428	5.93719		1.23441	0.170002	Q9UBR2	Q9UBR2	Cathepsin Z	CTSZ			22.9519	23.3598	23.0803	29.1598	28.9609	29.0828	29.1809	29.2585	29.2741				12	12	12	43.9	43.9	43.9	33.868	0	71.267	3436300000	86
+	1.73398	1.57468		0.412837	-0.154547	Q9UBS4	Q9UBS4	DnaJ homolog subfamily B member 11	DNAJB11			24.8125	23.6084	24.8016	25.9236	26.1624	25.8605	26.0861	25.6752	25.7216				6	6	6	17	17	17	40.513	0	25.508	400660000	26
+	2.763	-0.799692		0.843879	0.181973	Q9UBV8	Q9UBV8	Peflin	PEF1			30.1677	29.8387	29.862	29.1756	29.1245	29.1693	29.3023	29.1883	29.5248				7	7	7	19.4	19.4	19.4	30.381	0	31.304	6579300000	97
+	2.72829	2.88321		0.773545	0.0825672	Q9UDY4	Q9UDY4	DnaJ homolog subfamily B member 4	DNAJB4			23.1232	22.2232	23.554	25.7585	25.9122	25.8793	25.908	25.9291	25.9606				8	8	7	27.3	27.3	23.7	37.806	0	29.711	412160000	33
+	1.36624	0.967576		0.157567	0.0654043	Q9UDY8	Q9UDY8	Mucosa-associated lymphoid tissue lymphoma translocation protein 1	MALT1			25.5743	24.5406	24.7511	26.0158	25.7236	26.0293	25.8083	26.2141	25.9426				10	10	10	14.4	14.4	14.4	92.271	0	35.771	482990000	60
+	2.65948	-0.380124		0.0223697	0.0051206	Q9UHB9	Q9UHB9	Signal recognition particle subunit SRP68	SRP68			25.9484	26.0168	26.0256	25.5576	25.5799	25.713	25.6639	25.5053	25.6965				12	12	12	26.2	26.2	26.2	70.729	0	57.081	456910000	73
+	5.08322	2.27397		2.46092	-0.663792	Q9UHV9	Q9UHV9	Prefoldin subunit 2	PFDN2	yes	yes	26.0848	26.1056	25.9182	28.3362	28.2123	28.3821	27.6688	27.4727	27.7977				8	8	8	57.1	57.1	57.1	16.648	0	133.7	1976300000	70
+	1.82831	-0.546221		1.29254	0.214891	Q9UL46	Q9UL46	Proteasome activator complex subunit 2	PSME2			29.3309	29.0684	28.9612	28.6534	28.4232	28.6453	28.7846	28.7572	28.8247				12	12	12	50.2	50.2	50.2	27.401	0	60.915	4260200000	137
+	2.88218	3.64958		0.310706	0.213626	Q9ULJ8	Q9ULJ8	Neurabin-1	PPP1R9A	yes		22.9543	23.8349	22.4653	26.7071	26.3752	27.1209	26.5951	27.067	27.1821				16	15	15	17	16.1	16.1	123.34	0	45.352	693210000	58
+	3.52532	2.14035		0.387437	0.0592092	Q9UNH7	Q9UNH7	Sorting nexin-6;Sorting nexin-6, N-terminally processed	SNX6			23.7605	23.1721	23.3272	25.5541	25.6422	25.4845	25.5333	25.6874	25.6378				7	7	7	15.5	15.5	15.5	46.648	0	15.041	308890000	37
+	5.44561	4.17716		1.32911	-0.256084	Q9UNM6	Q9UNM6	26S proteasome non-ATPase regulatory subunit 13	PSMD13			24.4914	24.6655	24.8221	28.9646	28.8035	28.7423	28.5725	28.6904	28.4792				19	19	19	56.9	56.9	56.9	42.945	0	85.456	2663700000	136
+	4.32916	7.69138		1.5068	-0.448235	Q9UPR0;Q15111	Q9UPR0	Inactive phospholipase C-like protein 2	PLCL2	yes		24.0739	24.1843	22.9389	31.4824	31.2433	31.5455	30.7744	31.044	31.1081				50	50	50	47.2	47.2	47.2	125.86	0	323.31	15674000000	412
+	4.73162	4.64095		0.715227	0.164106	Q9UQ13	Q9UQ13	Leucine-rich repeat protein SHOC-2	SHOC2	yes		23.4399	23.3961	22.8794	27.8812	27.7478	28.0093	27.899	28.1305	28.1011				11	11	11	27.5	27.5	27.5	64.887	0	46.255	1529400000	64
+	4.95285	6.49678		0.635503	-0.151635	Q9UQK1	Q9UQK1	Protein phosphatase 1 regulatory subunit 3C	PPP1R3C	yes		23.0628	23.2628	22.5054	29.4941	29.2827	29.5446	29.1557	29.4015	29.3092				15	15	15	50.8	50.8	50.8	36.445	0	95.505	4465500000	119
+	1.55798	-0.655082		1.17111	0.369501	Q9Y285	Q9Y285	Phenylalanine--tRNA ligase alpha subunit	FARSA			30.6937	30.309	30.2441	30.0264	29.6449	29.6103	30.1715	30.216	30.0025				23	23	23	54.5	54.5	54.5	57.563	0	309.27	10576000000	336
+	2.41697	-0.53256		0.193157	-0.0774174	Q9Y2V2	Q9Y2V2	Calcium-regulated heat stable protein 1	CARHSP1			26.3341	26.1007	26.1184	25.721	25.6719	25.5626	25.7001	25.2825	25.7406				4	4	4	47.6	47.6	47.6	15.892	0	31.144	472650000	30
+	2.73687	4.60361		0.87614	-0.271644	Q9Y2W2	Q9Y2W2	WW domain-binding protein 11	WBP11	yes		22.5937	22.6461	24.4799	27.954	27.6596	27.9171	27.3965	27.7767	27.5425				18	18	18	30.3	30.3	30.3	69.997	0	66.177	1256800000	91
+	1.37624	-1.0079		0.108053	-0.286985	Q9Y315	Q9Y315	Deoxyribose-phosphate aldolase	DERA			25.3187	25.5968	25.4364	25.0105	23.8598	24.4579	25.2059	22.3646	24.8967				9	9	9	36.5	36.5	36.5	35.23	0	29.043	213260000	31
+	1.37749	-0.653702		0.527826	-0.138194	Q9Y383;Q9NQ29	Q9Y383	Putative RNA-binding protein Luc7-like 2	LUC7L2			26.7156	26.2721	26.0339	25.7473	25.4991	25.8141	25.6537	25.5594	25.4327				10	10	10	25.5	25.5	25.5	46.513	0	26.539	528800000	58
+	4.02864	2.60502		1.30657	-0.360142	Q9Y5K5	Q9Y5K5	Ubiquitin carboxyl-terminal hydrolase isozyme L5	UCHL5			22.2248	22.7732	22.632	25.1276	25.1673	25.1502	24.959	24.8694	24.5362				6	6	6	25.5	25.5	25.5	37.606	0	14.464	199510000	23
+	2.14557	1.30955		0.150159	-0.0293496	Q9Y5X3	Q9Y5X3	Sorting nexin-5	SNX5			22.9342	23.6224	23.7411	24.6588	24.8578	24.7098	24.6617	24.7957	24.681				7	7	7	24.3	24.3	24.3	46.816	0	25	165880000	25
+	2.33059	0.939724		0.802533	0.257814	Q9Y5Y2	Q9Y5Y2	Cytosolic Fe-S cluster assembly factor NUBP2	NUBP2			27.8164	27.6845	27.5584	28.8714	28.3632	28.6439	28.9244	28.876	28.8515				10	10	10	52.4	52.4	52.4	28.825	0	102.21	3223100000	124
+	1.92192	1.7557		0.580158	-0.195855	Q9Y678;Q9UBF2	Q9Y678	Coatomer subunit gamma-1	COPG1			21.9839	23.0463	23.1599	24.1974	24.6637	24.5961	24.3402	24.2145	24.3149				8	8	8	11.2	11.2	11.2	97.717	0	22.666	160960000	20
+	2.29249	1.10758		0.30484	0.090868	Q9Y6M0	Q9Y6M0	Testisin	PRSS21			22.9107	23.3927	22.8973	24.3679	23.9728	24.1827	24.2733	24.3325	24.1902				3	3	3	11.1	11.1	11.1	34.884	0	8.7001	113250000	14
	0.405831	-0.161215		0.627354	0.21879	A0AVT1	A0AVT1	Ubiquitin-like modifier-activating enzyme 6	UBA6			28.7932	28.5947	28.4418	28.6555	28.1969	28.4936	28.5081	28.7191	28.7751				31	31	31	36	36	36	117.97	0	121.96	3387500000	274
	0.956023	0.611381		0.609852	-0.134746	A0FGR8	A0FGR8	Extended synaptotagmin-2	ESYT2			22.7066	23.1613	23.721	23.6888	23.8742	23.86	23.5165	23.7729	23.7293				3	3	3	4	4	4	102.36	0	11.369	83040000	16
	0.940356	1.50038		1.14939	-0.192603	A0MZ66	A0MZ66	Shootin-1	KIAA1598			24.0033	21.9175	24.2693	24.9259	24.7762	24.9892	24.7985	24.6518	24.6631				6	6	6	9.8	9.8	9.8	71.639	0	13.766	209490000	27
	0.191429	-0.0764923		1.21106	0.226713	A5YKK6	A5YKK6	CCR4-NOT transcription complex subunit 1	CNOT1			25.0902	24.7165	25.1425	25.0192	24.7678	24.9328	25.167	25.1943	25.0387				14	14	14	6.6	6.6	6.6	266.94	0	29.349	278280000	62
	0.727117	0.235588		0.0850299	0.0379918	A6NDU8	A6NDU8	UPF0600 protein C5orf51	C5orf51			24.167	24.0678	24.3022	24.6103	24.1636	24.4699	24.3861	24.3453	24.6263				5	5	5	26.5	26.5	26.5	33.62	0	23.089	171180000	24
	0.505666	1.12797		0.0206121	-0.00818634	Q99613;B5ME19	Q99613;B5ME19	Eukaryotic translation initiation factor 3 subunit C;Eukaryotic translation initiation factor 3 subunit C-like protein	EIF3C;EIF3CL			22.7932	25.8752	25.4859	25.6265	26.0241	25.8876	25.9331	25.8605	25.72				11	11	11	12	12	12	105.34	0	33.894	439930000	53
	0.0251001	-0.0249621		0.0857465	-0.073892	Q13765;E9PAV3;Q9BZK3	Q13765;E9PAV3	Nascent polypeptide-associated complex subunit alpha;Nascent polypeptide-associated complex subunit alpha, muscle-specific form	NACA			26.9193	27.3421	27.3154	26.796	27.7691	26.9367	27.1593	27.0779	27.043				4	4	4	25.6	25.6	25.6	23.384	0	90.57	1238000000	42
	0.55246	0.206753		0.0213796	0.00854937	O00170	O00170	AH receptor-interacting protein	AIP			26.9184	26.6237	26.5511	27.088	26.6738	26.9516	26.8553	26.8624	27.0214				12	12	12	43.3	43.3	43.3	37.636	0	62.185	993410000	73
	0.485522	0.475466		0.122886	-0.0552775	O00203;Q13367	O00203	AP-3 complex subunit beta-1	AP3B1			24.0233	24.1025	22.7979	24.1159	24.2147	24.0194	23.7537	24.193	24.2375				9	9	9	8.6	8.6	8.6	121.32	0	15.862	120660000	28
	1.16084	-0.275677		0.0629248	0.0325336	O00273	O00273	DNA fragmentation factor subunit alpha	DFFA			23.5562	23.2577	23.37	22.9848	23.2203	23.1518	23.3605	22.8247	23.2693				4	4	4	15.4	15.4	15.4	36.521	0	15.779	81559000	27
	0.00416682	-0.00502904		0.190387	-0.178066	O00299	O00299	Chloride intracellular channel protein 1	CLIC1			26.8933	27.4536	27.3063	26.6172	27.8536	27.1674	27.056	27.049	26.9991				10	10	10	42.7	42.7	42.7	26.922	0	39.044	1231500000	81
	0.0705983	-0.025315		0.32404	-0.123378	O00303	O00303	Eukaryotic translation initiation factor 3 subunit F	EIF3F			25.8047	25.8386	25.9565	25.6206	26.0176	25.8856	25.9224	25.5827	25.6486				9	9	9	34.5	34.5	34.5	37.563	0	34.404	493410000	54
	0.749992	-0.292885		0.653749	0.252226	O00410	O00410	Importin-5	IPO5			31.3907	31.2325	31.1455	31.2273	30.6616	31.0012	31.1002	31.2547	31.2918				49	49	47	61	61	60.3	123.63	0	323.31	21909000000	672
	1.16728	0.634283		0.316772	0.194326	O00425;Q9Y6M1	O00425	Insulin-like growth factor 2 mRNA-binding protein 3	IGF2BP3			26.772	27.0986	26.7685	27.6727	27.0591	27.8102	27.698	27.8843	27.5427				21	21	19	41.3	41.3	37.3	63.704	0	77.673	1523400000	102
	0.431237	0.061114		0.0963793	-0.0234439	O00442	O00442	RNA 3-terminal phosphate cyclase	RTCA			25.764	25.7651	25.8243	25.9514	25.8307	25.7547	25.6918	25.8991	25.8756				7	7	7	29.5	29.5	29.5	39.336	0	23.793	487820000	41
	0.220585	0.0578531		0.214234	0.0367711	O00571;O15523;Q9NQI0	O00571;O15523	ATP-dependent RNA helicase DDX3X;ATP-dependent RNA helicase DDX3Y	DDX3X;DDX3Y			27.9189	28.1826	28.1527	28.1258	28.0495	28.2525	28.2149	28.2048	28.1184				24	24	23	40.5	40.5	38.8	73.243	0	97.676	2542600000	166
	0.111638	-0.0927067		0.138035	-0.104605	O00764	O00764	Pyridoxal kinase	PDXK			26.2519	25.8532	25.9105	25.6457	26.4602	25.6316	25.7794	25.7237	25.9206				6	6	6	24	24	24	35.102	0	26.265	512620000	34
	0.00382008	-0.00196775		0.996872	0.393989	O14545	O14545	TRAF-type zinc finger domain-containing protein 1	TRAFD1			25.3855	25.3271	25.2608	25.5558	25.0047	25.4072	25.6106	25.6538	25.8851				7	7	7	14.8	14.8	14.8	64.84	0	26.067	384240000	54
	0.812359	-0.198558		1.18431	0.291427	O14618	O14618	Copper chaperone for superoxide dismutase	CCS			25.7829	25.8323	25.7757	25.7973	25.4108	25.5871	25.8359	25.8937	25.9399				5	5	5	16.4	16.4	16.4	29.04	0	16.059	475150000	37
	0.62567	-0.230836		1.18221	0.16284	O14744	O14744	Protein arginine N-methyltransferase 5;Protein arginine N-methyltransferase 5, N-terminally processed	PRMT5			27.2041	26.8579	26.6714	26.7934	26.6285	26.6191	26.906	26.8149	26.8086				14	14	14	28.3	28.3	28.3	72.683	0	44.775	997820000	91
	0.679711	0.999573		0.49821	0.433101	O14757	O14757	Serine/threonine-protein kinase Chk1	CHEK1			22.7596	23.2966	24.6117	24.9674	23.7977	24.9015	25.0027	24.9665	24.9966				9	9	9	20.2	20.2	20.2	54.433	0	30.002	198440000	34
	0.441991	-0.109427		0.0876035	-0.0155589	O14929	O14929	Histone acetyltransferase type B catalytic subunit	HAT1			26.0938	25.7668	25.806	25.7728	25.7383	25.8273	25.8291	25.8133	25.6492				7	7	7	32	32	32	49.512	0	81.389	485490000	50
	0.920144	-1.06517		0.324502	0.468425	P19105;O14950;P24844	P19105;O14950;P24844	Myosin regulatory light chain 12A;Myosin regulatory light chain 12B;Myosin regulatory light polypeptide 9	MYL12A;MYL12B;MYL9			24.8147	24.9608	24.9596	22.7944	24.5723	24.173	24.7833	24.2221	23.9395				6	6	6	44.4	44.4	44.4	19.794	0	23.7	181990000	31
	0.181834	0.0839812		0.0446197	-0.0161794	O14980	O14980	Exportin-1	XPO1	yes		26.9598	27.1874	26.7515	26.8048	27.1657	27.1803	27.039	27.0589	27.0042				25	25	25	24.5	24.5	24.5	123.38	0	70.934	1122700000	135
	0.75344	-0.17605		0.76871	0.169572	O15067	O15067	Phosphoribosylformylglycinamidine synthase	PFAS			29.2557	29.1293	29.0646	29.1109	28.8002	29.0104	29.1808	29.0557	29.1936				34	34	34	37.6	37.6	37.6	144.73	0	262.32	5025900000	299
	0.294035	0.435205		0.14234	-0.00702604	O15230	O15230	Laminin subunit alpha-5	LAMA5			23.4753	21.9965	23.9981	23.598	23.5639	23.6136	23.5629	23.5965	23.595				5	5	5	1.7	1.7	1.7	399.73	0	11.486	73018000	18
	0.847388	0.649624		0.244989	0.13394	O15294	O15294	UDP-N-acetylglucosamine--peptide N-acetylglucosaminyltransferase 110 kDa subunit	OGT	yes		26.4544	26.5169	25.6334	27.0982	26.4253	27.0301	26.9524	27.0466	26.9565				22	22	22	26.3	26.3	26.3	116.92	0	75.56	964990000	106
	0.878514	1.40461		0.808195	0.163815	O15305;Q92871	O15305	Phosphomannomutase 2	PMM2			25.7272	23.9068	23.2497	25.5822	25.6835	25.8319	25.8243	25.9797	25.785				7	7	7	28	28	28	28.082	0	15.55	398240000	39
	0.380695	-0.155263		0.707563	0.171089	O15355	O15355	Protein phosphatase 1G	PPM1G			25.6483	25.1148	25.3173	25.275	25.0607	25.2788	25.5346	25.2508	25.3424				10	10	10	22.3	22.3	22.3	59.271	0	27.023	354530000	62
	0.858202	-0.332682		0.266451	0.115126	O15357;Q92835	O15357	Phosphatidylinositol 3,4,5-trisphosphate 5-phosphatase 2	INPPL1			25.5177	25.3961	25.1202	25.0427	24.7616	25.2316	25.2216	25.2437	24.9161				13	13	13	12.9	12.9	12.9	138.6	0	27.423	307440000	56
	0.389188	-0.190721		0.189678	0.0349712	O15371	O15371	Eukaryotic translation initiation factor 3 subunit D	EIF3D			25.8516	26.5227	26.3127	26.0761	25.9239	26.1148	25.9951	26.1254	26.0992				7	7	7	14.1	14.1	14.1	63.972	0	28.941	609050000	52
	0.51453	-0.15757		0.00461451	0.00199763	O15372	O15372	Eukaryotic translation initiation factor 3 subunit H	EIF3H			25.2451	25.3479	25.4073	24.9791	25.4097	25.1388	25.2831	25.193	25.0575				8	8	8	27.6	27.6	27.6	39.93	0	19.603	316730000	49
	0.215105	0.101999		0.203347	-0.080665	O15427	O15427	Monocarboxylate transporter 4	SLC16A3			24.8788	25.0445	25.2372	24.8875	25.4154	25.1636	25.0468	25.0845	25.0932				6	6	6	14	14	14	49.469	0	20.32	289580000	36
	0.0588018	-0.0193202		0.396245	0.120281	O43143	O43143	Pre-mRNA-splicing factor ATP-dependent RNA helicase DHX15	DHX15			28.3668	28.2475	28.3007	28.3758	28.0699	28.4114	28.2706	28.4934	28.4539				23	23	23	36.5	36.5	36.5	90.932	0	88.59	2901900000	161
	1.82429	-0.33144		0.227287	0.05089	O43175	O43175	D-3-phosphoglycerate dehydrogenase	PHGDH	yes		31.469	31.487	31.4071	31.0466	31.2776	31.0445	31.2553	31.1431	31.1231				28	28	28	52.7	52.7	52.7	56.65	0	234.77	20886000000	333
	0.000947678	-0.000761668		0.05952	0.0251942	O43264	O43264	Centromere/kinetochore protein zw10 homolog	ZW10			23.6232	22.899	23.0777	23.4118	22.9202	23.2656	23.2409	23.2403	23.192				7	7	7	11.8	11.8	11.8	88.828	0	15.071	82359000	23
	0.187439	-0.201325		0.117423	-0.147623	O43399	O43399	Tumor protein D54	TPD52L2			23.5902	23.8461	24.1545	23.0441	24.3441	23.5985	23.9487	23.0507	23.5446				3	3	3	17	17	17	22.237	0	9.2345	100290000	17
	0.355778	-0.129058		0.409423	0.13349	O43592	O43592	Exportin-T	XPOT			29.4722	29.2609	29.294	29.4376	28.968	29.2343	29.295	29.366	29.3793				31	31	31	37.7	37.7	37.7	109.96	0	222.63	5574300000	289
	0.704316	0.934423		0.593367	-0.328341	O43681	O43681	ATPase ASNA1	ASNA1			22.5365	23.109	24.5334	24.125	24.5345	24.3226	24.2043	23.5647	24.2281				4	4	4	12.1	12.1	12.1	38.792	0	7.5396	130660000	21
	0.873731	1.92931		1.04805	-0.429399	O43707;Q9H254	O43707	Alpha-actinin-4	ACTN4			24.2285	26.8388	27.5982	27.9053	28.2652	28.2829	27.4265	27.8496	27.8891				36	36	22	50.3	50.3	32.3	104.85	0	118.73	1739900000	150
	1.58216	-0.342774		0.250351	0.0506312	O43776	O43776	Asparagine--tRNA ligase, cytoplasmic	NARS			26.6503	26.601	26.8718	26.2563	26.4133	26.4253	26.475	26.4738	26.2979				15	15	15	32.8	32.8	32.8	62.942	0	48.01	811310000	101
	0.718888	-0.151697		0.139401	0.038353	O43813	O43813	LanC-like protein 1	LANCL1			28.7621	28.6558	28.6538	28.7032	28.3947	28.5188	28.4808	28.6277	28.6233				14	14	14	53.6	53.6	53.6	45.283	0	87.116	3394900000	121
	0.591844	-0.239058		0.634764	0.338769	O43837	O43837	Isocitrate dehydrogenase [NAD] subunit beta, mitochondrial	IDH3B			24.1997	24.0515	24.5857	23.9022	24.1951	24.0224	24.8274	24.1238	24.1848				3	3	3	9.9	9.9	9.9	42.183	0	9.8367	155990000	19
	0.073571	-0.0167522		0.276491	0.0542266	O43847	O43847	Nardilysin	NRD1			27.0803	26.9496	26.9223	27.0289	26.8407	27.0323	26.9336	27.0938	27.0373				20	20	20	17.5	17.5	17.5	131.57	0	51.376	1088000000	123
	0.454962	0.482609		0.0676071	-0.0887216	O43852	O43852	Calumenin	CALU			25.0577	25.6577	25.3981	25.1427	26.6062	25.8124	26.1065	25.5232	25.6655				12	12	12	50.8	50.8	50.8	37.106	0	35.692	452410000	53
	0.607549	-0.244473		1.4511	0.402509	O60294	O60294	tRNA wybutosine-synthesizing protein 4	LCMT2			24.6997	24.2764	24.3524	24.4115	23.9794	24.2042	24.5437	24.6042	24.6547				8	8	8	15.9	15.9	15.9	75.601	0	22.397	185710000	42
	0.826135	-0.378988		0.475605	0.218266	O60313	O60313	Dynamin-like 120 kDa protein, mitochondrial;Dynamin-like 120 kDa protein, form S1	OPA1			32.141	31.9117	31.8604	31.899	31.2322	31.6451	31.7655	31.7686	31.897				56	56	56	57.5	57.5	57.5	111.63	0	323.31	31972000000	756
	0.45949	-0.555382		0.386894	0.471777	O60343	O60343	TBC1 domain family member 4	TBC1D4			24.7213	24.5934	24.3839	24.4454	22.9897	24.5973	24.4897	24.5387	24.4194				4	4	4	4.3	4.3	4.3	146.56	0	16.544	184060000	34
	0.725589	0.733264		0.46141	-0.626969	O60443	O60443	Non-syndromic hearing impairment protein 5	DFNA5			24.4442	23.6841	22.86	24.5336	24.33	24.3245	22.6033	24.3586	24.3452				8	8	8	19.4	19.4	19.4	54.554	0	18.467	140330000	27
	1.18322	0.308759		0.222466	0.0758826	O60506	O60506	Heterogeneous nuclear ribonucleoprotein Q	SYNCRIP	yes		27.8683	27.7348	27.9481	28.3011	27.9525	28.2239	28.2735	28.3519	28.0797				20	20	15	33.4	33.4	25.7	69.602	0	139.41	2390000000	166
	1.18172	-0.384388		0.680367	0.19106	O60547	O60547	GDP-mannose 4,6 dehydratase	GMDS			30.0177	29.7706	29.7464	29.6725	29.2365	29.4725	29.6107	29.673	29.6711				20	20	20	61	61	61	41.949	0	109.82	7009200000	199
	0.789341	0.410533		0.0379374	0.024519	O60566	O60566	Mitotic checkpoint serine/threonine-protein kinase BUB1 beta	BUB1B			25.6052	26.1904	25.7385	26.3999	25.9317	26.4341	26.0812	26.1897	26.5684				21	21	21	24.6	24.6	24.6	119.54	0	53.013	651440000	98
	1.5638	-0.291721		0.675369	0.0931091	O60610	O60610	Protein diaphanous homolog 1	DIAPH1			24.8504	25.0336	24.8188	24.5118	24.6971	24.6187	24.742	24.6385	24.7264				10	10	10	8.7	8.7	8.7	141.35	0	22.365	226020000	46
	0.555238	-0.295644		0.257369	0.14867	O60664	O60664	Perilipin-3	PLIN3			26.1482	26.2316	26.4746	25.7377	26.4163	25.8134	26.3014	26.0489	26.0631				14	14	14	44.2	44.2	44.2	47.074	0	78.073	631790000	80
	0.177161	-0.0624472		1.48987	0.168516	O60678	O60678	Protein arginine N-methyltransferase 3	PRMT3			26.0462	25.6597	25.6898	25.8329	25.7093	25.6661	25.9277	25.9113	25.8749				11	11	11	25.2	25.2	25.2	59.875	0	27.669	491220000	53
	0.394399	0.225617		0.0483565	-0.0344677	O60701	O60701	UDP-glucose 6-dehydrogenase	UGDH			24.5811	24.9183	24.7476	24.5514	25.2976	25.0747	24.9	25.1367	24.7837				7	7	7	20	20	20	55.023	0	17.282	233730000	30
	0.950473	-0.331163		0.869139	0.285336	O60716	O60716	Catenin delta-1	CTNND1			23.7607	23.6544	23.8802	23.5222	23.1425	23.6371	23.6975	23.7818	23.6785				8	8	8	9.9	9.9	9.9	108.17	0	13.422	101190000	24
	0.754894	1.09291		0.351071	0.555831	O60828	O60828	Polyglutamine-binding protein 1	PQBP1	yes		23.0851	22.7329	23.2003	22.825	24.9634	24.5086	24.469	24.6974	24.798				2	2	2	7.9	7.9	7.9	30.472	0	8.1905	140950000	11
	0.403867	0.324193		0.11838	-0.0975297	O75083	O75083	WD repeat-containing protein 1	WDR1			25.1967	25.7061	25.8671	25.5073	26.4347	25.8004	26.0514	25.6364	25.762				12	12	12	26.9	26.9	26.9	66.193	0	43.624	476250000	54
	1.029	-0.535344		0.605479	0.412518	O75116	O75116	Rho-associated protein kinase 2	ROCK2			24.0066	23.8849	23.945	23.6146	22.9285	23.6874	24.1423	23.8295	23.4963				9	9	7	7.1	7.1	5.7	160.9	0	18.183	110020000	30
	0.394486	0.113661		1.02511	0.206396	O75223	O75223	Gamma-glutamylcyclotransferase	GGCT			28.3479	28.0076	28.3412	28.3941	28.3913	28.2523	28.5828	28.3973	28.6768				10	10	10	66	66	66	21.007	0	49.874	2840500000	83
	0.0040361	-0.0138372		0.155288	0.446781	O75347	O75347	Tubulin-specific chaperone A	TBCA			23.6442	24.6259	25.2836	22.5607	25.9881	24.9634	25.6169	24.3987	24.8369				5	5	5	47.2	47.2	47.2	12.855	0	25.392	251020000	24
	0.35807	-0.11148		0.702543	0.178818	O75380	O75380	NADH dehydrogenase [ubiquinone] iron-sulfur protein 6, mitochondrial	NDUFS6			27.1618	27.0456	27.2773	27.2312	26.8481	27.071	27.1812	27.2116	27.2939				9	9	9	61.3	61.3	61.3	13.711	0	53.012	1215000000	68
	0.831733	0.356414		0.399452	-0.173054	O75390	O75390	Citrate synthase, mitochondrial	CS			27.601	27.8961	27.8589	27.8477	28.4554	28.1221	28.073	27.9208	27.9123				14	14	14	43.6	43.6	43.6	51.712	0	38.353	2154400000	81
	0.00558779	0.00424321		0.245174	-0.110402	O75396	O75396	Vesicle-trafficking protein SEC22b	SEC22B			26.2971	26.6932	26.9153	26.4231	26.9773	26.5179	26.4379	26.6054	26.5438				9	9	9	50.7	50.7	50.7	24.593	0	50.737	823190000	69
	0.151381	0.336477		0.645417	0.294942	O75419	O75419	Cell division control protein 45 homolog	CDC45			25.3997	25.3353	22.9458	25.2673	24.646	24.777	25.1145	25.3571	25.1034				8	8	8	16.1	16.1	16.1	65.568	0	26.968	284910000	34
	0.543382	1.6475		1.61682	0.22121	O75439	O75439	Mitochondrial-processing peptidase subunit beta	PMPCB			22.3921	24.1677	26.9886	26.1037	26.2858	26.1014	26.3585	26.4054	26.3906				9	9	8	19.8	19.8	18.4	54.366	0	20.328	595800000	39
	0.83426	-0.160585		0.0598916	-0.0102641	O75521	O75521	Enoyl-CoA delta isomerase 2, mitochondrial	ECI2			25.3604	25.1881	25.1363	25.1308	25.1206	24.9515	25.081	25.0486	25.0425				7	7	7	24.4	24.4	24.4	43.585	0	25.494	314860000	44
	0.797155	-0.333985		0.640728	0.231029	O75534	O75534	Cold shock domain-containing protein E1	CSDE1			26.0436	26.4469	26.1975	25.9778	25.5975	26.1109	26.2322	26.0813	26.0657				16	16	16	24.3	24.3	24.3	88.884	0	51.657	582850000	68
	0.871855	-1.18389		0.0632853	-0.132648	O75608	O75608	Acyl-protein thioesterase 1	LYPLA1			25.0693	24.863	25.2106	24.0735	24.8241	22.6936	23.0816	23.7261	24.3855				5	5	5	31.3	31.3	31.3	24.669	0	12.435	164670000	21
	0.382283	0.553755		1.02047	1.29469	O75638	O75638	Cancer/testis antigen 2	CTAG2			22.7911	22.9649	22.4266	22.5352	24.4417	22.867	24.756	24.5346	24.4374				3	3	3	15.7	15.7	15.7	21.06	0	8.3276	122620000	15
	1.26092	-0.483716		0.242576	0.0880114	O75663	O75663	TIP41-like protein	TIPRL			25.3468	25.0489	24.9465	24.4994	24.8986	24.4931	24.6753	24.8183	24.6616				5	5	5	20.2	20.2	20.2	31.444	0	12.95	248430000	32
	0.587725	-0.275929		0.580831	0.2082	O75694	O75694	Nuclear pore complex protein Nup155	NUP155			30.5727	30.1101	30.1948	30.2491	29.7254	30.0753	30.1398	30.2613	30.2734				45	45	45	42.2	42.2	42.2	155.2	0	323.31	10404000000	409
	0.27963	-0.0981681		0.164553	-0.06195	O75821	O75821	Eukaryotic translation initiation factor 3 subunit G	EIF3G			26.6831	26.71	26.884	26.4928	26.9085	26.5813	26.6688	26.657	26.4709				8	8	8	34.1	34.1	34.1	35.611	0	30.915	852070000	58
	0.263426	-0.216537		0.0470173	0.0449511	O75874;P48735	O75874	Isocitrate dehydrogenase [NADP] cytoplasmic	IDH1			26.202	26.0945	26.1282	25.33	26.4553	25.9897	25.993	25.9933	25.9236				10	10	10	27.3	27.3	27.3	46.659	0	25.41	551590000	64
	0.534557	0.172623		0.271765	0.090395	O76003	O76003	Glutaredoxin-3	GLRX3			26.9278	26.6922	26.8478	26.9123	27.2399	26.8335	27.0411	27.0346	27.1811				11	11	11	40	40	40	37.432	0	47.954	1099900000	75
	0.999937	-0.366251		0.165929	0.0683289	O94903	O94903	Proline synthase co-transcribed bacterial homolog protein	PROSC			27.668	27.3829	27.3238	27.3612	26.9757	26.9391	27.0081	27.2496	27.2233				12	12	12	48	48	48	30.344	0	56.357	1302400000	69
	0.347344	0.511861		0.0600614	0.0279446	O94979	O94979	Protein transport protein Sec31A	SEC31A	yes		24.9883	25.0906	23.2603	24.7224	25.2216	24.9307	24.9981	25.1029	24.8575				14	14	14	12.3	12.3	12.3	133.01	0	21.876	262770000	46
	0.0358068	-0.093132		0.603155	0.710932	O95149	O95149	Snurportin-1	SNUPN			25.0138	22.7037	24.5424	24.4297	22.9426	24.6082	24.7074	24.6964	24.7095				6	6	6	15.8	15.8	15.8	41.142	0	10.99	197320000	26
	0.0337541	0.0103804		0.482155	0.104925	O95163	O95163	Elongator complex protein 1	IKBKAP			27.8468	27.9534	27.7171	27.9712	27.7033	27.874	27.8837	28.0584	27.9212				37	37	37	35.4	35.4	35.4	150.25	0	145.64	2043500000	190
	1.0929	-0.68858		0.918864	-0.530557	O95263	O95263	High affinity cAMP-specific and IBMX-insensitive 3,5-cyclic phosphodiesterase 8B	PDE8B			24.4725	24.1399	23.9941	23.7352	23.8106	22.995	22.8812	23.1191	22.9488				4	4	4	5.6	5.6	5.6	98.978	0	7.2687	79278000	14
	0.15144	-0.0704689		2.49631	0.210707	O95340	O95340	Bifunctional 3-phosphoadenosine 5-phosphosulfate synthase 2;Sulfate adenylyltransferase;Adenylyl-sulfate kinase	PAPSS2			26.3494	26.9032	26.4431	26.5007	26.5421	26.4415	26.6769	26.7323	26.7071				19	19	18	35.2	35.2	32.9	69.5	0	60.193	829590000	96
	0.821472	0.277298		0.0908386	-0.0251172	O95347	O95347	Structural maintenance of chromosomes protein 2	SMC2			26.5178	26.0851	26.2071	26.6651	26.3736	26.6031	26.5916	26.531	26.4438				19	19	19	18.7	18.7	18.7	135.65	0	63.384	763080000	98
	0.663296	-0.458542		0.712077	0.444084	O95363	O95363	Phenylalanine--tRNA ligase, mitochondrial	FARS2			24.0948	23.8357	23.6267	23.6875	23.665	22.829	23.7966	23.8059	23.9113				6	6	6	14.2	14.2	14.2	52.356	0	11.314	112190000	26
	0.544986	0.488724		0.0834618	-0.0725193	O95433	O95433	Activator of 90 kDa heat shock protein ATPase homolog 1	AHSA1			24.1323	24.8643	25.2581	24.8928	25.6474	25.1807	25.4618	25.2925	24.749				7	7	7	27.5	27.5	27.5	38.274	0	24.087	289220000	44
	0.59252	0.601112		0.251899	-0.0690715	O95486	O95486	Protein transport protein Sec24A	SEC24A			23.3058	22.1953	23.6781	23.785	23.4985	23.6991	23.6794	23.6381	23.4579				4	4	4	4.3	4.3	4.3	119.75	0	11.99	89340000	19
	1.12598	-0.34457		0.561081	0.155503	O95487	O95487	Protein transport protein Sec24B	SEC24B			25.5162	25.3546	25.2396	25.1015	24.7913	25.1838	25.1555	25.2391	25.1485				10	10	10	10.4	10.4	10.4	137.42	0	46.251	318800000	54
	0.766392	0.648087		0.118866	-0.032697	O95573	O95573	Long-chain-fatty-acid--CoA ligase 3	ACSL3			23.7086	24.7519	24.969	25.1272	25.1448	25.1018	24.9299	25.073	25.2728				9	9	8	16.9	16.9	14.4	80.419	0	31.629	255530000	39
	0.956197	0.54509		0.759707	-0.825913	O95602	O95602	DNA-directed RNA polymerase I subunit RPA1	POLR1A			23.3919	24.0467	23.5078	24.0433	23.9963	24.5422	22.4744	24.0588	23.5708				10	9	9	7.3	6.7	6.7	194.81	0	23.212	88470000	21
	0.835693	1.3134		0.236428	0.122054	O95633	O95633	Follistatin-related protein 3	FSTL3			23.6798	24.3272	21.9713	24.8899	24.257	24.7716	24.7702	24.8594	24.6552				4	4	4	14.8	14.8	14.8	27.663	0	11.5	158130000	19
	0.732922	-0.312271		1.13824	0.431856	O95671	O95671	N-acetylserotonin O-methyltransferase-like protein	ASMTL			23.5767	23.8157	23.5493	23.5997	23.4034	23.0018	23.8004	23.7078	23.7923				5	5	5	11	11	11	68.856	0	13.188	101390000	22
	0.492025	0.278319		0.477982	-0.471851	O95747	O95747	Serine/threonine-protein kinase OSR1	OXSR1			22.9465	23.2202	23.2009	23.1849	23.8611	23.1566	23.2683	22.2066	23.3122				4	4	4	8.2	8.2	8.2	58.022	0	6.3824	68555000	17
	0.574741	-0.0762189		0.376666	-0.038407	O95831	O95831	Apoptosis-inducing factor 1, mitochondrial	AIFM1			26.9566	26.7833	26.7793	26.7754	26.7474	26.7677	26.6459	26.7406	26.7888				19	19	19	43.9	43.9	43.9	66.9	0	76.723	923320000	118
	1.94667	-0.282204		0.0716468	-0.0229899	O95834	O95834	Echinoderm microtubule-associated protein-like 2	EML2			24.6814	24.4877	24.6163	24.3684	24.276	24.2945	24.4933	24.2554	24.1212				8	8	8	15.4	15.4	15.4	70.678	0	16.894	181350000	26
	0.12785	-0.125327		0.223926	-0.183059	P00338;Q6ZMR3;P07864	P00338	L-lactate dehydrogenase A chain	LDHA			31.2894	31.7817	31.7961	31.0058	32.0943	31.3911	31.35	31.2793	31.3126				20	20	19	50.6	50.6	47	36.688	0	155.63	25535000000	265
	0.411476	-0.283131		0.309256	-0.229325	P00441	P00441	Superoxide dismutase [Cu-Zn]	SOD1			27.3906	27.1765	27.6054	26.7839	27.6328	26.9064	27.1051	26.6054	26.9247				6	6	6	63	63	63	15.936	0	113.88	1158000000	69
	0.100572	-0.0832965		0.180677	-0.138055	P00491	P00491	Purine nucleoside phosphorylase	PNP			26.2781	26.641	26.5583	26.0709	26.9568	26.1997	26.4391	26.1295	26.2447				13	13	13	58.1	58.1	58.1	32.118	0	61.538	725800000	86
	1.82046	-0.238955		0.275039	0.0476894	P00492	P00492	Hypoxanthine-guanine phosphoribosyltransferase	HPRT1			29.212	29.1344	29.1244	29.0142	28.8374	28.9023	29.0273	28.8741	28.9955				14	14	13	76.6	76.6	73.4	24.579	0	120.06	4905800000	146
	0.862956	2.35688		0.210644	-0.189155	P00505	P00505	Aspartate aminotransferase, mitochondrial	GOT2	yes		25.7699	26.7632	22.6945	27.0996	28.1062	27.0924	27.4066	27.1046	27.2197				18	18	18	47.4	47.4	47.4	47.517	0	58.431	1131500000	79
	0.0813948	-0.0691401		0.170399	-0.134708	P00558;P07205	P00558	Phosphoglycerate kinase 1	PGK1			30.9043	30.9978	31.1307	30.4732	31.4803	30.8719	30.9258	30.7508	30.7446				32	32	32	78.9	78.9	78.9	44.614	0	309.64	18139000000	424
	0.0435598	-0.0235933		0.384563	0.155962	P00813	P00813	Adenosine deaminase	ADA			26.5895	26.0679	26.3396	26.4497	26.0987	26.3779	26.2392	26.4555	26.6994				11	11	11	32.2	32.2	32.2	40.764	0	26.232	753200000	60
	0.432888	-0.285667		0.153793	-0.112623	P00966	P00966	Argininosuccinate synthase	ASS1			29.94	30.1945	30.1992	29.4118	30.3307	29.7341	29.8114	29.6708	29.6565				23	23	23	52.4	52.4	52.4	46.53	0	158.79	8386400000	246
	0.0512583	0.0261955		0.0152873	-0.00768789	P02786	P02786	Transferrin receptor protein 1;Transferrin receptor protein 1, serum form	TFRC			28.2858	28.3932	28.5012	28.1099	28.6696	28.4793	28.4611	28.3647	28.4098				24	24	24	38.9	38.9	38.9	84.87	0	141.68	2926400000	184
	0.0713235	0.300076		1.26799	1.08452	P02788	P02788	Lactotransferrin;Lactoferricin-H;Kaliocin-1;Lactoferroxin-A;Lactoferroxin-B;Lactoferroxin-C	LTF			23.0761	27.7439	27.0052	26.3808	25.7228	26.6217	27.2341	26.8623	27.8826				27	27	25	46.1	46.1	43.1	78.181	0	115.36	1057800000	105
	0.403776	-0.160333		0.306621	-0.11702	P02794	P02794	Ferritin heavy chain;Ferritin heavy chain, N-terminally processed	FTH1			26.6213	26.8081	27.1173	26.5683	26.8552	26.6422	26.7737	26.3301	26.6109				8	8	8	39.3	39.3	39.3	21.225	0	17.868	899330000	63
	0.647631	0.50102		0.173969	-0.120595	P04040	P04040	Catalase	CAT			24.8354	24.1519	25.0787	24.843	25.5766	25.1494	25.376	24.9379	24.8934				11	11	11	27.7	27.7	27.7	59.755	0	34.507	267920000	37
	0.284568	-0.194235		0.200858	-0.138129	P04075;P05062	P04075	Fructose-bisphosphate aldolase A	ALDOA	yes		30.789	30.9847	31.1052	30.3368	31.2328	30.7266	30.7173	30.5297	30.6348				27	27	23	74.2	74.2	62.6	39.42	0	276.88	15634000000	280
	0.502215	-0.198765		0.0698177	0.0328846	P04083	P04083	Annexin A1	ANXA1			29.762	29.7436	29.9436	29.3655	29.9166	29.5708	29.6757	29.58	29.6958				25	25	25	66.2	66.2	66.2	38.714	0	241.65	7130000000	250
	0.443256	0.401902		0.397711	0.281733	P04150	P04150	Glucocorticoid receptor	NR3C1			23.4482	23.2483	24.1007	24.2875	23.4165	24.2989	24.1693	24.3971	24.2816				6	6	6	9.4	9.4	9.4	85.658	0	15.222	130330000	21
	1.31553	-0.421242		0.5017	0.182279	P04183	P04183	Thymidine kinase, cytosolic	TK1			29.2398	29.2158	29.0413	28.9789	28.5068	28.7476	28.9455	28.7771	29.0575				12	12	12	53.4	53.4	53.4	25.468	0	61.448	4438700000	153
	0.142192	-0.115544		0.170379	-0.138282	P04406;O14556	P04406	Glyceraldehyde-3-phosphate dehydrogenase	GAPDH			32.2768	32.4308	32.5808	31.9213	32.8755	32.145	32.3793	32.0278	32.1199				20	20	20	70.7	70.7	70.7	36.053	0	323.31	51265000000	484
	0.848914	-1.67116		0.656047	1.3086	P04632;Q96L46	P04632	Calpain small subunit 1	CAPNS1	yes		25.8582	26.0919	26.3645	25.3542	22.6287	25.3182	25.7688	25.7084	25.7497				5	5	5	25.7	25.7	25.7	28.315	0	25.508	433010000	38
	0.420387	0.205899		0.0317552	0.0191809	P04792	P04792	Heat shock protein beta-1	HSPB1			29.2434	29.4401	29.6955	29.4855	29.9902	29.521	29.9278	29.5358	29.5907				15	15	15	53.2	53.2	53.2	22.782	0	107.24	6602700000	165
	0.130725	-0.0554822		0.16702	-0.0282688	P04843	P04843	Dolichyl-diphosphooligosaccharide--protein glycosyltransferase subunit 1	RPN1			26.0747	26.5204	26.5384	26.3896	26.2636	26.3138	26.2837	26.3894	26.2092				20	20	20	39.9	39.9	39.9	68.569	0	84.156	673140000	115
	0.0725484	0.051363		0.00633672	-0.0031662	P05141;Q9H0C2	P05141	ADP/ATP translocase 2;ADP/ATP translocase 2, N-terminally processed	SLC25A5			28.1502	28.7687	28.8272	28.5111	28.5132	28.8758	28.4109	28.7616	28.7181				14	14	5	43	43	19.5	32.852	0	37.847	3401100000	123
	0.150744	0.0818558		0.313489	-0.112947	P05198	P05198	Eukaryotic translation initiation factor 2 subunit 1	EIF2S1			26.023	26.5159	26.3255	26.0915	26.5648	26.4536	26.2417	26.2044	26.325				15	15	15	50.8	50.8	50.8	36.112	0	82.786	691230000	69
	0.0311632	-0.00424067		0.0131524	-0.00247447	P05388;Q8NHW5	P05388;Q8NHW5	60S acidic ribosomal protein P0;60S acidic ribosomal protein P0-like	RPLP0;RPLP0P6			30.3911	30.42	30.312	30.346	30.3298	30.4346	30.3282	30.4726	30.3023				17	17	17	59	59	59	34.273	0	157.62	11235000000	211
	0.0578668	-0.0348593		0.00296747	0.00217946	P05455	P05455	Lupus La protein	SSB			26.4946	26.305	26.4834	26.12	26.7804	26.2781	26.6351	26.3784	26.1715				14	14	14	36.8	36.8	36.8	46.836	0	42.083	716330000	92
	0.411779	0.695784		0.395577	0.501066	P05556	P05556	Integrin beta-1	ITGB1			23.8085	23.1606	24.8646	23.6097	25.0527	25.2586	24.8779	25.2701	25.2763				7	7	7	10.8	10.8	10.8	88.414	0	22.186	191760000	27
	0.682158	-0.725869		0.29745	0.330329	P06454	P06454	Prothymosin alpha;Prothymosin alpha, N-terminally processed;Thymosin alpha-1	PTMA			26.6464	27.1711	27.4855	25.911	27.2079	26.0064	26.9537	26.3802	26.7824				6	6	6	23.4	23.4	23.4	12.203	0	38.416	910360000	63
	0.861453	0.86238		0.283218	-0.227917	P06493	P06493	Cyclin-dependent kinase 1	CDK1	yes		26.6302	25.7084	26.9408	26.8874	27.8336	27.1455	27.3532	27.0252	26.8044				15	13	13	52.5	46.1	46.1	34.095	0	56.261	1125200000	64
	0.541608	-0.239917		0.187022	-0.0511646	P06576	P06576	ATP synthase subunit beta, mitochondrial	ATP5B			27.2619	27.6461	27.9028	27.2601	27.3632	27.4679	27.2626	27.1957	27.4793				16	16	16	50.7	50.7	50.7	56.559	0	111.26	1462400000	119
	0.0181955	0.0142415		0.0981888	-0.0704117	P06733;P13929	P06733	Alpha-enolase	ENO1			32.2552	32.4928	32.4459	32.0142	32.8727	32.3498	32.4622	32.2765	32.2868				30	30	28	69.1	69.1	61.5	47.168	0	323.31	48441000000	578
	0.616355	0.171883		0.42413	-0.166767	P06737	P06737	Glycogen phosphorylase, liver form	PYGL	yes		24.319	24.1897	24.2638	24.3932	24.2429	24.6521	24.2403	24.0706	24.4769				12	9	9	15.7	12.4	12.4	97.147	0	21.52	167250000	39
	0.0409109	0.0361602		0.188689	-0.145089	P06744;CON__Q3ZBD7;Q8N196	P06744	Glucose-6-phosphate isomerase	GPI			30.1009	30.318	30.4539	29.8874	30.8546	30.2392	30.3402	30.0716	30.1341				25	25	25	53.6	53.6	53.6	63.146	0	306.49	11171000000	289
	0.806159	-0.383583		0.591541	0.290759	P06753	P06753	Tropomyosin alpha-3 chain	TPM3			27.4824	27.3719	27.5906	26.9316	27.5168	26.8459	27.3881	27.2824	27.496				15	7	7	36.1	18.9	18.9	32.95	0	28.318	1361900000	60
	0.719107	1.37884		1.01974	-0.220839	P06858	P06858	Lipoprotein lipase	LPL			24.4227	21.8138	24.4564	24.8407	24.9775	25.0113	24.5534	24.8448	24.7688				6	6	6	16.6	16.6	16.6	53.162	0	19.267	213480000	32
	0.11179	0.10477		0.239227	-0.191734	P07195	P07195	L-lactate dehydrogenase B chain	LDHB			30.5658	30.932	31.0481	30.6161	31.5661	30.6781	30.9087	30.6693	30.707				16	15	15	44.3	40.7	40.7	36.638	0	139.93	17486000000	204
	0.330028	-0.219675		0.0333646	-0.0283152	P07237	P07237	Protein disulfide-isomerase	P4HB			29.7001	29.9038	29.9962	29.2014	30.101	29.6387	29.853	29.4479	29.5553				25	25	25	47.8	47.8	47.8	57.116	0	190.5	7106000000	221
	0.67423	0.832775		0.0886659	-0.0427977	P07384	P07384	Calpain-1 catalytic subunit	CAPN1			23.7345	24.8093	22.8928	24.6621	24.7795	24.4934	24.9024	24.4601	24.444				6	6	6	9.9	9.9	9.9	81.889	0	19.301	183700000	32
	1.29492	-0.238356		3.58965	0.436757	P07437;A6NNZ2;CON__ENSEMBL:ENSBTAP00000025008;Q9H4B7	P07437	Tubulin beta chain	TUBB			31.5266	31.3243	31.251	31.1731	31.0849	31.1288	31.5172	31.5786	31.6012				26	6	5	62.8	19.6	16.2	49.67	0	139.44	26485000000	173
	0.106757	0.102022		0.524501	-0.389254	P07737;CON__P02584	P07737	Profilin-1	PFN1			30.1173	30.4362	30.6779	30.1274	31.113	30.297	30.3518	29.9575	30.0603				12	12	12	73.6	73.6	73.6	15.054	0	102.73	12437000000	185
	0.359181	0.22358		0.428451	-0.280495	P07741	P07741	Adenine phosphoribosyltransferase	APRT			25.823	25.8302	25.7805	25.6796	26.5388	25.886	25.9659	25.6624	25.6347				7	7	7	52.2	52.2	52.2	19.608	0	20.463	495880000	35
	0.266626	0.156948		0.0430087	-0.0277246	P07900;Q14568;Q58FG0;Q58FG1	P07900	Heat shock protein HSP 90-alpha	HSP90AA1			30.4943	30.8648	30.7056	30.4774	31.2024	30.8557	30.9327	30.8189	30.7008				45	28	28	50.8	33.6	33.6	84.659	0	258.73	15302000000	359
	1.03397	-0.340249		0.507208	-0.353156	P07910;P0DMR1;O60812;B7ZW38;B2RXH8	P07910;P0DMR1;O60812;B7ZW38;B2RXH8	Heterogeneous nuclear ribonucleoproteins C1/C2;Heterogeneous nuclear ribonucleoprotein C-like 4;Heterogeneous nuclear ribonucleoprotein C-like 1;Heterogeneous nuclear ribonucleoprotein C-like 3;Heterogeneous nuclear ribonucleoprotein C-like 2	HNRNPC;HNRNPCL4;HNRNPCL1;HNRNPCL3;HNRNPCL2			27.3654	27.321	27.7218	27.301	27.0084	27.0781	26.4756	27.3593	26.4931				8	8	8	26.5	26.5	26.5	33.67	0	33.044	1218100000	70
	0.0222643	-0.0158278		0.00371284	0.0025266	P07954	P07954	Fumarate hydratase, mitochondrial	FH			27.267	27.4763	27.133	26.9419	27.6783	27.2085	27.3906	27.2385	27.2073				16	16	16	35.3	35.3	35.3	54.636	0	86.048	1372200000	105
	0.475589	-0.278121		0.141469	0.0980892	P08133	P08133	Annexin A6	ANXA6			26.4372	26.2203	26.342	25.6247	26.476	26.0645	26.2474	26.0058	26.2063				17	17	17	29.3	29.3	29.3	75.872	0	57.387	615770000	89
	1.03211	-0.262652		0.076234	0.0312443	P08237	P08237	ATP-dependent 6-phosphofructokinase, muscle type	PFKM	yes		26.0315	26.1761	26.124	25.7086	26.069	25.766	25.9728	25.6971	25.9674				16	13	13	23.5	20	20	85.182	0	37.075	520120000	58
	0.331518	0.139483		0.18385	-0.0676727	P08238;Q58FF7	P08238	Heat shock protein HSP 90-beta	HSP90AB1			32.3994	32.7487	32.7075	32.5236	32.987	32.7634	32.7748	32.6537	32.6425				50	50	26	56.9	56.9	31.8	83.263	0	323.31	57855000000	708
	0.525478	-0.14912		0.0501871	0.0180575	P08243	P08243	Asparagine synthetase [glutamine-hydrolyzing]	ASNS	yes		26.6755	26.8405	26.8241	26.4581	26.8441	26.5905	26.6102	26.747	26.5896				15	15	15	30.8	30.8	30.8	64.369	0	43.307	905790000	96
	0.762561	-0.490859		0.691121	-1.29208	P08670;P17661;P41219;Q16352;P07196	P08670	Vimentin	VIM			28.4283	28.5787	29.3102	28.5099	28.1298	28.2051	25.556	28.4757	26.9367				31	28	27	68.5	65	63.1	53.651	0	111.58	2529200000	163
	1.01416	-0.462743		0.105336	0.0541159	P08708	P08708	40S ribosomal protein S17	RPS17			26.8874	27.2665	27.0378	26.2847	26.9207	26.598	26.6999	26.6486	26.6174				7	7	7	57	57	57	15.55	0	56.458	971680000	60
	0.0891662	0.0774301		0.175268	-0.146623	P08758	P08758	Annexin A5	ANXA5			28.0579	28.2949	28.4011	27.8933	28.8827	28.2102	28.4304	28.0402	28.0757				17	17	17	46.9	46.9	46.9	35.936	0	108.86	2655400000	134
	2.45548	-0.223701		1.0031	0.0791492	P08865	P08865	40S ribosomal protein SA	RPSA			30.7195	30.784	30.8176	30.5687	30.5752	30.5061	30.6885	30.5969	30.602				14	14	14	62.4	62.4	62.4	32.854	0	247.93	14866000000	229
	0.281821	-0.288187		0.787457	-0.736479	P09132	P09132	Signal recognition particle 19 kDa protein	SRP19			23.2597	23.3644	23.1851	22.7719	23.7703	22.4025	22.4719	21.9917	22.2716				2	2	2	11.1	11.1	11.1	16.156	0	13.833	51918000	15
	1.26123	-0.18133		0.0355405	0.0159016	P09382	P09382	Galectin-1	LGALS1			28.1796	28.0405	28.1539	27.9903	28.0006	27.8391	28.1139	27.6753	28.0885				7	7	7	64.4	64.4	64.4	14.716	0	67.333	2213000000	73
	0.678911	-2.18119		0.334816	1.17409	P09429;B2RPK0;P23497	P09429	High mobility group protein B1	HMGB1			27.3625	27.9409	28.262	22.8254	27.4143	26.7822	27.1306	26.5244	26.8891				10	10	9	43.7	43.7	38.1	24.893	0	36.933	1177400000	57
	0.453279	1.07025		0.39551	-0.2384	P09525	P09525	Annexin A4	ANXA4			25.1735	25.2873	22.2704	24.8741	25.7234	25.3444	25.1871	24.9548	25.0849				9	9	9	28.5	28.5	28.5	35.882	0	27.663	287060000	42
	0.262066	0.136871		0.207353	-0.114288	P09622	P09622	Dihydrolipoyl dehydrogenase, mitochondrial	DLD	yes		26.7465	26.8988	26.9142	26.6196	27.3116	27.0389	27.0076	26.8526	26.7671				13	13	13	32.4	32.4	32.4	54.177	0	42.579	1072300000	97
	0.713221	-0.22246		0.495877	-0.245472	P09651;Q32P51	P09651;Q32P51	Heterogeneous nuclear ribonucleoprotein A1;Heterogeneous nuclear ribonucleoprotein A1, N-terminally processed;Heterogeneous nuclear ribonucleoprotein A1-like 2	HNRNPA1;HNRNPA1L2			28.5087	28.5212	28.8332	28.559	28.2299	28.4067	27.9817	28.5402	27.9374				16	16	16	45.4	45.4	45.4	38.746	0	94.055	3084800000	149
	0.331817	0.104318		0.104609	0.0312697	P09661	P09661	U2 small nuclear ribonucleoprotein A	SNRPA1			27.4364	27.1821	27.2823	27.5792	27.2121	27.4225	27.4178	27.4202	27.4695				11	11	11	35.3	35.3	35.3	28.415	0	55.871	1416500000	68
	0.207886	0.270363		0.497475	-0.424789	P09874	P09874	Poly [ADP-ribose] polymerase 1	PARP1			24.2667	24.3179	22.8351	23.9182	24.3365	23.9761	24.1375	22.975	23.844				6	6	6	6.6	6.6	6.6	113.08	0	14.452	110870000	22
	0.742693	1.7608		0.153403	0.4496	P09960	P09960	Leukotriene A-4 hydrolase	LTA4H			22.9824	22.9288	22.7081	22.4894	25.9887	25.4236	25.1541	24.7945	25.3019				10	10	10	20.9	20.9	20.9	69.284	0	26.319	243640000	33
	0.685295	-0.458112		0.448345	-0.256215	P0CAP2;Q9BZD3	P0CAP2;Q9BZD3	DNA-directed RNA polymerase II subunit GRINL1A;Putative GRINL1B complex locus protein 2	POLR2M;GCOM2			23.2081	23.831	24.2116	23.2877	23.4385	23.1502	22.7713	23.4969	22.8396				3	3	3	10.1	10.1	10.1	41.739	0	5.2357	39207000	10
	0.809109	0.280774		0.10233	0.0408198	P0CW18	P0CW18	Serine protease 56	PRSS56			29.0509	29.0631	28.821	29.3938	28.9794	29.4042	29.24	29.3125	29.3473				23	23	23	48.4	48.4	48.4	64.596	0	157.65	5012400000	187
	0.489512	-0.472406		0.00705881	0.00888761	P0DN76;Q01081;Q8WU68	P0DN76;Q01081	Splicing factor U2AF 35 kDa subunit	U2AF1			25.4411	24.7502	24.529	23.7995	24.7147	24.7889	24.5876	24.8109	23.9313				4	4	4	20	20	20	27.872	0	14.481	209110000	19
	1.20929	-0.472663		0.683692	0.199495	P0DN79;P35520	P0DN79;P35520	Cystathionine beta-synthase	CBS			31.0013	30.6816	30.5748	30.4578	30.023	30.359	30.5136	30.4633	30.4613				29	29	29	64.8	64.8	64.8	60.586	0	245.35	12739000000	283
	0.744805	-0.230537		0.50488	0.174761	P11172	P11172	Uridine 5-monophosphate synthase;Orotate phosphoribosyltransferase;Orotidine 5-phosphate decarboxylase	UMPS			26.5039	26.5354	26.4285	26.0622	26.526	26.188	26.3978	26.5528	26.3499				13	13	13	32.5	32.5	32.5	52.221	0	36.622	714160000	77
	0.596947	0.14551		0.914421	0.246507	P11216;P11217	P11216	Glycogen phosphorylase, brain form	PYGB			25.6329	25.7562	25.8415	25.8791	25.7372	26.0509	26.2002	26.2437	25.9628				15	15	12	20.3	20.3	17	96.695	0	38.609	530540000	61
	0.467873	1.02308		0.0272118	-0.0133464	P11279	P11279	Lysosome-associated membrane glycoprotein 1	LAMP1			22.8069	25.6678	25.5357	25.4044	25.9657	25.7095	25.7347	25.6471	25.6578				5	5	5	10.3	10.3	10.3	44.882	0	11.043	399140000	32
	0.0578327	-0.0487378		0.0940281	-0.0707836	P11310	P11310	Medium-chain specific acyl-CoA dehydrogenase, mitochondrial	ACADM			26.8593	27.1822	26.8013	26.425	27.3465	26.9251	26.8866	26.7607	26.837				15	15	15	34.2	34.2	34.2	46.588	0	83.172	1029900000	90
	0.402626	-0.512934		0.612528	0.726494	P11498	P11498	Pyruvate carboxylase, mitochondrial	PC			24.1796	24.0598	24.3857	24.0948	22.6431	24.3484	24.4901	24.3892	24.3865				9	9	9	11.5	11.5	11.5	129.63	0	22.955	155790000	29
	0.190448	0.180387		0.123291	-0.12098	P11766	P11766	Alcohol dehydrogenase class-3	ADH5			25.1571	25.299	25.3684	24.8673	26.1008	25.3975	25.3638	25.2707	25.3681				7	7	7	21.9	21.9	21.9	39.724	0	24.017	352650000	35
	2.00935	0.221596		1.03718	0.149907	P11940;Q9H361;Q4VXU2;Q96DU9	P11940	Polyadenylate-binding protein 1	PABPC1			28.9237	28.9537	29.049	29.2528	29.1534	29.1849	29.4573	29.3376	29.2459				29	29	19	50.6	50.6	32.7	70.67	0	195.32	5415900000	239
	0.121424	0.0734628		0.225828	-0.13201	P12004	P12004	Proliferating cell nuclear antigen	PCNA			28.132	28.4259	28.3343	28.1279	28.7742	28.2105	28.4373	28.1989	28.0804				13	13	13	64	64	64	28.768	0	67.933	2687500000	93
	0.502422	0.211625		0.217394	0.122054	P12081;P49590	P12081	Histidine--tRNA ligase, cytoplasmic	HARS			24.9674	25.3348	25.1537	25.1843	25.6626	25.2438	25.786	25.4226	25.2484				10	10	10	22.8	22.8	22.8	57.41	0	36.807	350080000	49
	1.22292	-0.369075		0.371713	-0.101904	P12268	P12268	Inosine-5-monophosphate dehydrogenase 2	IMPDH2			28.32	28.5787	28.6545	27.9585	28.2931	28.1943	28.0862	27.933	28.121				19	19	18	45.1	45.1	43.6	55.804	0	118.18	2574300000	147
	0.12	-0.0976804		0.133526	-0.101431	P12277	P12277	Creatine kinase B-type	CKB	yes		27.2483	27.3225	27.6042	26.8726	27.8142	27.1952	27.2789	27.1661	27.1326				12	12	12	48	48	48	42.644	0	95.647	1334000000	105
	0.877354	-0.15339		0.839539	0.17852	P12955	P12955	Xaa-Pro dipeptidase	PEPD			25.5316	25.5179	25.6281	25.5119	25.2642	25.4413	25.4629	25.6016	25.6885				10	10	10	21.5	21.5	21.5	54.548	0	22.284	391550000	34
	0.952702	0.15269		0.144241	0.0323836	P13010	P13010	X-ray repair cross-complementing protein 5	XRCC5			28.2804	28.3946	28.2269	28.3915	28.4025	28.566	28.5029	28.5823	28.3719				27	27	27	45.6	45.6	45.6	82.704	0	168.79	2952200000	217
	0.912038	-0.35848		0.0551747	-0.0266132	P13489	P13489	Ribonuclease inhibitor	RNH1			26.8721	26.6996	27.0061	26.2964	26.8176	26.3884	26.4008	26.5514	26.4703				14	14	14	43.4	43.4	43.4	49.973	0	62.821	842570000	88
	0.37253	-0.0448608		0.570517	0.0605443	P13639	P13639	Elongation factor 2	EEF2			32.7579	32.8443	32.7674	32.6782	32.8236	32.7333	32.7714	32.8021	32.8431				49	49	48	59.7	59.7	58.5	95.337	0	323.31	67556000000	839
	0.421688	-0.183008		0.00664871	-0.00398827	P13667	P13667	Protein disulfide-isomerase A4	PDIA4			27.185	27.1907	27.344	26.7335	27.3458	27.0913	27.2182	26.9361	27.0044				24	24	24	36.7	36.7	36.7	72.932	0	78.766	1245100000	136
	0.832084	1.79697		0.121038	-0.109822	P13693;Q56UQ5	P13693	Translationally-controlled tumor protein	TPT1			22.4785	25.7356	23.8178	25.2876	26.4224	25.7129	25.7123	25.6953	25.6858				7	7	7	41.3	41.3	41.3	19.595	0	19.939	424400000	27
	0.389617	-0.114484		0.587896	0.128934	P13797;P13796;Q14651	P13797	Plastin-3	PLS3			30.0711	29.8175	29.8565	29.9485	29.6218	29.8314	29.9528	29.9488	29.8869				32	32	32	57.9	57.9	57.9	70.81	0	256.08	8697400000	336
	0.0306034	0.031374		0.376606	-0.305962	P13804	P13804	Electron transfer flavoprotein subunit alpha, mitochondrial	ETFA			25.3096	25.6088	25.6075	25.0391	26.1641	25.4167	25.3984	25.1736	25.1301				9	9	9	38.1	38.1	38.1	35.079	0	20.807	361870000	37
	0.515505	0.404441		0.0651335	0.0173779	Q5VT79;P13928	Q5VT79;P13928	Annexin A8-like protein 2;Annexin A8	ANXA8L2;ANXA8			24.058	23.6545	22.9158	23.9369	24.093	23.8117	23.8762	23.9952	24.0222				6	6	6	20.5	20.5	20.5	36.879	0	13.932	122130000	27
	0.703749	-0.300879		0.0491272	0.0187174	P14174	P14174	Macrophage migration inhibitory factor	MIF			33.5629	33.2949	32.9866	33.1221	33.0361	32.7835	33.1158	33.0415	32.8406				5	5	5	40	40	40	12.476	0	40.816	87354000000	179
	0.0691971	-0.0492242		0.191379	-0.11731	P14314	P14314	Glucosidase 2 subunit beta	PRKCSH			25.1765	25.5378	25.7079	25.0853	25.7538	25.4355	25.5719	25.2098	25.1408				7	7	7	14.4	14.4	14.4	59.425	0	28.213	367540000	44
	0.072053	-0.0653636		0.327538	-0.260522	P14324	P14324	Farnesyl pyrophosphate synthase	FDPS			26.2283	26.3651	26.3563	25.8447	26.8708	26.0382	25.8637	26.1622	25.9462				8	8	8	23.6	23.6	23.6	48.275	0	33.903	685470000	48
	0.195864	-0.129032		0.0854385	-0.0613562	P14618;P30613	P14618	Pyruvate kinase PKM	PKM	yes		31.8002	32.0375	32.0374	31.497	32.2964	31.6946	31.9171	31.627	31.7598				39	39	39	72.7	72.7	72.7	57.936	0	323.31	34059000000	594
	0.234433	-0.142227		0.199267	-0.115515	P14625;Q58FF3	P14625	Endoplasmin	HSP90B1			30.4411	30.7306	30.7488	30.1021	30.8481	30.5437	30.4798	30.2935	30.374				49	47	47	55.4	53.7	53.7	92.468	0	258.31	12696000000	405
	2.12579	0.164278		0.534766	-0.18246	P63162;P14678	P63162;P14678	Small nuclear ribonucleoprotein-associated protein N;Small nuclear ribonucleoprotein-associated proteins B and B	SNRPN;SNRPB			24.9003	24.9539	24.851	25.0658	25.0419	25.0904	24.7914	25.1765	24.6828				3	3	3	9.2	9.2	9.2	24.614	0	5.1605	262240000	19
	1.19916	0.359624		0.350102	0.075983	P14735	P14735	Insulin-degrading enzyme	IDE			26.5961	26.4978	26.2124	26.8771	26.6321	26.8758	26.8806	26.9325	26.8				20	20	20	24.5	24.5	24.5	117.97	0	47.114	929250000	100
	0.813614	0.813315		0.0927924	-0.119455	P14866	P14866	Heterogeneous nuclear ribonucleoprotein L	HNRNPL	yes		25.4839	25.0141	25.9882	26.8409	25.6039	26.4813	25.8392	26.733	25.9954				13	13	12	30.7	30.7	29.5	64.132	0	36.877	600990000	55
	0.188002	0.265202		0.865412	0.575063	P14923;P35222	P14923	Junction plakoglobin	JUP			23.5896	24.7864	23.2674	24.341	23.5981	24.4999	24.9161	24.4614	24.7867				8	8	8	11.9	11.9	11.9	81.744	0	13.977	164580000	22
	0.448609	1.11194		0.286973	-0.231649	P15121;C9JRZ8	P15121	Aldose reductase	AKR1B1			23.4088	26.6741	26.3757	26.3496	27.0485	26.3963	26.6839	25.9072	26.5084				9	9	9	41.5	41.5	41.5	35.853	0	19.634	696730000	40
	1.83406	-0.312321		0.896702	0.169527	P15170	P15170	Eukaryotic peptide chain release factor GTP-binding subunit ERF3A	GSPT1			29.6326	29.5529	29.5382	29.3359	29.1224	29.3284	29.4143	29.3488	29.5322				27	27	14	54.3	54.3	30.1	55.755	0	152.59	6036300000	258
	0.032814	-0.0251713		0.139101	-0.0742976	P15311	P15311	Ezrin	EZR			28.272	28.8884	28.6138	28.2737	28.9163	28.5086	28.615	28.4308	28.43				34	23	21	52.2	38.2	36.9	69.412	0	80.075	3188100000	153
	0.667252	1.32252		0.260208	-0.246956	P15559	P15559	NAD(P)H dehydrogenase [quinone] 1	NQO1			23.0866	24.2681	25.9439	25.2818	26.4327	25.5518	25.7704	25.2547	25.5004				8	8	8	28.5	28.5	28.5	30.867	0	22.343	377810000	41
	0.177104	-0.0322482		0.505802	0.0327295	P15880	P15880	40S ribosomal protein S2	RPS2			29.7898	30.0266	29.8968	29.8901	29.8686	29.8577	29.9147	29.9453	29.8545				12	12	12	41.3	41.3	41.3	31.324	0	60.157	8285500000	142
	0.668195	-0.267328		0.747673	0.247103	P15924	P15924	Desmoplakin	DSP			32.6815	32.4058	32.3609	32.4613	31.9398	32.2451	32.4398	32.4808	32.4669				196	196	196	62.6	62.6	62.6	331.77	0	323.31	47305000000	1670
	0.866469	-1.3109		0.029394	0.0688941	P16083	P16083	Ribosyldihydronicotinamide dehydrogenase [quinone]	NQO2			24.7349	24.8086	24.8423	22.8818	24.886	22.6853	23.8583	23.9588	22.8427				5	5	5	32	32	32	25.918	0	22.015	137870000	21
	2.30287	0.180315		0.166823	-0.0531082	P16152	P16152	Carbonyl reductase [NADPH] 1	CBR1			28.2333	28.1766	28.1956	28.3928	28.4237	28.3301	28.5242	28.1202	28.3428				17	17	15	75.5	75.5	65	30.375	0	161.75	2885500000	155
	0.976385	1.48438		0.104956	-0.180354	P17174	P17174	Aspartate aminotransferase, cytoplasmic	GOT1			24.0273	25.4154	23.9644	25.2772	27.0035	25.5796	26.396	25.3652	25.558				11	11	11	36.8	36.8	36.8	46.247	0	50.675	440660000	51
	0.901359	-0.393655		0.751606	0.277281	P17812	P17812	CTP synthase 1	CTPS1			31.9942	31.6313	31.6219	31.6029	31.0486	31.4149	31.5785	31.5927	31.7271				35	35	33	66.3	66.3	64	66.69	0	250.79	27030000000	441
	1.02811	0.33772		0.248402	-0.0937087	P17844	P17844	Probable ATP-dependent RNA helicase DDX5	DDX5			28.2853	27.913	28.1949	28.6399	28.275	28.4915	28.3426	28.5715	28.2112				22	21	14	36.3	34.5	24.1	69.147	0	66.895	2826000000	144
	0.117929	0.515029		0.219592	0.598286	P17931	P17931	Galectin-3	LGALS3			22.638	26.0395	26.3636	23.4353	26.7656	26.3854	26.2646	26.2663	25.8502				5	5	5	19.6	19.6	19.6	26.152	0	11.572	568560000	23
	0.720532	0.175419		0.569798	-0.176405	P18077	P18077	60S ribosomal protein L35a	RPL35A			28.4663	28.6566	28.5561	28.7541	28.5586	28.8925	28.441	28.7529	28.4821				6	6	6	29.1	29.1	29.1	12.538	0	12.487	3392100000	42
	0.204357	0.101514		0.429473	-0.156913	P18085	P18085	ADP-ribosylation factor 4	ARF4			27.4472	27.5767	27.9126	27.6187	28.012	27.6103	27.7369	27.4505	27.5829				10	10	5	57.2	57.2	27.2	20.511	0	100.88	2027200000	104
	1.54445	-0.333193		0.220174	-0.0609105	P18621	P18621	60S ribosomal protein L17	RPL17			28.2237	28.4332	28.3067	27.8312	28.0755	28.0573	28.0475	27.9409	27.7929				9	9	9	47.3	47.3	47.3	21.397	0	47.328	2381700000	111
	0.0964449	0.0906766		0.338327	-0.281188	P18669;P15259;Q8N0Y7	P18669	Phosphoglycerate mutase 1	PGAM1	yes		29.24	29.4586	29.5601	29.0916	30.1454	29.2937	29.4615	29.0917	29.134				14	14	14	59.8	59.8	59.8	28.804	0	130.3	5917400000	166
	0.0681486	0.10962		0.352375	0.272015	P19623	P19623	Spermidine synthase	SRM			24.3206	22.7477	23.8303	23.1401	24.2065	23.8808	24.1296	23.9697	23.9442				4	4	4	12.9	12.9	12.9	33.824	0	8.1497	103530000	18
	0.148613	0.231796		0.379779	0.461426	P20020;P23634;Q16720;Q01814	P20020;P23634	Plasma membrane calcium-transporting ATPase 1;Plasma membrane calcium-transporting ATPase 4	ATP2B1;ATP2B4			22.8346	23.8368	23.2969	23.3485	22.8041	24.5112	23.9392	23.9253	24.1835				9	9	9	9.7	9.7	9.7	138.75	0	19.788	76189000	23
	0.0960414	-0.0260582		0.824239	-0.184509	P20042	P20042	Eukaryotic translation initiation factor 2 subunit 2	EIF2S2	yes		26.6705	26.599	26.5552	26.4057	26.6315	26.7094	26.4554	26.4388	26.2988				11	11	11	37.2	37.2	37.2	38.388	0	38.684	765680000	65
	0.108772	-0.0646127		0.113986	-0.0665417	P20073	P20073	Annexin A7	ANXA7			25.9715	26.1285	26.084	25.6423	26.3677	25.9803	25.9712	25.869	25.9504				10	10	10	23.2	23.2	23.2	52.739	0	29.084	541870000	57
	0.930471	-0.234785		0.536588	0.17012	P20810	P20810	Calpastatin	CAST			26.6553	26.4979	26.6477	26.4069	26.1644	26.5253	26.5322	26.3798	26.6948				15	15	15	25.4	25.4	25.4	76.572	0	73.648	800510000	87
	1.03258	-0.245408		0.838975	0.197514	P21266;P46439;P28161	P21266	Glutathione S-transferase Mu 3	GSTM3			30.8991	30.7694	30.8186	30.7794	30.4199	30.5516	30.7996	30.7222	30.8216				20	20	20	67.1	67.1	67.1	26.559	0	93.691	15089000000	238
	1.24878	-0.432243		0.178309	0.0697803	P21281;P15313	P21281	V-type proton ATPase subunit B, brain isoform	ATP6V1B2			25.7022	25.2918	25.5631	24.885	25.1162	25.2592	25.2405	24.9553	25.2739				6	6	6	15.3	15.3	15.3	56.5	0	32.96	330040000	29
	0.408248	0.229532		1.3893	0.427883	P21291	P21291	Cysteine and glycine-rich protein 1	CSRP1			27.9024	28.5018	28.4596	28.7073	28.2439	28.6012	28.9844	28.8831	28.9686				10	10	10	64.8	64.8	64.8	20.567	0	157.29	3487400000	102
	0.0976309	-0.130925		0.0462877	-0.0636826	P21399	P21399	Cytoplasmic aconitate hydratase	ACO1			23.8926	24.1657	24.3885	23.1861	24.7677	24.1003	24.1456	23.7775	23.9399				7	7	7	10.2	10.2	10.2	98.398	0	15.243	135970000	33
	0.0853365	-0.0450795		0.123067	0.0708447	P21964	P21964	Catechol O-methyltransferase	COMT			24.3279	24.6815	24.7471	24.2714	24.6668	24.6831	24.7777	24.2879	24.7681				8	8	8	45	45	45	30.037	0	34.022	205260000	40
	1.24539	-0.390337		0.672536	0.148207	P22061	P22061	Protein-L-isoaspartate(D-aspartate) O-methyltransferase	PCMT1			29.2046	28.7033	28.9236	28.6005	28.5429	28.517	28.6782	28.5468	28.8801				14	14	14	66.1	66.1	66.1	24.636	0	123.8	3910500000	127
	1.06974	-0.319529		0.587895	-0.152988	P22234	P22234	Multifunctional protein ADE2;Phosphoribosylaminoimidazole-succinocarboxamide synthase;Phosphoribosylaminoimidazole carboxylase	PAICS			29.1647	29.402	29.1625	28.7558	29.1455	28.8693	28.791	28.7583	28.7623				22	22	22	53.9	53.9	53.9	47.079	0	138.03	4529000000	198
	0.412767	-0.0674369		0.170231	0.0312799	P22314	P22314	Ubiquitin-like modifier-activating enzyme 1	UBA1			30.1055	30.1826	30.1181	29.9456	30.1683	30.0899	30.0786	30.0723	30.1467				35	35	35	40.9	40.9	40.9	117.85	0	259.9	9399900000	337
	1.08058	-0.352122		0.22196	-0.0912355	P22392;O60361	P22392;O60361	Nucleoside diphosphate kinase B;Putative nucleoside diphosphate kinase	NME2;NME2P1			30.84	30.8947	31.0146	30.3851	30.8498	30.4582	30.5978	30.3553	30.4663				13	13	7	79.6	79.6	48.7	17.298	0	58.687	15627000000	151
	1.26161	-0.428005		0.547771	-0.396491	P22626	P22626	Heterogeneous nuclear ribonucleoproteins A2/B1	HNRNPA2B1			28.6522	28.6444	29.0625	28.5153	28.2609	28.2989	27.476	28.5389	27.8707				20	20	20	53.3	53.3	53.3	37.429	0	103.06	3001100000	174
	0.682404	-0.429894		0.927355	0.720027	P22694	P22694	cAMP-dependent protein kinase catalytic subunit beta	PRKACB			23.6912	23.6187	23.4846	23.6785	23.1127	22.7135	24.3195	23.8156	23.5298				7	7	2	21.4	21.4	10.3	40.622	0	13.263	99263000	24
	0.144174	-0.0876052		0.284304	-0.15604	P23284	P23284	Peptidyl-prolyl cis-trans isomerase B	PPIB			28.865	29.2356	29.2383	28.7213	29.3702	28.9845	29.0998	28.7778	28.7304				14	14	14	55.1	55.1	55.1	23.742	0	62.798	4530500000	139
	0.222738	-0.126263		0.508602	-0.253164	P23381	P23381	Tryptophan--tRNA ligase, cytoplasmic;T1-TrpRS;T2-TrpRS	WARS			26.3404	26.5122	26.5124	25.98	26.7171	26.2891	26.1184	25.99	26.1183				12	12	12	34	34	34	53.165	0	53.939	658520000	72
	1.07989	0.192242		0.204817	-0.0148964	P23396	P23396	40S ribosomal protein S3	RPS3			30.4866	30.7534	30.5663	30.7437	30.8016	30.8378	30.7903	30.779	30.769				20	20	20	78.6	78.6	78.6	26.688	0	119.64	15304000000	234
	0.878965	-0.223168		0.340815	0.0794182	P23526	P23526	Adenosylhomocysteinase	AHCY			30.2197	29.9185	30.0161	29.6971	29.9675	29.8203	30.0136	29.8211	29.8885				23	23	23	47.7	47.7	47.7	47.716	0	195.03	8453400000	198
	0.65974	0.0811907		0.195289	0.049085	P23528;Q9Y281	P23528	Cofilin-1	CFL1			32.0821	31.9462	32.0437	32.1819	32.0663	32.0673	32.2687	31.9799	32.2142				17	17	17	74.7	74.7	74.7	18.502	0	323.31	38063000000	277
	0.340473	-0.164715		0.0415536	-0.0179431	P23588	P23588	Eukaryotic translation initiation factor 4B	EIF4B			26.7296	27.1309	27.3405	26.7689	27.0708	26.8673	27.1099	26.8264	26.7169				15	15	15	27.2	27.2	27.2	69.15	0	54.002	1047000000	80
	0.144229	0.139495		0.0672969	-0.0620295	P23919	P23919	Thymidylate kinase	DTYMK			24.0131	24.2742	24.6772	24.1772	25.0659	24.1398	24.429	24.1973	24.5706				9	9	9	42	42	42	23.819	0	16.529	165430000	32
	1.4012	0.469557		0.630229	0.200133	P23921	P23921	Ribonucleoside-diphosphate reductase large subunit	RRM1			30.544	30.329	30.3141	31.1024	30.6264	30.867	31.0303	31.0213	31.1445				39	39	39	54.9	54.9	54.9	90.069	0	323.31	16454000000	496
	0.871671	-0.298985		0.125352	0.0644468	P24534	P24534	Elongation factor 1-beta	EEF1B2			26.8697	26.7518	26.8916	26.3553	26.8439	26.417	26.8207	26.4937	26.495				5	5	5	38.7	38.7	38.7	24.763	0	44.681	853950000	42
	0.37558	0.11273		0.0912844	-0.0302931	P24666	P24666	Low molecular weight phosphotyrosine protein phosphatase	ACP1			25.9897	25.8094	26.1208	25.9726	26.2587	26.0267	25.949	26.0076	26.2106				7	7	7	46.2	46.2	46.2	18.042	0	27.206	582330000	45
	0.135831	-0.111656		0.147799	-0.117476	P24752	P24752	Acetyl-CoA acetyltransferase, mitochondrial	ACAT1			26.3541	26.5353	26.8394	26.1239	26.9938	26.2761	26.5481	26.1186	26.3747				9	9	9	28.1	28.1	28.1	45.199	0	59.453	776830000	58
	0.333293	-0.113825		0.993051	0.29195	P25205	P25205	DNA replication licensing factor MCM3	MCM3			28.6389	28.3498	28.3931	28.5003	28.1378	28.4023	28.4763	28.6745	28.7654				32	32	32	41.7	41.7	41.7	90.98	0	124.42	3191500000	228
	0.649973	0.315278		0.40963	-0.0967121	P25398	P25398	40S ribosomal protein S12	RPS12			27.822	28.2991	28.4835	28.3296	28.572	28.6487	28.4636	28.3668	28.4298				8	8	8	54.5	54.5	54.5	14.515	0	44.904	2859700000	62
	1.24402	-0.497472		0.344553	-0.134812	P25685	P25685	DnaJ homolog subfamily B member 1	DNAJB1			24.7457	24.8725	25.1221	24.2789	24.719	24.25	24.2738	24.1864	24.3832				7	6	6	22.9	19.4	19.4	38.044	0	11.575	197380000	34
	0.950707	-0.413281		0.141372	0.0709089	P25705	P25705	ATP synthase subunit alpha, mitochondrial	ATP5A1			27.5023	27.8554	28.0731	27.2208	27.3513	27.6189	27.1832	27.5704	27.6502				19	19	19	38.9	38.9	38.9	59.75	0	78.458	1643100000	140
	0.000565402	-0.000413895		0.0374267	-0.0237083	P26038	P26038	Moesin	MSN			29.0639	29.4864	29.4277	28.9921	29.6794	29.3052	29.4647	29.209	29.2319				38	38	26	61.7	61.7	45.1	67.819	0	127.13	5722900000	234
	0.651325	-0.0238819		0.343506	-0.0704823	P26196	P26196	Probable ATP-dependent RNA helicase DDX6	DDX6			25.9146	25.9167	25.906	25.8577	25.895	25.9129	25.9749	25.7887	25.6905				10	10	10	30.6	30.6	30.6	54.416	0	42.294	540460000	60
	0.569247	-0.28855		0.177056	0.0465921	P26368	P26368	Splicing factor U2AF 65 kDa subunit	U2AF2			25.7144	25.0813	25.0941	24.8846	25.1696	24.97	24.9632	25.1479	25.0529				7	7	7	20	20	20	53.5	0	31.586	302170000	42
	0.779034	0.394837		0.276237	-0.131861	P26373	P26373	60S ribosomal protein L13	RPL13	yes		28.3756	29.0311	29.0273	29.2585	29.041	29.3189	29.3685	28.7723	29.0821				8	8	8	39.3	39.3	39.3	24.261	0	69.143	4738500000	68
	1.04561	-0.48845		0.107018	0.0700474	P26447	P26447	Protein S100-A4	S100A4			28.6674	28.5493	28.7852	27.9925	28.5953	27.9487	28.4199	28.0412	28.2855				4	4	4	36.6	36.6	36.6	11.728	0	10.303	2870500000	41
	0.039343	0.0154336		0.0868259	-0.0404491	P26599	P26599	Polypyrimidine tract-binding protein 1	PTBP1			28.0305	27.8237	27.8663	28.0856	27.6944	27.9867	27.8657	28.091	27.6887				14	14	11	36.9	36.9	32.2	57.221	0	84.189	2070500000	100
	0.351519	0.137293		0.292464	-0.123977	P26639	P26639	Threonine--tRNA ligase, cytoplasmic	TARS			28.8713	29.0005	28.9818	28.822	29.3661	29.0773	29.0932	28.9427	28.8577				37	37	33	54.8	54.8	49	83.434	0	199.27	4653400000	274
	0.481154	-0.164959		0.346082	-0.118254	P26640	P26640	Valine--tRNA ligase	VARS			26.3643	26.6109	26.6713	26.165	26.558	26.4286	26.3927	26.2912	26.1129				17	17	17	19.1	19.1	19.1	140.47	0	66.242	721110000	77
	1.02258	-0.357452		0.157823	0.0696138	P26641	P26641	Elongation factor 1-gamma	EEF1G	yes		29.697	29.8667	29.8285	29.1777	29.717	29.4251	29.6191	29.4657	29.4439				19	19	19	38.9	38.9	38.9	50.118	0	67.636	6579200000	174
	0.411098	0.13856		0.298555	-0.104596	P27348	P27348	14-3-3 protein theta	YWHAQ			28.8056	28.9468	28.9404	28.8916	29.3072	28.9097	28.9832	28.9651	28.8464				16	14	11	56.7	49.4	42.9	27.764	0	177.44	4578600000	132
	1.17361	-0.238548		1.71049	-0.129244	P27635;Q96L21	P27635	60S ribosomal protein L10	RPL10			28.9156	29.2372	29.1151	28.8181	28.8512	28.883	28.7043	28.7775	28.6829				11	11	11	43.5	43.5	43.5	24.604	0	70.459	5096600000	173
	0.600396	0.683205		0.424497	0.474662	P27694	P27694	Replication protein A 70 kDa DNA-binding subunit;Replication protein A 70 kDa DNA-binding subunit, N-terminally processed	RPA1			23.7038	23.4603	23.0898	24.6941	24.4522	23.1573	24.5717	24.6	24.5559				6	6	6	11.9	11.9	11.9	68.137	0	15.299	134810000	21
	0.394541	-0.310687		0.0158735	-0.0145988	P27797	P27797	Calreticulin	CALR			29.785	30.1009	30.347	29.2742	30.2787	29.7479	29.915	29.59	29.752				18	18	18	48	48	48	48.141	0	150.84	8048800000	226
	0.855513	-1.15926		0.12513	-0.250275	P28482;P27361;P31152;Q16659	P28482;P27361	Mitogen-activated protein kinase 1;Mitogen-activated protein kinase 3	MAPK1;MAPK3			24.8224	24.6591	24.6242	22.4338	24.6035	23.5906	23.3903	23.8932	22.5937				4	4	4	12.8	12.8	12.8	41.389	0	9.8904	113400000	20
	0.832078	1.09655		0.30487	0.390251	P28799	P28799	Granulins;Acrogranin;Paragranulin;Granulin-1;Granulin-2;Granulin-3;Granulin-4;Granulin-5;Granulin-6;Granulin-7	GRN			23.266	24.3029	23.2614	25.2052	23.6998	25.215	25.365	24.9849	24.9408				5	5	5	10.6	10.6	10.6	63.544	0	16.695	195910000	21
	0.493616	-0.255795		1.00403	0.268964	P29353;P98077;Q6S5L8	P29353	SHC-transforming protein 1	SHC1			28.4607	27.9322	27.8574	28.0386	27.614	27.8303	28.0415	28.1184	28.1299				18	18	18	44.9	44.9	44.9	62.821	0	158.48	2343200000	128
	0.112076	-0.082276		0.165957	-0.121974	P29401	P29401	Transketolase	TKT			30.2302	30.4887	30.5029	29.9728	30.8105	30.1918	30.4366	30.0639	30.1086				28	28	28	54.7	54.7	54.7	67.877	0	209.25	11026000000	269
	0.053656	0.125827		1.21812	1.87572	P29590	P29590	Protein PML	PML			24.0122	23.5802	22.6868	22.6978	23.0028	24.956	25.1424	25.6594	25.482				5	5	5	5.7	5.7	5.7	97.55	0	8.196	182600000	13
	0.654702	-0.377952		0.0567281	0.0425879	P29692	P29692	Elongation factor 1-delta	EEF1D			27.8785	27.966	28.0137	27.1232	28.0174	27.5838	27.663	27.6122	27.577				10	10	10	51.6	51.6	51.6	31.121	0	95.329	1850000000	82
	0.392012	-0.0964654		0.152453	0.0579993	P29966	P29966	Myristoylated alanine-rich C-kinase substrate	MARCKS			25.667	25.7188	25.9367	25.7675	25.7091	25.5565	25.9516	25.5107	25.7448				8	8	8	40.4	40.4	40.4	31.554	0	37.997	458720000	55
	0.592233	-1.69047		0.361642	1.16549	P30040	P30040	Endoplasmic reticulum resident protein 29	ERP29			24.7735	25.0762	25.2487	21.3602	25.7035	22.9633	25.121	23.6392	24.7633				4	4	4	17.2	17.2	17.2	28.993	0	13.28	221840000	22
	0.448125	-0.229047		0.160114	-0.0873801	P30041	P30041	Peroxiredoxin-6	PRDX6			30.123	30.4295	30.4392	29.7899	30.457	30.0576	30.1436	29.9244	29.9745				20	20	20	83.5	83.5	83.5	25.035	0	143.51	9911500000	266
	0.598729	-0.309343		0.286808	-0.170275	P30044	P30044	Peroxiredoxin-5, mitochondrial	PRDX5			26.036	26.2608	26.4228	25.6684	26.3283	25.7948	25.9958	25.5527	25.7322				7	7	7	44.9	44.9	44.9	22.086	0	19.947	537070000	53
	0.0515601	0.0607878		0.365506	-0.319969	P30046;A6NHG4	P30046;A6NHG4	D-dopachrome decarboxylase;D-dopachrome decarboxylase-like protein	DDT;DDTL			26.335	27.0321	27.0796	26.5009	27.5261	26.602	26.8866	26.3741	26.4085				6	6	6	50	50	50	12.712	0	22.652	911880000	46
	1.05794	-0.254728		1.53827	-0.223954	P30050	P30050	60S ribosomal protein L12	RPL12			29.3612	29.7479	29.5883	29.3193	29.2825	29.3315	29.2103	29.0641	28.987				7	7	7	60	60	60	17.818	0	323.31	5480900000	89
	0.770727	0.679858		0.142939	-0.140454	P30084	P30084	Enoyl-CoA hydratase, mitochondrial	ECHS1			26.1952	26.8838	26.6513	26.6328	27.8523	27.2846	27.2963	26.985	27.0671				12	12	12	43.1	43.1	43.1	31.387	0	75.001	1150900000	78
	0.435736	0.547893		0.440535	-0.311228	P30085	P30085	UMP-CMP kinase	CMPK1			23.1699	24.4223	24.6703	24.2544	25.1649	24.4868	24.4809	24.0628	24.4287				7	7	7	40.8	40.8	40.8	22.222	0	20.085	169790000	30
	0.157242	0.1991		0.235241	-0.239097	P30086	P30086	Phosphatidylethanolamine-binding protein 1;Hippocampal cholinergic neurostimulating peptide	PEBP1			27.1068	27.9075	28.0279	27.3563	28.6093	27.6738	27.91	27.5192	27.4931				11	11	11	80.2	80.2	80.2	21.057	0	134.09	1860500000	96
	0.474633	-0.220989		0.0178663	0.0114606	P30101	P30101	Protein disulfide-isomerase A3	PDIA3			29.621	29.7146	29.8099	29.1685	29.841	29.473	29.6755	29.3853	29.4561				30	30	30	64.6	64.6	64.6	56.782	0	240.48	6596100000	285
	0.10307	0.0166035		0.828805	0.106962	P30153	P30153	Serine/threonine-protein phosphatase 2A 65 kDa regulatory subunit A alpha isoform	PPP2R1A			29.657	29.5065	29.6109	29.6806	29.5581	29.5855	29.6264	29.7862	29.7324				25	25	19	47.9	47.9	36.5	65.308	0	142.3	7269800000	282
	0.75376	-1.04373		0.33451	0.616229	P30419;O60551	P30419	Glycylpeptide N-tetradecanoyltransferase 1	NMT1			24.1397	24.031	24.0687	21.8416	23.257	24.0096	24.2049	23.9161	22.8359				5	5	5	11.3	11.3	11.3	56.806	0	12.748	114420000	18
	0.314988	-0.049195		0.045128	-0.0130444	P30520	P30520	Adenylosuccinate synthetase isozyme 2	ADSS			26.8054	26.765	26.9122	26.7288	26.871	26.7351	26.8765	26.8259	26.5934				16	16	16	42.1	42.1	42.1	50.097	0	75.456	956520000	103
	1.22464	-0.328601		0.310861	0.095541	P30566	P30566	Adenylosuccinate lyase	ADSL			26.3888	26.3664	26.3447	25.8451	26.2733	25.9956	26.1273	26.1324	26.141				9	9	9	31.2	31.2	31.2	54.889	0	41.967	598380000	66
	2.07635	0.292861		0.817158	-0.111637	P31040	P31040	Succinate dehydrogenase [ubiquinone] flavoprotein subunit, mitochondrial	SDHA			26.7451	26.6644	26.7688	26.9495	26.9876	27.1197	26.8742	26.8673	26.9804				16	16	16	31.6	31.6	31.6	72.691	0	59.043	1026800000	81
	1.6163	-0.317479		2.21765	0.34221	P31153;Q00266	P31153	S-adenosylmethionine synthase isoform type-2	MAT2A			30.3982	30.1944	30.181	30.0407	29.8468	29.9335	30.2189	30.3141	30.3147				21	21	21	75.9	75.9	75.9	43.66	0	186.83	10065000000	216
	1.18868	0.217731		0.380016	0.0760142	P31327	P31327	Carbamoyl-phosphate synthase [ammonia], mitochondrial	CPS1			31.5003	31.5075	31.4242	31.5435	31.8246	31.7171	31.7374	31.7729	31.8029				79	79	76	57.3	57.3	55.8	164.94	0	323.31	29472000000	835
	0.849136	-0.252878		1.10902	0.250045	P31350	P31350	Ribonucleoside-diphosphate reductase subunit M2	RRM2			27.1367	26.8003	26.846	26.7923	26.4988	26.7334	26.9075	27.0304	26.8366				9	9	7	30.3	30.3	24.2	44.877	0	35.8	943580000	65
	0.127198	0.126478		0.261646	0.212102	P31939	P31939	Bifunctional purine biosynthesis protein PURH;Phosphoribosylaminoimidazolecarboxamide formyltransferase;IMP cyclohydrolase	ATIC			25.3728	26.11	25.6133	25.2784	26.2805	25.9167	26.3063	25.8616	25.9439				15	15	15	33.6	33.6	33.6	64.615	0	43.77	504970000	67
	0.709457	0.311245		0.0103613	-0.00397746	P31943;P55795	P31943;P55795	Heterogeneous nuclear ribonucleoprotein H;Heterogeneous nuclear ribonucleoprotein H, N-terminally processed;Heterogeneous nuclear ribonucleoprotein H2	HNRNPH1;HNRNPH2			26.5759	26.4771	27.0976	27.1089	27.0535	26.9218	26.8984	27.2511	26.9229				9	7	6	28.5	22.5	20.7	49.229	0	40.54	1064200000	51
	0.305446	0.158304		0.236923	-0.129825	P31946	P31946	14-3-3 protein beta/alpha;14-3-3 protein beta/alpha, N-terminally processed	YWHAB			28.5469	28.7676	28.6942	28.6005	29.2283	28.6547	28.8536	28.6371	28.6035				15	10	8	55.7	41.9	35.4	28.082	0	116.77	3770200000	94
	0.528735	-0.203523		0.416219	0.246333	P31947	P31947	14-3-3 protein sigma	SFN			28.4047	28.2772	28.229	27.8134	28.3709	28.1162	28.7328	28.1297	28.1769				12	10	10	54.8	47.6	47.6	27.774	0	45.792	2755600000	76
	0.68296	-0.603261		0.406653	-1.19094	P31949	P31949	Protein S100-A11;Protein S100-A11, N-terminally processed	S100A11			26.5796	26.8956	27.3777	25.993	27.0026	26.0476	26.7156	22.8007	25.9541				6	6	6	52.4	52.4	52.4	11.74	0	20.085	723190000	36
	0.587739	-0.18549		0.0332907	0.0115458	P32320	P32320	Cytidine deaminase	CDA			28.0584	28.0194	28.3162	28.001	27.7414	28.0951	27.9324	27.8855	28.0543				6	6	6	62.3	62.3	62.3	16.185	0	91.942	2288000000	58
	0.516746	0.263159		0.235184	0.132022	P32322;Q96C36	P32322	Pyrroline-5-carboxylate reductase 1, mitochondrial	PYCR1			25.6839	25.824	25.7772	25.5856	26.2357	26.2532	26.1393	26.1985	26.1329				7	7	7	32.9	32.9	32.9	33.36	0	28.835	549780000	42
	0.608436	0.382427		0.438663	-0.290582	P32754	P32754	4-hydroxyphenylpyruvate dioxygenase	HPD			28.0882	28.1226	28.2937	28.1175	29.0596	28.4747	28.398	28.2312	28.1508				23	23	23	62.6	62.6	62.6	44.934	0	126.52	2855000000	175
	0.627949	-0.0965551		1.35673	0.153967	P32929	P32929	Cystathionine gamma-lyase	CTH			29.5985	29.4534	29.4689	29.5131	29.3486	29.3693	29.5877	29.5511	29.5542				17	17	17	58	58	58	44.508	0	119.62	6201900000	202
	1.40935	-0.253148		0.443218	0.0736707	P32969	P32969	60S ribosomal protein L9	RPL9			29.5299	29.4518	29.6513	29.295	29.1849	29.3936	29.4345	29.3576	29.3025				10	10	10	65.6	65.6	65.6	21.863	0	126.17	6606700000	154
	1.02309	-0.221582		0.226116	0.0623837	P33176;Q12840;O60282	P33176	Kinesin-1 heavy chain	KIF5B			26.2438	26.2319	26.0478	25.9625	25.8108	26.0855	25.9497	26.161	25.9352				17	17	17	22.5	22.5	22.5	109.68	0	57.08	569840000	77
	1.03189	1.05444		0.177463	-0.119918	P33981	P33981	Dual specificity protein kinase TTK	TTK			23.7196	23.5829	22.411	24.6079	23.8203	24.4485	24.031	24.3385	24.1476				7	7	7	10.6	10.6	10.6	97.071	0	13.508	103480000	18
	0.242608	-0.093722		1.40108	0.277248	P33991	P33991	DNA replication licensing factor MCM4	MCM4			24.3855	24.5647	24.1358	24.424	24.1186	24.2622	24.4936	24.5588	24.5842				6	6	6	9.6	9.6	9.6	96.557	0	18.309	183690000	27
	0.0041191	0.00316938		0.331427	0.125164	P33993	P33993	DNA replication licensing factor MCM7	MCM7	yes		25.4248	25.2222	24.6822	24.8891	25.2975	25.1523	25.2325	25.4134	25.0685				16	16	16	27.8	27.8	27.8	81.307	0	43.528	309050000	58
	0.0116483	0.00383059		0.123027	0.0258808	P34896	P34896	Serine hydroxymethyltransferase, cytosolic	SHMT1			25.1072	24.8619	24.8662	25.0233	25.0189	24.8046	24.9373	24.9611	25.026				6	5	5	14.5	11.6	11.6	53.082	0	16.675	275920000	32
	0.217824	0.139727		0.0733823	-0.0503737	P34897	P34897	Serine hydroxymethyltransferase, mitochondrial	SHMT2			28.0742	28.3032	28.3332	28.0094	28.8167	28.3037	28.4146	28.3165	28.2476				22	22	21	51.8	51.8	49	55.992	0	92.747	2738900000	153
	0.534319	-0.0900936		0.0750009	0.0236861	P35221	P35221	Catenin alpha-1	CTNNA1			24.4034	24.1916	24.3439	24.2859	24.2322	24.1506	24.108	24.4496	24.1822				13	13	10	18.9	18.9	14.6	100.07	0	28.947	160480000	35
	0.431711	-0.220227		0.298912	-0.149412	P35241	P35241	Radixin	RDX	yes		25.7662	26.0107	26.2152	25.4287	25.9879	25.9148	25.8306	25.5093	25.5432				27	13	13	42.4	24.5	24.5	68.563	0	34.816	479050000	59
	1.19821	-0.574288		0.161873	-0.0936966	P35268	P35268	60S ribosomal protein L22	RPL22			27.2741	27.6842	27.8275	26.7955	27.3116	26.9558	27.2298	26.8357	26.7163				5	5	5	41.4	41.4	41.4	14.787	0	27.629	1337500000	55
	0.0968871	0.0479654		0.24984	-0.110215	P35606	P35606	Coatomer subunit beta	COPB2			25.8756	26.098	25.9789	25.7543	26.3258	26.0162	26.0096	25.9416	25.8145				19	19	19	26.2	26.2	26.2	102.49	0	52.729	537720000	70
	0.592566	0.259514		0.40011	-0.156586	P35613	P35613	Basigin	BSG			26.7599	26.846	27.162	26.9378	27.4634	27.1453	27.1434	26.9242	27.0091				9	9	9	30.4	30.4	30.4	42.2	0	45.216	1202500000	66
	0.345183	0.274338		0.110855	0.0871169	P35637	P35637	RNA-binding protein FUS	FUS			26.193	26.7794	26.3959	27.0966	26.1785	26.9163	26.8906	26.8276	26.7344				8	8	6	19.2	19.2	19.2	53.425	0	49.937	985530000	66
	1.14846	-0.497779		0.404761	0.16922	P35914;Q8TB92	P35914	Hydroxymethylglutaryl-CoA lyase, mitochondrial	HMGCL			26.2172	25.8614	26.1002	25.8951	25.3034	25.487	25.6965	25.7082	25.7884				8	8	8	28.6	28.6	28.6	34.36	0	40.297	473570000	72
	0.882291	-0.302536		0.379257	-0.0885849	P36551	P36551	Oxygen-dependent coproporphyrinogen-III oxidase, mitochondrial	CPOX			25.1189	25.0476	24.6224	24.5927	24.7041	24.5844	24.521	24.3918	24.7027				9	9	9	23.8	23.8	23.8	50.151	0	24.773	231200000	37
	1.38733	0.283936		0.259656	-0.0484791	P36578	P36578	60S ribosomal protein L4	RPL4			29.663	29.9355	29.8824	30.1539	30.0181	30.1608	30.1777	30.0169	29.9927				21	21	21	47.1	47.1	47.1	47.697	0	107.85	9332500000	224
	0.746868	0.328619		0.404977	-0.200146	P36776	P36776	Lon protease homolog, mitochondrial	LONP1			26.4436	26.895	26.7753	26.7723	27.0347	27.2927	26.5428	27.0065	26.9501				22	22	22	26.5	26.5	26.5	106.49	0	73.608	1025500000	127
	0.106714	-0.0700207		0.195511	-0.119644	P36871	P36871	Phosphoglucomutase-1	PGM1			28.4209	28.5782	28.5744	28.099	28.8879	28.3766	28.4205	28.2814	28.3027				27	27	27	54.6	54.6	54.6	61.448	0	127.91	2961400000	190
	0.799699	-0.271371		0.15545	0.0680567	P36952	P36952	Serpin B5	SERPINB5			26.9354	26.6192	26.7798	26.2856	26.7273	26.5074	26.7801	26.4833	26.4611				14	14	14	43.7	43.7	43.7	42.1	0	62.404	846220000	97
	0.832676	0.149917		0.576098	0.104769	P36969	P36969	Phospholipid hydroperoxide glutathione peroxidase, mitochondrial	GPX4			27.3993	27.1985	27.3168	27.4875	27.3388	27.5381	27.4917	27.5194	27.6676				10	10	10	49.2	49.2	49.2	22.174	0	44.488	1576500000	67
	0.0654219	0.127977		0.46986	0.651578	P37108	P37108	Signal recognition particle 14 kDa protein	SRP14			23.2981	24.2964	23.1939	23.9071	24.6312	22.634	24.6534	24.2799	24.1939				3	3	3	25.7	25.7	25.7	14.57	0	11.692	134980000	14
	0.953217	-0.509064		0.0441983	-0.0329158	P37802;Q9UI15	P37802	Transgelin-2	TAGLN2			29.1968	29.2945	29.5267	28.485	29.2662	28.7396	28.9938	28.6201	28.7782				13	13	13	59.8	59.8	59.8	22.391	0	53.369	5280600000	172
	0.583325	0.375159		0.253811	-0.16326	P37837	P37837	Transaldolase	TALDO1			26.448	26.2088	26.7223	26.4372	27.2831	26.7843	26.8083	26.5742	26.6323				12	12	12	37.4	37.4	37.4	37.54	0	36.83	876790000	56
	0.387059	0.768376		0.255353	-0.162505	P38117	P38117	Electron transfer flavoprotein subunit beta	ETFB			24.1371	26.7077	26.3239	26.0424	26.8695	26.5619	26.4727	26.2174	26.2962				12	12	12	47.8	47.8	47.8	27.843	0	39.178	676920000	81
	0.277554	-0.119604		0.53522	-0.678929	P38159;Q96E39;O75526;Q8N7X1	P38159;Q96E39	RNA-binding motif protein, X chromosome;RNA-binding motif protein, X chromosome, N-terminally processed;RNA binding motif protein, X-linked-like-1	RBMX;RBMXL1			24.7413	24.9216	25.2131	24.8914	24.6362	24.9897	23.1422	25.0271	24.3111				7	7	7	19.2	19.2	19.2	42.331	0	15.455	208370000	30
	1.19114	-0.117592		0.913851	0.136193	P38606	P38606	V-type proton ATPase catalytic subunit A	ATP6V1A			26.6763	26.7244	26.5757	26.5213	26.531	26.5713	26.6998	26.5503	26.7822				15	15	15	30.3	30.3	30.3	68.303	0	63.347	907770000	86
	0.968102	-0.346952		0.40131	-0.155536	P38919	P38919	Eukaryotic initiation factor 4A-III;Eukaryotic initiation factor 4A-III, N-terminally processed	EIF4A3			27.7046	27.7784	27.8429	27.2041	27.7455	27.3354	27.2532	27.31	27.2553				21	17	17	40.4	34.3	34.3	46.871	0	56.017	1539500000	120
	1.38856	-0.458558		0.0674974	0.0263971	P39019	P39019	40S ribosomal protein S19	RPS19			29.0504	28.7987	29.0003	28.228	28.6614	28.5843	28.537	28.5543	28.4616				10	10	10	49.7	49.7	49.7	16.06	0	44.929	3419800000	71
	0.00463457	-0.00236638		0.674732	-0.0902659	P39023;Q92901	P39023	60S ribosomal protein L3	RPL3			29.9967	30.5597	30.3502	30.3307	30.2375	30.3312	30.2363	30.2835	30.1089				20	20	20	46.7	46.7	46.7	46.108	0	111.58	11199000000	212
	0.722635	-0.649763		0.433995	-0.389162	P39687;O95626;O43423	P39687	Acidic leucine-rich nuclear phosphoprotein 32 family member A	ANP32A			27.3817	27.4274	28.0814	26.4367	27.6167	26.8877	26.9304	26.4598	26.3834				10	10	8	31.7	31.7	31.7	28.585	0	94.592	1169000000	58
	0.0329105	0.0258675		0.0414584	-0.0319506	P39748;CON__P01030;CON__ENSEMBL:ENSBTAP00000007350	P39748	Flap endonuclease 1	FEN1			25.8655	25.9918	26.078	25.5745	26.4666	25.972	26.0018	25.8793	26.0361				10	10	10	37.4	37.4	37.4	42.592	0	38.32	533440000	45
	0.146176	-0.135863		0.154982	-0.147364	P40121	P40121	Macrophage-capping protein	CAPG			25.6449	25.7399	26.0355	25.0933	26.2174	25.702	25.8127	25.3893	25.3686				8	8	8	23.6	23.6	23.6	38.498	0	25.553	491990000	51
	0.90756	-0.312518		1.10338	-0.180614	P40429;Q6NVV1	P40429	60S ribosomal protein L13a	RPL13A			27.9833	28.4999	28.4005	27.935	27.9798	28.0314	27.8678	27.8785	27.6581				10	10	10	38.9	38.9	38.9	23.577	0	28.023	2200900000	77
	0.958833	0.179562		0.611456	0.122248	P40616	P40616	ADP-ribosylation factor-like protein 1	ARL1			26.5479	26.7249	26.5982	26.8803	26.6633	26.8661	26.9089	26.8379	27.0297				5	5	5	40.9	40.9	40.9	20.417	0	22.705	1014800000	56
	0.322237	0.124198		0.66629	0.162081	P40763	P40763	Signal transducer and activator of transcription 3	STAT3	yes		28.2868	27.958	27.9175	28.3489	27.9826	28.2035	28.3096	28.3137	28.3979				25	25	25	45.6	45.6	45.6	88.067	0	195.52	2581300000	186
	0.0398038	-0.0265363		0.437578	-0.2264	P40925	P40925	Malate dehydrogenase, cytoplasmic	MDH1	yes		28.9849	28.9931	29.2049	28.735	29.4511	28.9172	28.9103	28.7214	28.7924				13	13	13	48.2	48.2	48.2	36.426	0	84.894	4288500000	126
	0.000747531	-0.000574112		0.246867	-0.152351	P40926	P40926	Malate dehydrogenase, mitochondrial	MDH2	yes		28.9216	29.2047	29.1635	28.7596	29.5467	28.9817	29.0809	28.8773	28.8728				13	13	13	49.7	49.7	49.7	35.503	0	87.983	4680400000	162
	1.5461	0.321008		0.324177	-0.0805543	P41091;Q2VIR3	P41091;Q2VIR3	Eukaryotic translation initiation factor 2 subunit 3;Putative eukaryotic translation initiation factor 2 subunit 3-like protein	EIF2S3;EIF2S3L			28.3254	28.4347	28.4524	28.5785	28.8797	28.7172	28.6865	28.7085	28.5388				19	19	19	50.2	50.2	50.2	51.109	0	108.84	3374200000	149
	0.932623	-0.290047		0.600194	0.117846	P41227;Q9BSU3	P41227	N-alpha-acetyltransferase 10	NAA10			25.0337	25.4713	25.104	24.8941	25.0114	24.8333	24.9041	25.1484	25.0399				7	7	7	31.1	31.1	31.1	26.458	0	33.24	292550000	40
	0.721316	-0.203697		1.32475	0.251066	P41240;P42679	P41240	Tyrosine-protein kinase CSK	CSK			28.1288	27.793	27.8271	27.795	27.5674	27.7754	27.8725	27.9709	28.0476				19	19	19	49.8	49.8	49.8	50.704	0	67.92	2061700000	152
	1.05355	-0.177772		0.487073	0.0992266	P41250	P41250	Glycine--tRNA ligase	GARS			28.348	28.4885	28.558	28.2085	28.3791	28.2735	28.5331	28.3151	28.3106				27	27	27	38.4	38.4	38.4	83.165	0	115.97	3007900000	196
	0.533288	0.37475		0.200964	-0.168837	P42126	P42126	Enoyl-CoA delta isomerase 1, mitochondrial	ECI1			25.1911	25.3566	25.0357	25.1898	26.1514	25.3664	25.6599	25.2266	25.3146				8	8	8	31.5	31.5	31.5	32.816	0	25.018	365970000	43
	0.574228	-0.204574		0.735375	0.276101	P42224	P42224	Signal transducer and activator of transcription 1-alpha/beta	STAT1			26.8556	26.9293	26.8394	26.8635	26.3611	26.7859	27.0354	26.8029	27.0006				17	17	17	26.4	26.4	26.4	87.334	0	47.964	1000400000	90
	0.269844	-0.0698058		0.158154	0.0184606	P42226	P42226	Signal transducer and activator of transcription 6	STAT6			24.8083	24.7396	24.4903	24.6789	24.5511	24.5987	24.6596	24.641	24.5835				9	9	9	13.1	13.1	13.1	94.134	0	21.984	217810000	34
	1.47592	-0.300207		0.296325	-0.0573572	P42677	P42677	40S ribosomal protein S27	RPS27			29.0047	28.7753	28.8359	28.6886	28.4653	28.5614	28.4976	28.5984	28.4472				5	5	3	40.5	40.5	15.5	9.461	0	28.957	3498600000	47
	0.873906	-0.377821		0.100076	0.0672817	P42704;Q9NP80	P42704	Leucine-rich PPR motif-containing protein, mitochondrial	LRPPRC	yes		28.3079	28.671	28.5453	27.9676	27.9514	28.4717	27.8567	28.3727	28.3632				52	52	52	42.5	42.5	42.5	157.9	0	158.82	2742500000	272
	0.095835	0.0892175		0.0499188	-0.0424296	P42765	P42765	3-ketoacyl-CoA thiolase, mitochondrial	ACAA2			25.8359	26.3802	25.9777	25.6718	26.6752	26.1144	26.1595	26.1158	26.0588				8	8	8	20.2	20.2	20.2	41.924	0	23.751	590920000	53
	0.0368657	-0.149446		0.0282665	-0.0260277	P42766	P42766	60S ribosomal protein L35	RPL35			23.9613	27.8287	28.1408	25.9742	26.9525	26.5558	26.6562	26.5097	26.2385				3	3	3	26	26	26	14.551	0	37.474	973060000	19
	0.294605	-0.528971		0.658223	0.51283	P43304	P43304	Glycerol-3-phosphate dehydrogenase, mitochondrial	GPD2			22.9592	25.0808	23.5022	23.6236	22.6151	23.7167	23.8376	23.8343	23.8219				8	8	8	11.6	11.6	11.6	80.852	0	16.338	75419000	17
	0.770609	0.66032		0.450272	0.205467	P43490	P43490	Nicotinamide phosphoribosyltransferase	NAMPT			25.5412	26.5017	26.6454	26.6228	27.2541	26.7923	27.2044	27.0341	27.0471				19	19	19	45	45	45	55.52	0	60.369	963440000	103
	0.22352	-0.126055		0.381324	0.117279	P46734;P52564	P46734	Dual specificity mitogen-activated protein kinase kinase 3	MAP2K3			26.5327	25.961	25.8579	26.0136	26.0938	25.8659	25.9487	26.0554	26.321				13	13	13	42.1	42.1	42.1	39.318	0	41.255	598840000	70
	0.680957	0.325707		0.0566327	0.0206534	P46776	P46776	60S ribosomal protein L27a	RPL27A			27.4689	28.0349	28.0816	28.3714	28.0857	28.1053	28.3402	28.2374	28.0469				6	6	6	37.8	37.8	37.8	16.561	0	20.328	2367300000	46
	1.37827	-0.460402		0.118543	-0.0412763	P46777	P46777	60S ribosomal protein L5	RPL5	yes		29.6829	29.9333	29.619	29.1833	29.5293	29.1413	29.2347	29.301	29.1944				13	13	13	41.4	41.4	41.4	34.362	0	91.451	6806000000	214
	0.770226	0.216216		0.906361	-0.0941671	P46778	P46778	60S ribosomal protein L21	RPL21			28.2993	28.6861	28.666	28.708	28.8079	28.7841	28.65	28.7466	28.6209				6	6	6	37.5	37.5	37.5	18.565	0	30.805	3569800000	61
	1.33021	-0.376613		0.365552	-0.0562185	P46779	P46779	60S ribosomal protein L28	RPL28			28.9172	29.3527	29.1678	28.7289	28.7288	28.8501	28.763	28.6132	28.763				7	7	7	40.1	40.1	40.1	15.747	0	38.637	4010200000	92
	0.118544	-0.0411231		0.161214	0.0316442	P46781	P46781	40S ribosomal protein S9	RPS9			29.6448	29.874	30.0805	29.8446	29.8055	29.8258	29.9866	29.8498	29.7345				15	15	15	50.5	50.5	50.5	22.591	0	41.885	7993500000	143
	0.203021	-0.053194		0.382964	-0.0423279	P46782	P46782	40S ribosomal protein S5;40S ribosomal protein S5, N-terminally processed	RPS5			27.9695	28.1837	28.2859	28.0165	28.1182	28.1448	28.0035	28.0894	28.0597				8	8	8	41.7	41.7	41.7	22.876	0	48.386	2387100000	76
	1.63156	-0.16545		0.012143	0.00350507	P46783;Q9NQ39	P46783;Q9NQ39	40S ribosomal protein S10;Putative 40S ribosomal protein S10-like	RPS10;RPS10P5			27.536	27.6617	27.5143	27.4168	27.4009	27.398	27.5872	27.2624	27.3766				8	8	8	47.9	47.9	47.9	18.898	0	36.918	1518200000	98
	0.724114	1.25316		0.0998254	-0.0484695	P46926;Q8TDQ7	P46926;Q8TDQ7	Glucosamine-6-phosphate isomerase 1;Glucosamine-6-phosphate isomerase 2	GNPDA1;GNPDA2			23.5355	24.8847	22.1977	24.7069	25.1023	24.5681	24.7628	24.8527	24.6164				8	8	8	40.5	40.5	40.5	32.668	0	24.367	192310000	26
	0.190604	-0.0770543		0.136144	0.0585295	P46940;Q86VI3	P46940	Ras GTPase-activating-like protein IQGAP1	IQGAP1	yes		29.0848	28.9945	29.1341	28.7745	29.2791	28.9287	29.1221	29.0887	28.947				57	57	55	46	46	45	189.25	0	312.46	4460700000	367
	0.347164	-0.130849		0.562331	-0.156239	P47755	P47755	F-actin-capping protein subunit alpha-2	CAPZA2	yes		26.551	26.226	26.6123	26.2431	26.5325	26.2212	26.0744	26.1392	26.3146				13	10	10	57.7	45.8	45.8	32.949	0	55.066	703850000	52
	0.572535	-0.219097		0.372672	0.101121	P47756	P47756	F-actin-capping protein subunit beta	CAPZB			29.1392	28.7039	28.7048	28.799	28.4951	28.5965	28.6691	28.6532	28.8716				15	15	15	55.2	55.2	55.2	31.35	0	83.291	3780100000	160
	0.347422	-0.175216		0.0917885	0.0675532	P48147	P48147	Prolyl endopeptidase	PREP			24.1782	23.9766	23.7535	23.6744	24.1287	23.5796	23.9639	24.1462	23.4753				5	5	5	8.5	8.5	8.5	80.699	0	15.918	99510000	24
	0.302121	-0.27689		1.05439	0.637881	P48200	P48200	Iron-responsive element-binding protein 2	IREB2			23.1429	23.7988	23.9869	23.6816	23.5897	22.8266	23.876	24.167	23.9686				5	5	5	6	6	6	105.04	0	8.6465	87411000	17
	0.0547497	-0.0462081		0.0110737	0.0096124	P48444	P48444	Coatomer subunit delta	ARCN1			23.8655	24.5159	24.4594	23.8899	24.5946	24.2176	24.6403	24.1053	23.9855				9	9	9	19.6	19.6	19.6	57.21	0	21.255	164880000	34
	0.543237	-0.134998		0.825135	0.180887	P48506	P48506	Glutamate--cysteine ligase catalytic subunit	GCLC			27.2907	27.1044	27.1379	27.2136	26.891	27.0234	27.2363	27.1499	27.2845				21	21	20	37.2	37.2	36.1	72.765	0	62.991	1231100000	117
	0.241191	-0.0949841		0.369315	0.134586	P48507	P48507	Glutamate--cysteine ligase regulatory subunit	GCLM			28.824	28.6417	28.778	28.8486	28.3689	28.7412	28.7441	28.7388	28.8796				11	11	11	43.4	43.4	43.4	30.727	0	112.62	3836300000	122
	0.706155	-0.309388		0.00652233	0.00283241	P48739	P48739	Phosphatidylinositol transfer protein beta isoform	PITPNB			27.8913	27.5853	27.4025	27.0499	27.5243	27.3768	27.277	27.3656	27.3168				15	15	13	67.9	67.9	61.6	31.54	0	73.681	1570100000	103
	1.03443	0.857964		0.195973	-0.0836067	P49005	P49005	DNA polymerase delta subunit 2	POLD2			23.3157	24.5674	23.9299	24.8673	25.0038	24.5158	24.8294	24.736	24.5706				9	9	9	28.8	28.8	28.8	51.289	0	31.813	194880000	29
	0.69214	1.06694		0.665858	0.148573	P49023	P49023	Paxillin	PXN			24.7897	22.5602	22.8771	24.6127	24.31	24.5051	24.5308	24.6474	24.6953				4	4	4	9.3	9.3	9.3	64.505	0	21.457	190210000	20
	0.97241	0.797515		0.342649	0.0669352	P49247	P49247	Ribose-5-phosphate isomerase	RPIA			24.4521	23.3473	23.268	24.4076	24.5168	24.5356	24.4914	24.4754	24.6939				5	5	5	22.2	22.2	22.2	33.269	0	11.956	138840000	18
	0.274181	0.157745		0.0424447	0.0267035	P49321	P49321	Nuclear autoantigenic sperm protein	NASP			25.7451	26.0343	26.2754	25.9099	26.4994	26.1187	26.4281	25.9877	26.1924				11	11	11	13.6	13.6	13.6	85.237	0	28.2	609540000	55
	0.495463	-0.257662		0.327169	-0.421652	P49354	P49354	Protein farnesyltransferase/geranylgeranyltransferase type-1 subunit alpha	FNTA			24.3677	24.0092	23.6288	23.8318	23.8107	23.5901	23.8436	22.274	23.8501				5	5	5	12.9	12.9	12.9	44.408	0	11.052	114030000	27
	0.820008	-0.327868		0.305146	0.134626	P49411	P49411	Elongation factor Tu, mitochondrial	TUFM			29.6463	29.4667	29.5849	28.9478	29.5602	29.2062	29.3316	29.4249	29.3616				23	23	23	54.2	54.2	54.2	49.541	0	164.75	5847400000	235
	1.01853	-0.325215		0.30348	0.111448	P49419	P49419	Alpha-aminoadipic semialdehyde dehydrogenase	ALDH7A1	yes		25.786	25.7963	25.8566	25.2826	25.7757	25.4049	25.6249	25.6098	25.5629				10	10	10	27.5	27.5	27.5	58.486	0	26.752	417440000	47
	1.03478	-0.256578		0.770942	0.19142	P49585;Q9Y5K3	P49585	Choline-phosphate cytidylyltransferase A	PCYT1A			26.7115	26.407	26.5527	26.4408	26.1782	26.2824	26.5181	26.3331	26.6245				11	11	11	38.7	38.7	38.7	41.731	0	40.084	757230000	88
	0.00632873	-0.0054582		0.34434	-0.207407	P49588	P49588	Alanine--tRNA ligase, cytoplasmic	AARS			26.7927	26.986	27.2549	26.5757	27.4389	27.0026	26.821	26.7779	26.796				21	21	21	26.9	26.9	26.9	106.81	0	78.428	1038900000	117
	0.801047	-0.272586		0.429427	0.157443	P49589	P49589	Cysteine--tRNA ligase, cytoplasmic	CARS			29.2897	29.2255	29.2272	29.2328	28.6943	28.9976	29.1312	29.1039	29.162				36	36	36	55.5	55.5	55.5	85.472	0	154.16	4907700000	291
	0.0780581	0.0445245		0.304314	-0.150318	P49591	P49591	Serine--tRNA ligase, cytoplasmic	SARS			26.6506	26.7379	26.9044	26.481	27.1274	26.818	26.8046	26.6127	26.5581				14	14	14	36.4	36.4	36.4	58.777	0	56.264	910710000	83
	0.573374	-0.116079		1.33553	0.237265	P49748	P49748	Very long-chain specific acyl-CoA dehydrogenase, mitochondrial	ACADVL			28.0259	28.0906	28.1828	28.1058	28.0059	27.8393	28.2794	28.1862	28.1972				20	20	20	35.3	35.3	35.3	70.389	0	74.102	2369600000	151
	0.708645	-0.325501		0.967795	0.341941	P49770	P49770	Translation initiation factor eIF-2B subunit beta	EIF2B2			23.0528	23.4319	23.021	22.6813	22.6789	23.1691	23.2397	23.1425	23.1729				2	2	2	7.4	7.4	7.4	38.989	0	4.5131	54055000	14
	0.466608	1.28868		0.49774	-0.544312	P49773	P49773	Histidine triad nucleotide-binding protein 1	HINT1			22.895	26.1692	26.2888	25.8457	27.2686	26.1047	26.2429	25.6459	25.6973				7	7	7	59.5	59.5	59.5	13.802	0	18.682	554620000	36
	0.740769	-0.258532		0.835811	0.245944	P49915	P49915	GMP synthase [glutamine-hydrolyzing]	GMPS			30.0808	29.79	29.8735	29.8657	29.4047	29.6983	29.9337	29.8603	29.9126				38	38	38	67	67	67	76.715	0	323.31	8287100000	335
	0.00594049	-0.00398699		0.283496	-0.156497	P50395	P50395	Rab GDP dissociation inhibitor beta	GDI2			28.0504	28.1765	28.1605	27.8263	28.5459	28.0032	28.0684	27.8978	27.9397				23	23	16	65.2	65.2	43.6	50.663	0	121.52	2387000000	189
	0.389545	-0.37649		0.00361078	-0.00451533	P50502;Q8NFI4;Q8IZP2	P50502;Q8NFI4;Q8IZP2	Hsc70-interacting protein;Putative protein FAM10A5;Putative protein FAM10A4	ST13;ST13P5;ST13P4			25.5436	25.7145	25.9112	24.7188	26.0712	25.2497	25.5535	25.1728	25.2999				6	6	6	19.2	19.2	19.2	41.331	0	17.675	378950000	27
	0.441405	-0.149571		0.0982386	0.0378602	P50552	P50552	Vasodilator-stimulated phosphoprotein	VASP			25.1603	24.9604	25.2103	24.8184	25.2074	24.8566	24.9512	25.1201	24.9245				7	7	7	18.9	18.9	18.9	39.829	0	16.615	271120000	53
	1.14213	-0.445148		0.539394	0.179991	P50748	P50748	Kinetochore-associated protein 1	KNTC1			25.2462	24.9156	24.8783	24.8422	24.4904	24.3721	24.6695	24.8131	24.762				13	13	13	7	7	7	250.75	0	31.442	235450000	51
	1.05403	-0.132061		0.836514	-0.144698	P50914	P50914	60S ribosomal protein L14	RPL14			29.1965	29.0702	28.9957	28.9577	28.9637	28.9448	28.841	28.9317	28.6594				6	6	6	27.9	27.9	27.9	23.432	0	25.285	4220100000	75
	0.958033	0.510911		0.329628	0.141193	P50995;P27216	P50995	Annexin A11	ANXA11			25.8124	26.5165	25.9296	26.3575	26.6765	26.7572	26.8922	26.837	26.4857				12	12	12	25.9	25.9	25.9	54.389	0	44.979	797090000	71
	0.41743	-0.126523		0.105826	-0.0291004	P51148;P20339	P51148	Ras-related protein Rab-5C	RAB5C			25.3925	25.5139	25.6886	25.2335	25.5666	25.4154	25.3536	25.4233	25.3513				6	6	4	36.1	36.1	26.4	23.482	0	36.593	367520000	40
	0.126137	0.425613		0.274907	0.590581	P51149	P51149	Ras-related protein Rab-7a	RAB7A			22.6332	25.1617	25.4737	25.6548	25.7373	23.1534	25.5631	25.1283	25.6258				6	6	6	32.9	32.9	32.9	23.489	0	14.888	319100000	28
	0.733667	0.636099		0.231894	-0.104873	P51571	P51571	Translocon-associated protein subunit delta	SSR4			24.3282	23.0362	24.0092	24.3337	24.5929	24.3553	24.3651	24.5702	24.032				3	3	3	23.1	23.1	23.1	18.998	0	8.8624	126630000	19
	0.184177	-0.105991		1.22495	0.3887	P51610	P51610	Host cell factor 1;HCF N-terminal chain 1;HCF N-terminal chain 2;HCF N-terminal chain 3;HCF N-terminal chain 4;HCF N-terminal chain 5;HCF N-terminal chain 6;HCF C-terminal chain 1;HCF C-terminal chain 2;HCF C-terminal chain 3;HCF C-terminal chain 4;HCF C-terminal chain 5;HCF C-terminal chain 6	HCFC1	yes		23.9274	23.4581	23.9677	23.7891	23.3885	23.8577	24.0663	24.117	24.0181				3	3	3	2	2	2	208.73	0	19.969	119130000	22
	0.675238	-0.397801		0.130858	0.0871251	P51659	P51659	Peroxisomal multifunctional enzyme type 2;(3R)-hydroxyacyl-CoA dehydrogenase;Enoyl-CoA hydratase 2	HSD17B4			26.2652	26.8558	26.5246	25.7531	26.4418	26.2572	26.4081	26.3285	25.9769				15	15	15	29.1	29.1	29.1	79.685	0	77.049	665410000	85
	0.990377	-0.377859		0.540671	0.30006	P51692	P51692	Signal transducer and activator of transcription 5B	STAT5B			25.7929	25.702	25.7988	25.6009	25.0374	25.5218	25.5238	25.509	26.0274				13	13	3	17.3	17.3	4.6	89.865	0	34.518	440770000	48
	0.252568	-0.179282		0.46086	0.16983	P51858;Q9Y3E1;Q7Z4V5	P51858	Hepatoma-derived growth factor	HDGF			27.6519	28.5079	27.9922	27.7156	28.1337	27.7648	28.1371	27.8634	28.1231				14	14	13	69.2	69.2	65.8	26.788	0	90.229	2168100000	92
	0.081129	-0.072038		0.21039	-0.232943	P51991	P51991	Heterogeneous nuclear ribonucleoprotein A3	HNRNPA3			25.8373	25.7106	26.2763	26.2938	25.3891	25.9252	25.1782	26.299	25.4321				8	8	8	23.3	23.3	23.3	39.594	0	34.168	494810000	56
	0.0676418	-0.0865949		0.338758	-0.31366	P52209	P52209	6-phosphogluconate dehydrogenase, decarboxylating	PGD			25.8587	26.7309	26.5793	25.783	26.9861	26.1401	26.1209	25.7127	26.1345				14	14	14	39.3	39.3	39.3	53.139	0	41.774	670020000	81
	0.920414	0.769296		0.375533	-0.302265	P52565	P52565	Rho GDP-dissociation inhibitor 1	ARHGDIA			26.6064	27.3182	26.7609	27.1863	28.2852	27.5219	27.4745	27.4298	27.1823				8	8	8	45.1	45.1	45.1	23.207	0	57.134	1496200000	69
	0.844257	0.185073		0.0925623	0.0255617	P52597	P52597	Heterogeneous nuclear ribonucleoprotein F;Heterogeneous nuclear ribonucleoprotein F, N-terminally processed	HNRNPF			28.9919	28.8855	28.86	29.2628	28.9394	29.0905	29.1485	29.061	29.1598				14	14	12	54.7	54.7	48.2	45.671	0	134.13	4771500000	189
	0.298351	0.262061		0.958147	-0.499575	P52788	P52788	Spermine synthase	SMS			23.5265	24.335	24.377	24.6727	24.4394	23.9127	23.838	23.6792	24.0089				5	5	5	19.7	19.7	19.7	41.268	0	9.6518	108230000	20
	0.582042	-0.990266		0.667374	1.14233	P52789;P19367;P52790	P52789	Hexokinase-2	HK2			25.0671	25.1059	25.2617	24.8605	24.9602	22.6432	25.0247	25.243	25.6232				14	14	14	18.1	18.1	18.1	102.38	0	35.01	279270000	52
	0.707144	-0.206058		0.49125	0.144669	P52888	P52888	Thimet oligopeptidase	THOP1			28.9952	28.798	28.9404	28.8875	28.4807	28.7472	28.7942	28.8114	28.9438				26	26	26	36.3	36.3	36.3	78.839	0	116.99	4114400000	214
	1.4696	-0.354408		0.690276	0.121586	P52907	P52907	F-actin-capping protein subunit alpha-1	CAPZA1			29.6051	29.3869	29.3522	29.2337	29.0872	28.9601	29.2406	29.2107	29.1944				15	15	12	64.7	64.7	52.8	32.922	0	182.26	5131300000	138
	1.16886	-0.302589		0.0602638	0.0240924	P53004	P53004	Biliverdin reductase A	BLVRA			26.2729	26.1976	26.1672	25.7421	26.1366	25.8513	25.9524	25.7989	26.051				10	10	10	36.8	36.8	36.8	33.428	0	31.132	560370000	55
	0.14939	-0.0563602		1.38296	0.34529	P53384;REV__Q8N7X0	P53384	Cytosolic Fe-S cluster assembly factor NUBP1	NUBP1			28.3356	28.1445	28.0691	28.3492	27.9583	28.0726	28.4902	28.4545	28.4713				10	10	10	49.4	49.4	49.4	34.534	0	88.14	2681500000	97
	1.25386	-0.128414		0.329087	0.0246334	P53396	P53396	ATP-citrate synthase	ACLY			29.3175	29.2884	29.1737	29.0927	29.1449	29.1567	29.1697	29.1099	29.1887				44	44	44	43.9	43.9	43.9	120.84	0	178.3	5027300000	302
	0.298353	0.0961361		0.0335989	-0.00879542	P53618	P53618	Coatomer subunit beta	COPB1			25.6908	25.9909	26.0353	25.9411	26.148	25.9162	25.8976	26.0614	26.0199				16	16	16	24.2	24.2	24.2	107.14	0	42.818	540270000	79
	0.53931	0.108067		0.265407	-0.0571257	P53621	P53621	Coatomer subunit alpha;Xenin;Proxenin	COPA			26.6891	26.84	26.6469	26.7009	26.8995	26.8998	26.8119	26.8483	26.6687				28	28	28	25.9	25.9	25.9	138.34	0	69.128	950780000	115
	0.646237	-0.199844		0.377706	0.122809	P53992	P53992	Protein transport protein Sec24C	SEC24C			28.4127	28.1646	28.1597	28.2179	27.8356	28.0839	28.0128	28.2402	28.2529				25	25	25	31.4	31.4	31.4	118.32	0	109.68	2449300000	186
	0.000225214	0.000270208		0.0242555	0.0237484	P54577	P54577	Tyrosine--tRNA ligase, cytoplasmic;Tyrosine--tRNA ligase, cytoplasmic, N-terminally processed	YARS			26.9472	27.573	27.7313	26.9807	28.0145	27.2572	27.6581	27.3438	27.3217				32	32	32	58.7	58.7	58.7	59.143	0	85.31	1458600000	159
	0.564211	0.439185		0.0627248	0.0590356	P54578	P54578	Ubiquitin carboxyl-terminal hydrolase 14	USP14			24.7058	24.9657	24.5303	24.5717	25.6719	25.2758	25.2894	25.1148	25.2923				9	9	9	23.9	23.9	23.9	56.068	0	23.769	304430000	48
	0.160014	-0.0772686		0.454463	0.191223	P54619;Q9UGJ0	P54619	5-AMP-activated protein kinase subunit gamma-1	PRKAG1			25.0725	24.9991	24.9176	25.1764	24.9975	24.5834	25.1486	25.0202	25.1621				10	10	10	36.9	36.9	36.9	37.579	0	31.814	276970000	40
	0.468506	0.75425		0.105583	0.0652218	P54727	P54727	UV excision repair protein RAD23 homolog B	RAD23B			23.152	24.9046	25.3951	25.0955	25.5357	25.0833	25.6347	25.131	25.1444				10	10	7	17.8	17.8	15.9	43.171	0	23.511	302050000	37
	0.0939261	0.0860971		0.0724277	-0.0665067	P54819	P54819	Adenylate kinase 2, mitochondrial;Adenylate kinase 2, mitochondrial, N-terminally processed	AK2			26.0911	26.0855	26.274	25.6976	26.8094	26.2018	26.1976	26.1385	26.1733				10	10	10	53.6	53.6	53.6	26.477	0	30.801	612310000	44
	0.914285	0.388376		0.961308	0.341696	P54886	P54886	Delta-1-pyrroline-5-carboxylate synthase;Glutamate 5-kinase;Gamma-glutamyl phosphate reductase	ALDH18A1			26.4071	26.2328	26.7572	26.668	26.8032	27.0911	26.9756	27.299	27.3128				18	18	18	26.2	26.2	26.2	87.301	0	53.756	1033900000	102
	0.0488522	0.0440451		0.0264045	0.0123367	P55010	P55010	Eukaryotic translation initiation factor 5	EIF5			24.2263	24.3978	23.4469	23.9083	24.2519	24.0429	24.3096	24.0295	23.901				4	4	4	9.5	9.5	9.5	49.222	0	7.5641	141110000	21
	0.947808	-0.0566082		0.320651	0.0285524	P55060	P55060	Exportin-2	CSE1L			29.1962	29.2307	29.1481	29.1144	29.1627	29.1281	29.1016	29.2169	29.1723				35	35	35	38.6	38.6	38.6	110.42	0	183.95	4863200000	269
	0.252238	-0.167805		0.0244846	0.0176322	P55209	P55209	Nucleosome assembly protein 1-like 1	NAP1L1			27.1669	27.187	27.7043	26.8596	27.5393	27.1559	27.4678	27.1427	26.9972				7	7	6	19.7	19.7	17.1	45.374	0	58.937	1316700000	63
	0.229627	-0.103795		0.183412	-0.0737305	P55786;A6NEC2	P55786	Puromycin-sensitive aminopeptidase	NPEPPS			26.3795	26.5822	26.2258	26.0234	26.5161	26.3366	26.2289	26.1226	26.3035				19	19	19	25.6	25.6	25.6	103.28	0	50.753	668730000	82
	0.433002	1.01664		0.383523	-0.354143	P55809;Q9BYC2	P55809	Succinyl-CoA:3-ketoacid coenzyme A transferase 1, mitochondrial	OXCT1			23.3717	26.0794	26.3073	25.7794	26.9427	26.0863	26.1635	25.5839	25.9985				15	15	15	36.2	36.2	36.2	56.157	0	53.066	605330000	73
	0.688206	-1.29052		0.297654	0.69595	P55957	P55957	BH3-interacting domain death agonist;BH3-interacting domain death agonist p15;BH3-interacting domain death agonist p13;BH3-interacting domain death agonist p11	BID			24.2807	24.2013	24.1874	23.77	21.2269	23.801	24.1633	23.9122	22.8102				3	3	3	29.7	29.7	29.7	21.994	0	20.499	118330000	20
	1.33785	-0.335253		0.316744	0.0724061	P56192	P56192	Methionine--tRNA ligase, cytoplasmic	MARS			28.922	28.7232	28.6618	28.53	28.26	28.5112	28.4957	28.5701	28.4525				29	29	29	41.6	41.6	41.6	101.11	0	177.37	3284600000	221
	0.598534	-0.187939		0.0552596	0.0314395	P56537	P56537	Eukaryotic translation initiation factor 6	EIF6			25.7965	26.0275	26.116	25.6798	25.9985	25.698	25.9808	25.9999	25.4899				6	6	6	37.6	37.6	37.6	26.599	0	60.661	492560000	42
	0.170942	0.572772		1.08425	0.273776	P56545;Q13363	P56545	C-terminal-binding protein 2	CTBP2			26.1198	22.2839	26.014	25.3255	25.6045	25.2061	25.6476	25.6761	25.6336				9	9	9	27.9	27.9	27.9	48.944	0	25.933	410330000	38
	0.614341	0.543837		1.07614	0.584452	P57081	P57081	tRNA (guanine-N(7)-)-methyltransferase non-catalytic subunit WDR4	WDR4			24.2318	23.2443	23.4102	24.458	23.6649	24.3949	24.7585	24.721	24.7916				4	4	4	10.9	10.9	10.9	45.489	0	7.8926	150490000	17
	0.694893	0.205531		0.258135	-0.0641626	P57088	P57088	Transmembrane protein 33	TMEM33			24.1019	24.4466	24.2603	24.3861	24.6566	24.3827	24.4896	24.3737	24.3695				4	4	4	16.2	16.2	16.2	27.978	0	13.242	178220000	25
	0.0362563	0.13227		0.454716	1.13478	P57678	P57678	Gem-associated protein 4	GEMIN4			23.1955	25.3333	24.1196	25.3407	22.2114	25.4931	25.3165	25.7079	25.4253				15	15	15	16.4	16.4	16.4	120.04	0	28.132	289950000	36
	1.4163	-0.326059		1.01148	-0.207476	P58107	P58107	Epiplakin	EPPK1			26.0901	26.2638	26.1802	25.9669	25.9249	25.664	25.6604	25.6104	25.6626				22	17	17	22.3	15.2	15.2	555.61	0	68.465	493080000	73
	0.304007	-0.760498		0.0915495	-0.393131	P59998	P59998	Actin-related protein 2/3 complex subunit 4	ARPC4			25.5159	25.6129	25.5762	22.7746	25.9057	25.7431	25.655	25.4574	22.1317				6	6	6	41.1	41.1	41.1	19.667	0	13.863	331660000	32
	0.0211579	-0.0218856		0.200685	-0.188789	P60174	P60174	Triosephosphate isomerase	TPI1			30.3181	30.5294	30.7238	30.0445	31.1291	30.332	30.6193	30.0701	30.2499				17	17	17	71.7	71.7	71.7	30.791	0	200.69	12240000000	239
	0.586768	-0.228303		0.0907901	0.0444654	P60228	P60228	Eukaryotic translation initiation factor 3 subunit E	EIF3E			26.8829	26.9733	27.1581	26.4815	26.9984	26.8495	26.9788	26.7841	26.6999				10	10	10	23.1	23.1	23.1	52.22	0	23.104	1026600000	67
	1.07309	-0.594		0.437005	0.301163	P60660;P14649	P60660	Myosin light polypeptide 6	MYL6			27.1397	26.9787	27.0507	26.0474	26.9295	26.4102	26.9907	26.4873	26.8126				7	7	7	47.7	47.7	47.7	16.93	0	33.034	942250000	49
	0.0891337	-0.0433235		0.775919	-0.253793	P60709;Q6S8J3;A5A3E0;P0CG38;Q562R1;P0CG39;Q9BYX7	P60709	Actin, cytoplasmic 1;Actin, cytoplasmic 1, N-terminally processed	ACTB	yes		33.9127	34.0061	34.2065	33.8049	34.2928	33.8976	33.7796	33.7384	33.7159				28	28	1	78.7	78.7	4.5	41.736	0	323.31	154040000000	623
	0.162357	-0.0995305		0.0902275	-0.0598424	P60842	P60842	Eukaryotic initiation factor 4A-I	EIF4A1			30.1471	30.3174	30.2422	29.781	30.5533	30.0738	30.2148	29.979	30.0349				25	25	13	59.1	59.1	32.5	46.153	0	269.23	10787000000	316
	0.413212	-0.0977503		0.679919	-0.170891	P60891;P21108;P11908	P60891;P21108;P11908	Ribose-phosphate pyrophosphokinase 1;Ribose-phosphate pyrophosphokinase 3;Ribose-phosphate pyrophosphokinase 2	PRPS1;PRPS1L1;PRPS2			26.5019	26.4636	26.4727	26.2793	26.5815	26.2841	26.3194	26.138	26.1748				6	6	6	23.9	23.9	23.9	34.834	0	31.558	694480000	54
	0.683186	-0.354123		0.723451	-0.321268	P60953;P17081;Q9H4E5	P60953	Cell division control protein 42 homolog	CDC42			26.2027	26.5207	26.6682	25.8106	26.4666	26.052	25.9037	25.7929	25.6688				7	6	6	53.9	48.2	48.2	21.258	0	12.897	589420000	30
	0.439361	-0.159735		0.248015	0.0996634	P60981	P60981	Destrin	DSTN			29.5996	29.278	29.4791	29.5152	29.0844	29.2778	29.5879	29.2701	29.3185				16	16	16	60.6	60.6	60.6	18.506	0	63.187	6041500000	196
	0.0202378	0.0233421		0.644005	-0.470039	P61006	P61006	Ras-related protein Rab-8A	RAB8A			22.6205	23.1303	23.7607	22.8659	23.5475	23.1682	22.1987	22.9365	23.0362				5	3	3	22.7	14	14	23.668	0	7.6336	62486000	17
	0.279151	0.161821		0.512937	-0.261154	P61026	P61026	Ras-related protein Rab-10	RAB10			23.6396	23.6595	23.9675	23.5446	24.2621	23.9453	23.6965	23.7737	23.4984				5	4	3	24	18.5	15	22.541	0	6.323	116740000	22
	0.417176	-0.183804		0.971154	0.0973155	P61081	P61081	NEDD8-conjugating enzyme Ubc12	UBE2M			27.4333	26.8044	26.9955	26.8484	26.9089	26.9246	27.0627	26.9214	26.9897				7	7	7	36.1	36.1	36.1	20.9	0	30.129	1092200000	45
	0.131561	0.209695		0.0997216	0.0355422	P61106	P61106	Ras-related protein Rab-14	RAB14			24.5346	24.6791	22.888	24.0768	24.469	24.185	24.3776	24.2023	24.2575				5	5	5	26.5	26.5	26.5	23.897	0	16.305	162110000	26
	0.791132	-0.315797		0.602541	-0.255434	P61158;Q9P1U1;Q9C0K3	P61158	Actin-related protein 3	ACTR3			25.9527	25.5954	25.9029	25.4554	25.7748	25.2734	25.4668	25.2193	25.0512				7	7	7	23.2	23.2	23.2	47.371	0	32.768	389480000	49
	0.84709	1.2001		0.532339	-0.19102	P61160	P61160	Actin-related protein 2	ACTR2			22.8006	23.6931	25.0073	24.8615	25.3299	24.9099	24.804	24.7754	24.9488				9	9	9	24.1	24.1	24.1	44.76	0	20.138	279080000	32
	1.05894	0.371077		0.104109	0.0403163	P61201	P61201	COP9 signalosome complex subunit 2	COPS2			25.6957	25.7722	25.2477	25.9052	25.9651	25.9586	26.0089	26.2087	25.7323				12	12	12	32.5	32.5	32.5	51.596	0	33.155	502630000	65
	0.802544	0.665824		0.183381	0.117942	P61221	P61221	ATP-binding cassette sub-family E member 1	ABCE1			24.2041	24.822	23.7871	24.4617	25.2033	25.1456	25.1583	25.0486	24.9575				10	10	10	19.7	19.7	19.7	67.314	0	18.766	240510000	35
	1.77334	-0.272398		0.0905318	-0.0200793	P61247	P61247	40S ribosomal protein S3a	RPS3A			30.3488	30.3322	30.3206	29.9263	30.1092	30.1488	29.9648	30.095	30.0643				18	18	18	63.6	63.6	63.6	29.945	0	75.941	10466000000	207
	0.733807	-0.253069		0.148125	-0.0340506	P61254;Q9UNX3	P61254;Q9UNX3	60S ribosomal protein L26;60S ribosomal protein L26-like 1	RPL26;RPL26L1			27.8988	28.2424	28.3702	27.7737	27.992	27.9865	27.9745	27.8226	27.8529				11	11	11	46.9	46.9	46.9	17.258	0	55.691	2176600000	69
	1.08047	-0.258223		2.49914	0.238997	P61289	P61289	Proteasome activator complex subunit 3	PSME3			28.2699	27.9395	28.2524	27.9616	27.8699	27.8556	28.1292	28.1069	28.168				14	14	14	64.6	64.6	64.6	29.506	0	80.101	2458300000	147
	0.505541	0.735472		0.403874	-0.498208	P61313	P61313	60S ribosomal protein L15	RPL15			26.7817	28.7771	28.554	28.8374	28.6108	28.871	28.8684	27.2462	28.71				12	12	12	45.6	45.6	45.6	24.146	0	40.255	3167400000	88
	2.22701	-0.271091		0.0130334	0.00213242	P61353	P61353	60S ribosomal protein L27	RPL27			29.3496	29.434	29.5246	29.1714	29.155	29.1687	29.1893	29.2473	29.0648				7	7	7	45.6	45.6	45.6	15.798	0	44.614	5562900000	89
	0.64926	-0.222565		0.875017	-0.244928	P61513;A6NKH3	P61513	60S ribosomal protein L37a	RPL37A			27.3781	27.6044	27.8751	27.5092	27.3155	27.3652	27.3721	26.9752	27.1078				4	4	4	50	50	50	10.275	0	22.41	1483800000	46
	0.623966	0.516817		0.401493	-0.214217	P61586;P62745	P61586	Transforming protein RhoA	RHOA			25.1663	25.9299	26.2531	25.9858	26.633	26.281	26.2842	25.8501	26.1228				6	6	3	28.5	28.5	12.4	21.768	0	24.134	600710000	48
	0.135629	-0.156434		0.0696625	-0.0794379	P61604	P61604	10 kDa heat shock protein, mitochondrial	HSPE1			27.3844	27.8431	28.1939	27.1121	28.321	27.5191	27.9319	27.3589	27.423				8	8	8	62.7	62.7	62.7	10.932	0	30.559	1757900000	66
	0.609421	1.19394		0.559154	-0.110673	P61619;Q9H9S3	P61619	Protein transport protein Sec61 subunit alpha isoform 1	SEC61A1			22.8279	25.4464	25.4722	25.6803	25.7898	25.8583	25.5306	25.6953	25.7706				6	6	6	13.7	13.7	13.7	52.264	0	13.446	399140000	47
	0.911859	-0.322659		0.742852	-0.13241	P62081	P62081	40S ribosomal protein S7	RPS7			28.4366	28.9552	28.7565	28.2614	28.4779	28.4411	28.3364	28.2722	28.1745				10	10	10	52.1	52.1	52.1	22.127	0	75.045	3034400000	104
	0.842494	1.10364		0.190941	-0.0672805	P62140	P62140	Serine/threonine-protein phosphatase PP1-beta catalytic subunit	PPP1CB	yes		22.4357	23.7073	24.4993	24.5765	24.8346	24.5421	24.5697	24.4207	24.761				20	3	3	52	10.4	10.4	37.186	0	9.2971	178560000	19
	0.345438	-0.280848		0.190223	0.174361	P62158;P27482;P02585	P62158	Calmodulin	CALM1			27.3228	27.373	27.9481	26.9122	27.7986	27.0906	27.8404	27.0682	27.4158				7	7	7	51.7	51.7	51.7	16.837	0	40.093	1527200000	62
	0.148286	-0.061594		0.968452	-0.102863	P62241	P62241	40S ribosomal protein S8	RPS8			29.5057	30.023	29.7038	29.7219	29.6133	29.7126	29.6495	29.5572	29.5325				13	13	13	58.7	58.7	58.7	24.205	0	109.68	6919900000	130
	1.13267	-0.184767		0.639357	-0.122014	P62244	P62244	40S ribosomal protein S15a	RPS15A			28.7282	28.9366	28.9094	28.6065	28.745	28.6684	28.6232	28.6317	28.3989				9	9	9	71.5	71.5	71.5	14.839	0	35.843	3779400000	101
	0.877557	0.191604		0.164714	-0.0451743	P62249	P62249	40S ribosomal protein S16	RPS16			29.3748	29.5816	29.4335	29.5027	29.7787	29.6834	29.6258	29.712	29.4915				8	8	8	49.3	49.3	49.3	16.445	0	31.595	6672200000	105
	0.881245	-0.17923		0.561776	-0.0658824	P62263	P62263	40S ribosomal protein S14	RPS14			28.8927	29.1971	29.0758	28.8153	28.9324	28.8802	28.8886	28.7787	28.763				8	8	8	41.1	41.1	41.1	16.273	0	54.682	4288400000	94
	0.507067	-0.147708		0.0139022	0.00373077	P62269	P62269	40S ribosomal protein S18	RPS18			29.4786	29.7796	29.789	29.4103	29.6743	29.5196	29.6002	29.5642	29.451				14	14	14	62.5	62.5	62.5	17.718	0	44.193	6450600000	103
	0.127491	0.28429		0.323515	0.138511	P62273	P62273	40S ribosomal protein S29	RPS29			23.0855	25.7747	23.802	24.7697	24.2549	24.4905	24.7499	24.7237	24.457				2	2	2	32.1	32.1	32.1	6.6767	0	5.5267	360650000	30
	1.46836	-0.201307		0.678476	0.127928	P62277	P62277	40S ribosomal protein S13	RPS13			29.35	29.3836	29.3382	29.0331	29.2333	29.2016	29.3913	29.2725	29.1879				10	10	10	49	49	49	17.222	0	45.255	5183700000	88
	0.16632	0.0310599		0.154332	-0.0215098	P62280	P62280	40S ribosomal protein S11	RPS11			29.7752	29.9886	29.8617	29.8749	29.8708	29.973	29.9134	29.9351	29.8057				11	11	11	56.3	56.3	56.3	18.431	0	67.202	8119500000	120
	1.40032	-0.137632		0.136835	0.0581627	P62318	P62318	Small nuclear ribonucleoprotein Sm D3	SNRPD3			25.6455	25.5831	25.6904	25.5278	25.543	25.4354	25.6761	25.7481	25.2565				3	3	3	31.7	31.7	31.7	13.916	0	19.131	472680000	34
	0.341751	-0.0845534		2.25541	-0.129269	P62424	P62424	60S ribosomal protein L7a	RPL7A			29.861	30.2082	30.0284	29.9828	29.9107	29.9505	29.8356	29.8237	29.7969				18	18	18	45.1	45.1	45.1	29.995	0	129.94	8425200000	184
	0.0372408	0.0300694		0.22852	-0.122321	P62491;Q15907;P57735	P62491;Q15907	Ras-related protein Rab-11A;Ras-related protein Rab-11B	RAB11A;RAB11B			25.8689	26.194	26.53	25.9121	26.5876	26.1833	26.1885	26.1691	25.9585				8	8	8	38	38	38	24.393	0	20.146	619400000	55
	1.3541	-0.165766		0.245409	0.0357367	P62701;Q8TD47;P22090	P62701	40S ribosomal protein S4, X isoform	RPS4X			30.664	30.8012	30.7082	30.563	30.4865	30.6265	30.5819	30.6708	30.5307				18	18	18	61.2	61.2	61.2	29.597	0	73.744	13339000000	201
	0.0484451	-0.0240892		0.0548284	0.025123	P62750	P62750	60S ribosomal protein L23a	RPL23A			27.3601	27.7139	27.7542	27.3838	27.7846	27.5875	27.7809	27.6391	27.4113				11	11	11	51.3	51.3	51.3	17.695	0	32.424	1608100000	63
	0.266019	0.169147		0.485805	-0.225233	P62753	P62753	40S ribosomal protein S6	RPS6			26.9094	27.3018	27.7856	27.5199	27.4643	27.52	27.6611	26.9841	27.1833				7	7	7	24.1	24.1	24.1	28.68	0	25.547	1515700000	46
	0.0412169	-0.0283941		0.333686	-0.197469	P62820;Q92928;P59190	P62820	Ras-related protein Rab-1A	RAB1A			27.0935	27.0895	26.9223	26.6248	27.4122	26.9832	26.9683	26.6644	26.795				9	9	4	50.2	50.2	20.5	22.677	0	27.931	1065100000	56
	0.0187295	-0.0123113		0.239248	-0.134941	P62826	P62826	GTP-binding nuclear protein Ran	RAN			30.2945	30.34	30.3789	29.9998	30.7374	30.2392	30.2826	30.1315	30.1575				16	16	16	53.7	53.7	53.7	24.423	0	107.52	10576000000	226
	1.26701	0.245848		0.600025	-0.106517	P62829	P62829	60S ribosomal protein L23	RPL23			28.669	28.973	28.8137	29.0615	29.1076	29.0241	29.0635	28.999	28.8111				6	6	6	49.3	49.3	49.3	14.865	0	34.353	4305500000	68
	0.234764	-0.14652		0.36683	-0.832205	P62841	P62841	40S ribosomal protein S15	RPS15			25.8073	26.1114	25.9547	25.645	26.264	25.5248	25.9427	23.1394	25.8552				4	4	4	40.7	40.7	40.7	17.04	0	12.896	570650000	32
	0.186924	-0.0716159		0.744611	-0.150249	P62847	P62847	40S ribosomal protein S24	RPS24	yes		26.3887	26.6081	26.8758	26.4886	26.5436	26.6256	26.4794	26.2353	26.4924				4	4	4	29.3	29.3	29.3	15.423	0	17.84	916590000	48
	0.593612	-0.189882		0.257805	0.0842667	P62851	P62851	40S ribosomal protein S25	RPS25			27.6835	27.6127	27.8362	27.3092	27.7479	27.5055	27.6568	27.5582	27.6005				5	5	5	29.6	29.6	29.6	13.742	0	16.91	1659700000	46
	1.29938	0.308026		0.533457	-0.0841993	P62854;Q5JNZ5	P62854;Q5JNZ5	40S ribosomal protein S26;Putative 40S ribosomal protein S26-like 1	RPS26;RPS26P11			27.2379	27.5427	27.5188	27.6487	27.8307	27.7441	27.6039	27.7477	27.6193				3	3	3	31.3	31.3	31.3	13.015	0	15.939	1672200000	38
	1.01887	-0.0799573		0.541355	-0.0698446	P62888	P62888	60S ribosomal protein L30	RPL30			29.704	29.6182	29.6907	29.5834	29.5513	29.6383	29.6077	29.4311	29.5247				7	7	7	59.1	59.1	59.1	12.784	0	62.712	6828400000	97
	0.628196	0.527309		0.781149	-0.270705	P62899	P62899	60S ribosomal protein L31	RPL31			26.7675	27.8136	27.97	28.0667	28.0085	28.0578	27.9267	27.4562	27.9381				7	7	7	44.8	44.8	44.8	14.463	0	21.718	1975500000	52
	0.526379	0.88198		0.355276	-0.459796	P62910	P62910	60S ribosomal protein L32	RPL32			23.8858	25.9805	26.1417	26.4249	26.2339	25.995	26.506	24.7486	26.0199				6	6	6	43.7	43.7	43.7	15.86	0	18.134	529730000	35
	2.19735	-0.250899		0.258902	-0.0294285	P62913	P62913	60S ribosomal protein L11	RPL11			29.3309	29.4073	29.3411	29.0721	29.0628	29.1916	29.1108	29.0481	29.0793				10	10	10	56.7	56.7	56.7	20.252	0	37.435	5022600000	90
	1.33798	-0.291258		0.540266	-0.0691795	P62917	P62917	60S ribosomal protein L8	RPL8			29.473	29.8154	29.6059	29.3672	29.3543	29.299	29.2807	29.3567	29.1756				12	12	12	43.2	43.2	43.2	28.024	0	152.34	5869500000	130
	0.62216	-0.252089		0.570897	-0.207543	P62937;P0DN26;A0A0B4J2A2;A0A075B759;Q9Y536;F5H284;P0DN37	P62937	Peptidyl-prolyl cis-trans isomerase A;Peptidyl-prolyl cis-trans isomerase A, N-terminally processed	PPIA			32.099	32.1378	32.4486	31.7591	32.2507	31.9193	31.874	31.6309	31.8015				11	11	11	70.9	70.9	70.9	18.012	0	121.33	42494000000	281
	0.158756	-0.383584		0.0528714	-0.167348	P62942	P62942	Peptidyl-prolyl cis-trans isomerase FKBP1A	FKBP1A			24.6045	24.4686	24.531	24.6034	25.4431	22.4067	24.7359	22.7834	24.4319				3	3	3	41.7	41.7	41.7	11.951	0	14.832	217270000	19
	0.422409	0.118974		0.124995	0.0295995	P62993	P62993	Growth factor receptor-bound protein 2	GRB2	yes		27.5702	27.3173	27.6915	27.7166	27.5543	27.6649	27.6343	27.5751	27.8153				14	14	14	57.6	57.6	57.6	25.206	0	39.117	1720200000	85
	0.661118	1.27726		0.270017	0.580615	P63000;P60763;P15153	P63000;P60763;P15153	Ras-related C3 botulinum toxin substrate 1;Ras-related C3 botulinum toxin substrate 3;Ras-related C3 botulinum toxin substrate 2	RAC1;RAC3;RAC2			23.4611	23.2558	23.9624	23.1749	25.9739	25.3624	25.6632	25.1827	25.4071				7	7	6	40.6	40.6	34.9	21.45	0	17.307	293380000	27
	0.967432	0.418014		0.360368	-0.17799	P63104	P63104	14-3-3 protein zeta/delta	YWHAZ			29.9574	30.0448	30.1757	30.3115	30.8605	30.2599	30.4453	30.2058	30.2468				15	11	11	51	40	40	27.745	0	170.81	11825000000	145
	0.488397	0.175892		0.424344	0.114579	P63151;Q00005;Q9Y2T4	P63151	Serine/threonine-protein phosphatase 2A 55 kDa regulatory subunit B alpha isoform	PPP2R2A			27.0919	26.9986	26.6907	27.2948	26.9613	27.0528	27.1068	27.3038	27.2421				13	13	9	38.9	38.9	27.5	51.691	0	52.128	1182300000	87
	0.859709	-0.279616		0.937514	-0.239104	P63167;Q96FJ2	P63167	Dynein light chain 1, cytoplasmic	DYNLL1			29.0193	29.3472	29.4434	29.1476	28.8867	28.9368	28.8074	28.5778	28.8686				6	6	6	64	64	64	10.366	0	96.952	4621500000	61
	0.103117	0.0554365		0.144799	-0.0401669	P63173	P63173	60S ribosomal protein L38	RPL38			28.7613	29.4068	29.0394	29.1214	29.04	29.2123	29.2392	29.0874	28.9267				6	6	6	50	50	50	8.2178	0	28.169	4652500000	79
	0.654958	-0.397806		0.099404	-0.0807025	P63241;Q9GZV4;Q6IS14	P63241;Q9GZV4;Q6IS14	Eukaryotic translation initiation factor 5A-1;Eukaryotic translation initiation factor 5A-2;Eukaryotic translation initiation factor 5A-1-like	EIF5A;EIF5A2;EIF5AL1			30.0652	30.174	30.1551	29.2867	30.228	29.6862	29.851	29.5118	29.596				12	12	12	56.5	56.5	56.5	16.832	0	125.29	8357400000	134
	0.263585	0.110952		0.091013	-0.0422567	P63244	P63244	Guanine nucleotide-binding protein subunit beta-2-like 1;Guanine nucleotide-binding protein subunit beta-2-like 1, N-terminally processed	GNB2L1			29.749	29.82	29.8711	29.6721	30.2326	29.8683	29.9215	29.8611	29.8636				19	19	19	70	70	70	35.076	0	220.61	8337400000	204
	0.435926	-0.86733		0.434644	0.858558	P63279	P63279	SUMO-conjugating enzyme UBC9	UBE2I			25.419	25.3446	25.7555	22.9543	25.5413	25.4215	25.5834	25.358	25.5514				6	6	6	56.3	56.3	56.3	18.007	0	19.47	363320000	30
	0.340446	0.0613511		0.0277365	0.00596046	P67775	P67775	Serine/threonine-protein phosphatase 2A catalytic subunit alpha isoform	PPP2CA			27.9372	28.0744	28.0048	28.1819	27.9643	28.0542	28.1416	28.0485	28.0281				14	14	2	61.2	61.2	6.8	35.594	0	186.7	2397000000	127
	0.996336	0.176458		0.308918	0.128472	P67809;Q9Y2T7	P67809	Nuclease-sensitive element-binding protein 1	YBX1			27.9787	27.9815	28.0333	28.0199	28.2948	28.2082	28.5839	28.2475	28.0768				13	13	8	44.1	44.1	31.5	35.924	0	240.11	2570900000	123
	0.901888	-0.633317		0.6661	0.445618	P67936	P67936	Tropomyosin alpha-4 chain	TPM4			28.2083	27.7998	28.19	27.158	28.0307	27.1096	27.9718	27.8043	27.8589				17	17	8	56.5	56.5	31.9	28.521	0	75.794	1917400000	98
	0.150135	-0.0268453		3.1156	0.279392	P68363;Q9H853	P68363	Tubulin alpha-1B chain	TUBA1B			33.5663	33.3998	33.356	33.4428	33.4192	33.3796	33.6566	33.6847	33.7384				29	29	0	74.7	74.7	0	50.151	0	323.31	107320000000	667
	1.2527	-0.246922		3.01126	0.361947	P68371;P04350	P68371;P04350	Tubulin beta-4B chain;Tubulin beta-4A chain	TUBB4B;TUBB4A			33.3919	33.1515	33.1247	33.0104	32.9025	33.0144	33.2984	33.351	33.3637				27	27	4	67	67	13	49.83	0	323.31	103230000000	839
	0.0223081	0.0126165		1.5011	-0.304826	P68400;Q8NEV1	P68400;Q8NEV1	Casein kinase II subunit alpha;Casein kinase II subunit alpha 3	CSNK2A1;CSNK2A3			24.6677	24.142	24.0994	24.3004	24.4045	24.242	23.8612	24.1396	24.0317				5	5	5	18.4	18.4	18.4	45.143	0	17.642	140150000	26
	0.0593761	-0.0432777		0.461493	-0.362519	P68402	P68402	Platelet-activating factor acetylhydrolase IB subunit beta	PAFAH1B2			23.8103	23.7935	23.961	23.3864	24.2413	23.8073	23.8016	23.5366	23.0092				2	2	2	12.2	12.2	12.2	25.569	0	19.778	111080000	19
	0.390458	-0.154461		0.15173	0.0804036	P78344	P78344	Eukaryotic translation initiation factor 4 gamma 2	EIF4G2			24.317	24.6928	24.5808	24.2646	24.6237	24.2388	24.5137	24.6892	24.1655				9	9	9	9.4	9.4	9.4	102.36	0	13.839	186450000	35
	0.146147	0.121757		0.455762	-0.277316	P78417	P78417	Glutathione S-transferase omega-1	GSTO1			25.4967	26.0169	26.0577	25.6983	26.4809	25.7574	25.6848	25.5818	25.8381				8	8	8	35.7	35.7	35.7	27.566	0	21.285	499720000	54
	0.951891	0.688146		0.070582	0.0335331	P80723	P80723	Brain acid soluble protein 1	BASP1			24.5553	25.5144	25.5967	26.0105	25.887	25.8333	26.0494	25.6335	26.1485				10	10	10	75.3	75.3	75.3	22.693	0	32.997	471980000	62
	1.72678	0.331318		0.312939	-0.0445449	P83731	P83731	60S ribosomal protein L24	RPL24			27.959	28.2296	28.1728	28.4185	28.4316	28.5053	28.5093	28.3687	28.3437				6	6	6	31.8	31.8	31.8	17.779	0	29.242	2956700000	83
	0.301775	-0.225504		0.00164513	-0.00130399	P84077;P61204	P84077;P61204	ADP-ribosylation factor 1;ADP-ribosylation factor 3	ARF1;ARF3			25.6158	25.7206	26.2219	25.2922	26.091	25.4987	25.7683	25.6714	25.4383				10	5	4	61.3	31.5	26	20.697	0	22.891	603050000	44
	0.80451	-0.510178		0.444157	-1.48213	P84098	P84098	60S ribosomal protein L19	RPL19			27.1385	28.1004	27.8972	27.2065	27.17	27.2291	27.3663	22.8638	26.9291				6	6	6	26	26	26	23.466	0	28.546	1303700000	60
	0.0906362	0.0766983		0.22328	-0.178595	P99999;CON__P62894	P99999	Cytochrome c	CYCS			27.3162	27.3458	27.5431	27.0679	28.0454	27.3219	27.5042	27.1338	27.2614				6	6	6	56.2	56.2	56.2	11.749	0	30.431	1532300000	67
	0.463391	-0.0781123		0.589759	-0.137335	Q00341	Q00341	Vigilin	HDLBP			26.3323	26.4969	26.3069	26.3752	26.2298	26.2968	26.256	26.2608	25.973				16	16	16	15.5	15.5	15.5	141.45	0	42.333	670460000	87
	0.755345	0.781864		0.0684046	-0.0448367	Q00534	Q00534	Cyclin-dependent kinase 6	CDK6			23.1491	21.5706	22.724	23.3576	23.2881	23.1437	22.7782	23.4313	23.4453				4	3	3	14.7	12.3	12.3	36.938	0	7.1311	68845000	17
	0.527198	-0.189201		0.403782	-0.17116	Q00796	Q00796	Sorbitol dehydrogenase	SORD			26.4245	26.4581	26.6169	26.2362	26.5931	26.1028	26.2903	25.9396	26.1886				9	9	9	37.3	37.3	37.3	38.324	0	41.026	682990000	54
	1.02301	0.182271		0.391926	-0.204345	Q00839	Q00839	Heterogeneous nuclear ribonucleoprotein U	HNRNPU			28.259	28.3112	28.1858	28.5194	28.2841	28.4994	28.0494	28.6423	27.9981				20	20	20	26.8	26.8	26.8	90.583	0	111.51	2743700000	149
	0.238968	-0.261773		0.0222084	-0.0280482	Q01105;P0DME0	Q01105;P0DME0	Protein SET;Protein SETSIP	SET;SETSIP			28.0263	28.3125	28.6594	27.4906	28.8144	27.9079	28.3577	27.856	27.915				8	8	8	31.4	31.4	31.4	33.488	0	84.077	2465600000	70
	0.621518	-0.212868		0.711961	0.234694	Q01433;Q01432	Q01433	AMP deaminase 2	AMPD2			28.0419	27.9213	28.0115	27.9802	27.4862	27.8696	27.9988	27.995	28.0464				25	25	25	28.6	28.6	28.6	100.69	0	65.257	2163200000	145
	0.459762	0.24098		0.066941	-0.0403703	Q01518;P40123	Q01518	Adenylyl cyclase-associated protein 1	CAP1			26.6487	26.8382	27.0443	26.733	27.4079	27.1133	27.1849	27.0328	26.9154				15	15	15	32.4	32.4	32.4	51.901	0	123.93	1135300000	93
	1.02758	0.245304		0.371821	0.0805041	Q01650;Q9UM01;Q92536	Q01650	Large neutral amino acids transporter small subunit 1	SLC7A5			29.0048	29.1858	29.295	29.269	29.5197	29.4329	29.3958	29.4875	29.5798				8	8	8	14.6	14.6	14.6	55.01	0	56.417	5618600000	73
	1.04303	0.280659		0.310787	-0.117655	Q01844	Q01844	RNA-binding protein EWS	EWSR1			25.1548	25.3926	25.0121	25.5819	25.3765	25.443	25.135	25.6185	25.295				4	4	4	8.1	8.1	8.1	68.477	0	16.572	345670000	27
	1.26253	-0.378186		0.792117	-0.116116	Q02543	Q02543	60S ribosomal protein L18a	RPL18A			28.9467	29.4092	29.1494	28.8661	28.7175	28.7871	28.7787	28.6261	28.6175				9	9	9	44.3	44.3	44.3	20.762	0	43.253	4167800000	93
	0.332378	-0.22308		0.0888317	-0.0626602	Q02790	Q02790	Peptidyl-prolyl cis-trans isomerase FKBP4;Peptidyl-prolyl cis-trans isomerase FKBP4, N-terminally processed	FKBP4			28.2131	28.0469	28.4668	27.5688	28.4251	28.0637	28.0233	27.8997	27.9467				19	19	19	49.7	49.7	49.7	51.804	0	105.64	2475500000	167
	0.498175	-0.20218		0.165433	-0.0459843	Q02878	Q02878	60S ribosomal protein L6	RPL6			28.6973	29.2123	29.0653	28.9035	28.6138	28.851	28.8369	28.6466	28.7468				14	14	14	39.9	39.9	39.9	32.728	0	63.085	3964300000	99
	0.340178	-0.187112		0.792075	0.271233	Q04206	Q04206	Transcription factor p65	RELA			25.8047	25.2296	25.4676	25.4944	25.006	25.4402	25.5315	25.646	25.5768				7	7	7	14	14	14	60.218	0	19.174	395650000	40
	0.590988	-0.85411		0.413917	0.627972	Q04446	Q04446	1,4-alpha-glucan-branching enzyme	GBE1			24.642	24.7145	24.8588	24.317	22.6201	24.7159	24.6232	24.4927	24.421				8	8	8	14.2	14.2	14.2	80.473	0	14.781	196070000	28
	1.34107	-0.294954		0.125343	0.0415847	Q04637;REV__Q8NEG2	Q04637	Eukaryotic translation initiation factor 4 gamma 1	EIF4G1			27.2411	27.1498	27.3493	26.7822	27.0506	27.0225	26.9929	27.1436	26.8436				23	23	22	16	16	15.6	175.49	0	74.119	1159100000	121
	0.155975	0.160148		0.520789	0.331712	Q04721	Q04721	Neurogenic locus notch homolog protein 2;Notch 2 extracellular truncation;Notch 2 intracellular domain	NOTCH2			23.3996	23.3173	24.1633	23.8512	23.2832	24.2262	24.2285	24.0842	24.043				3	3	3	1.5	1.5	1.5	265.4	0	6.775	95188000	12
	0.00898334	-0.00975418		0.0865184	-0.0885722	Q04760	Q04760	Lactoylglutathione lyase	GLO1			25.997	25.888	26.4902	25.7488	26.7219	25.8752	26.4029	25.7396	25.9378				8	8	8	40.2	40.2	40.2	20.777	0	23.077	590100000	62
	0.0312292	0.0210953		0.347973	-0.148047	Q04837	Q04837	Single-stranded DNA-binding protein, mitochondrial	SSBP1			26.183	26.5568	26.743	26.3374	26.8287	26.38	26.4776	26.4134	26.211				7	7	7	52.7	52.7	52.7	17.259	0	43.888	740070000	63
	0.155027	-0.0744979		0.679392	0.253654	Q05086	Q05086	Ubiquitin-protein ligase E3A	UBE3A			24.7865	24.6798	24.5159	24.6932	24.2686	24.7969	24.7685	24.8109	24.9403				10	10	10	13.6	13.6	13.6	100.69	0	25.409	227180000	32
	1.22584	-0.409632		0.524758	0.152576	Q06124	Q06124	Tyrosine-protein phosphatase non-receptor type 11	PTPN11			28.6824	28.4355	28.3778	28.2695	27.846	28.1512	28.2521	28.2013	28.2711				31	31	31	61.5	61.5	61.5	68.436	0	141.44	2878200000	253
	0.584293	1.15871		0.15139	-0.0751947	Q06203	Q06203	Amidophosphoribosyltransferase	PPAT			22.5864	25.1512	25.2366	25.2493	25.4038	25.7972	25.5318	25.238	25.4549				9	9	9	20.7	20.7	20.7	57.398	0	25.407	341640000	34
	0.410047	0.158552		0.628342	-0.196915	Q06210;O94808	Q06210	Glutamine--fructose-6-phosphate aminotransferase [isomerizing] 1	GFPT1			29.8504	29.6215	29.5735	30.1153	29.6547	29.7511	29.6679	29.6468	29.6156				33	33	33	56.2	56.2	56.2	78.806	0	241.57	7426300000	302
	0.667955	0.196274		0.60844	0.176994	Q06265	Q06265	Exosome complex component RRP45	EXOSC9			25.1912	25.0779	24.9347	25.4641	25.0819	25.2466	25.318	25.5568	25.4488				6	6	6	18	18	18	48.948	0	20.266	336180000	31
	0.898373	0.566953		0.822672	-0.304693	Q07020	Q07020	60S ribosomal protein L18	RPL18			26.9756	27.8774	27.8246	28.1774	28.0579	28.1432	28.0186	27.4875	27.9583				7	7	7	42	42	42	21.634	0	39.12	2014300000	56
	0.00771095	0.00248591		0.47218	0.125704	Q07021	Q07021	Complement component 1 Q subcomponent-binding protein, mitochondrial	C1QBP			27.5393	27.5246	27.7823	27.6005	27.7383	27.5147	27.9331	27.6651	27.6324				5	5	5	31.6	31.6	31.6	31.362	0	61.332	1785200000	77
	0.05196	-0.105428		0.905649	0.338173	Q07954	Q07954	Prolow-density lipoprotein receptor-related protein 1;Low-density lipoprotein receptor-related protein 1 85 kDa subunit;Low-density lipoprotein receptor-related protein 1 515 kDa subunit;Low-density lipoprotein receptor-related protein 1 intracellular domain	LRP1			23.6107	24.7242	22.373	23.6139	23.1418	23.6359	23.7555	23.7177	23.9328				7	7	7	1.9	1.9	1.9	504.6	0	11.302	62125000	17
	0.874311	0.393918		0.604553	-0.36422	Q08211	Q08211	ATP-dependent RNA helicase A	DHX9			25.0314	25.5209	25.4968	25.9005	25.4718	25.8586	25.2516	25.8313	25.0554				17	17	17	15.9	15.9	15.9	140.96	0	36.518	394180000	70
	0.391942	0.207439		0.0783515	0.0543537	Q08257	Q08257	Quinone oxidoreductase	CRYZ			24.7084	24.8722	24.8149	24.8545	25.436	24.7273	25.2593	25.0435	24.8782				10	10	10	42.6	42.6	42.6	35.206	0	23.4	263380000	50
	0.219511	-0.157992		0.0430228	-0.00917371	Q08499;Q07343;P27815	Q08499	cAMP-specific 3,5-cyclic phosphodiesterase 4D	PDE4D			26.1851	25.3507	25.3741	25.5593	25.5109	25.3656	25.4063	25.4489	25.553				12	12	12	18.9	18.9	18.9	91.114	0	44.445	406740000	63
	0.83204	-0.175676		0.264379	-0.0494328	Q08J23	Q08J23	tRNA (cytosine(34)-C(5))-methyltransferase	NSUN2			28.1492	28.2402	27.9991	27.8335	28.0693	27.9587	27.8809	27.9649	27.8674				29	29	29	46.3	46.3	46.3	86.47	0	114.9	2169600000	166
	0.808815	0.670766		0.450165	0.372893	Q09161	Q09161	Nuclear cap-binding protein subunit 1	NCBP1			22.6012	22.502	22.0371	22.4365	23.0979	23.6183	23.2583	23.6066	23.4065				6	6	6	8.5	8.5	8.5	91.838	0	10.615	76223000	23
	0.205616	-0.108503		0.329903	0.142877	Q0PNE2	Q0PNE2	Elongator complex protein 6	ELP6			23.8569	24.1422	24.2534	24.3072	23.7875	23.8324	24.2105	23.9944	24.1508				5	5	5	22.9	22.9	22.9	29.793	0	9.4279	145550000	30
	0.0671385	0.0402317		0.250951	0.13651	Q12792	Q12792	Twinfilin-1	TWF1			25.5033	25.3773	25.4709	25.1058	25.8085	25.558	25.5367	25.7535	25.5916				11	11	9	39.1	39.1	35.1	40.282	0	38.597	402780000	48
	0.555027	0.492406		0.0249834	0.00919724	Q12797	Q12797	Aspartyl/asparaginyl beta-hydroxylase	ASPH			24.3064	23.1858	24.3921	24.4669	24.345	24.5497	24.2974	24.6658	24.426				8	8	8	16.2	16.2	16.2	85.862	0	47.763	175800000	26
	1.06606	0.377918		0.0968986	-0.0535819	Q12906	Q12906	Interleukin enhancer-binding factor 3	ILF3	yes		26.9385	27.1399	26.9347	27.5144	27.0788	27.5538	27.2711	27.571	27.1441				19	19	17	24.8	24.8	22	95.337	0	61.666	1416800000	133
	0.623299	-0.232571		0.0547306	0.0229874	Q12931	Q12931	Heat shock protein 75 kDa, mitochondrial	TRAP1			28.1775	28.4597	28.4336	27.911	28.3924	28.0697	28.1784	28.1771	28.0865				23	23	23	38.5	38.5	38.5	80.109	0	124.5	2582400000	170
	0.887398	0.395484		0.573945	0.249048	Q12933	Q12933	TNF receptor-associated factor 2	TRAF2			27.4498	27.2144	27.1974	28.003	27.3422	27.7029	27.983	27.9268	27.8854				20	20	20	45.5	45.5	45.5	55.859	0	111.12	2029200000	147
	0.00814073	0.00396665		2.11413	-0.392495	Q12980	Q12980	Nitrogen permease regulator 3-like protein	NPRL3			23.2761	23.0918	22.7647	22.9566	23.0339	23.1539	22.6357	22.573	22.7583				2	2	2	5.1	5.1	5.1	63.604	0	4.4095	33713000	10
	0.0527649	0.0327511		0.357531	-0.169528	Q13011	Q13011	Delta(3,5)-Delta(2,4)-dienoyl-CoA isomerase, mitochondrial	ECH1	yes		26.8958	27.1282	27.2223	26.8832	27.4924	26.9691	27.0411	26.9346	26.8603				9	9	9	29.6	29.6	29.6	35.816	0	41.868	1139400000	71
	0.455513	-0.0738831		0.229281	-0.0424709	Q13045	Q13045	Protein flightless-1 homolog	FLII	yes		25.4394	25.4628	25.5083	25.2973	25.3677	25.5239	25.3612	25.302	25.3982				13	13	13	12.5	12.5	12.5	144.75	0	37.892	374390000	59
	1.17778	-0.440194		0.823069	0.276196	Q13057	Q13057	Bifunctional coenzyme A synthase;Phosphopantetheine adenylyltransferase;Dephospho-CoA kinase	COASY			29.7549	29.449	29.6261	29.4022	28.8847	29.2226	29.3824	29.457	29.4986				17	17	17	38.8	38.8	38.8	62.328	0	133.27	6093600000	200
	0.0525221	0.0330219		0.178354	-0.113653	Q13151	Q13151	Heterogeneous nuclear ribonucleoprotein A0	HNRNPA0			25.1975	24.9832	25.191	25.4667	24.7705	25.2336	24.9703	25.2949	24.8647				3	3	3	13.8	13.8	13.8	30.84	0	11.248	295530000	20
	1.00595	0.24556		0.411992	0.111481	Q13162	Q13162	Peroxiredoxin-4	PRDX4			30.1894	30.2502	30.3304	30.671	30.3039	30.5318	30.5883	30.5568	30.696				18	14	14	64.6	57.6	57.6	30.54	0	158.9	12253000000	188
	1.47382	-0.334588		0.711881	0.145	Q13228	Q13228	Selenium-binding protein 1	SELENBP1			29.1653	29.0668	28.9243	28.8147	28.5618	28.7762	28.9021	28.7639	28.9218				26	26	26	67.6	67.6	67.6	52.39	0	212.36	4101700000	234
	0.833763	0.127124		0.352627	0.0937767	Q13283	Q13283	Ras GTPase-activating protein-binding protein 1	G3BP1			28.0303	28.0964	28.0462	28.2342	28.0506	28.2694	28.363	28.3685	28.1041				18	18	17	45.1	45.1	42.5	52.164	0	93.292	2539600000	162
	0.69078	0.269005		0.464315	0.147248	Q13310;P0CB38	Q13310	Polyadenylate-binding protein 4	PABPC4	yes		28.0229	27.6719	27.6566	28.1909	27.7912	28.1763	28.1786	28.1424	28.2792				28	19	18	43.3	27.3	25.9	70.782	0	76.805	2278000000	158
	0.653223	0.504461		0.00932926	-0.00301806	Q13347	Q13347	Eukaryotic translation initiation factor 3 subunit I	EIF3I			25.7177	26.8033	26.7227	26.9086	26.9386	26.9099	26.984	27.056	26.7081				12	12	12	56	56	56	36.501	0	75.198	1018300000	90
	0.0817404	0.070111		0.395183	0.0976804	Q13395	Q13395	Probable methyltransferase TARBP1	TARBP1			24.6747	24.3124	23.6962	24.501	24.1943	24.1984	24.3472	24.4243	24.4153				9	9	9	7.2	7.2	7.2	181.67	0	25.319	150260000	36
	0.499733	0.555178		0.367051	0.245028	Q13439	Q13439	Golgin subfamily A member 4	GOLGA4			26.264	25.8775	24.9142	26.6644	25.7309	26.326	26.5523	26.5354	26.3687				25	25	24	12.1	12.1	11.7	261.14	0	64.066	659310000	96
	0.0146492	-0.0104351		0.832923	0.321616	Q13546	Q13546	Receptor-interacting serine/threonine-protein kinase 1	RIPK1			27.947	27.508	27.3868	27.84	27.2902	27.6804	27.8192	27.89	28.0663				21	21	21	40.8	40.8	40.8	75.93	0	102.73	1898100000	148
	0.103839	0.140928		1.71627	0.570227	Q13555;Q13554	Q13555	Calcium/calmodulin-dependent protein kinase type II subunit gamma	CAMK2G			23.8949	22.3397	23.6832	23.514	23.3761	23.4504	24.3028	23.9164	23.8319				6	6	6	11.3	11.3	11.3	62.608	0	12.141	91984000	18
	0.447729	-0.507606		0.415791	0.495121	Q13561	Q13561	Dynactin subunit 2	DCTN2			23.926	23.7932	23.3806	22.4096	23.9995	23.1679	24.0812	23.638	23.3431				4	4	4	13	13	13	44.23	0	13.651	77163000	21
	0.416121	0.436307		0.774127	0.262484	Q13572	Q13572	Inositol-tetrakisphosphate 1-kinase	ITPK1			23.1282	24.4188	24.3708	24.6224	24.1351	24.4692	24.7271	24.5497	24.7373				7	7	7	25.1	25.1	25.1	45.621	0	31.163	186840000	22
	0.227234	0.616777		1.02471	0.199867	Q13596	Q13596	Sorting nexin-1	SNX1			25.7075	25.2994	22.3427	25.1294	24.9359	25.1347	25.1401	25.3482	25.3113				10	10	8	23.2	23.2	19.2	59.069	0	38.465	314520000	39
	0.445188	0.729665		1.18428	-0.570701	Q13610	Q13610	Periodic tryptophan protein 1 homolog	PWP1			21.793	24.0214	23.6362	24.0814	23.5804	23.9778	23.4653	22.9747	23.4875				3	3	3	6	6	6	55.827	0	4.5726	56666000	10
	0.331827	0.23604		0.702429	-0.270939	Q13838	Q13838	Spliceosome RNA helicase DDX39B	DDX39B			24.947	25.3001	25.7917	25.2612	25.7625	25.7234	25.4214	25.3341	25.1787				8	8	1	18.7	18.7	2.6	48.991	0	20.884	367640000	54
	0.018285	0.0937818		1.08775	3.92428	Q13885;Q9BVA1	Q13885;Q9BVA1	Tubulin beta-2A chain;Tubulin beta-2B chain	TUBB2A;TUBB2B			23.1255	23.7058	23.154	26.7074	22.5001	21.0592	27.4979	27.2553	27.2863				23	4	3	59.3	13.5	10.8	49.906	0	8.4363	576600000	17
	0.10446	-0.0808309		0.19893	0.144456	Q13907	Q13907	Isopentenyl-diphosphate Delta-isomerase 1	IDI1			23.6879	23.4326	23.7677	23.2127	24.0597	23.3733	23.4874	23.8107	23.781				4	4	4	22.9	22.9	22.9	26.319	0	10.886	104840000	24
	0.354784	1.13367		0.279523	-0.258682	Q14019	Q14019	Coactosin-like protein	COTL1			22.7234	26.5512	26.5601	25.9647	27.1408	26.1301	26.2708	26.1016	26.0873				7	7	7	47.2	47.2	47.2	15.945	0	21.506	622090000	45
	1.86873	0.214992		0.00470514	-0.00154686	Q14103	Q14103	Heterogeneous nuclear ribonucleoprotein D0	HNRNPD			27.4013	27.4064	27.3377	27.5312	27.6854	27.5738	27.6688	27.7146	27.4023				13	13	12	40.6	40.6	38.3	38.434	0	52.103	1716900000	110
	0.414656	-0.0811234		1.27558	0.149108	Q14116	Q14116	Interleukin-18	IL18			26.3443	26.1519	26.1085	26.1226	26.1903	26.0485	26.2972	26.1973	26.3143				4	4	4	18.1	18.1	18.1	22.326	0	9.4297	629270000	31
	0.00428026	-0.00811704		0.160133	-0.14034	Q14134	Q14134	Tripartite motif-containing protein 29	TRIM29			24.7525	24.0905	22.6757	23.6647	23.8173	24.0123	24.0573	23.0679	23.9481				5	5	5	8.5	8.5	8.5	65.834	0	10.987	84165000	17
	0.47474	-0.215309		0.188952	-0.0917136	Q14152	Q14152	Eukaryotic translation initiation factor 3 subunit A	EIF3A			26.8005	27.045	27.0447	26.464	27.0789	26.7013	26.7265	26.681	26.5616				20	20	20	15.2	15.2	15.2	166.57	0	60.61	941350000	117
	0.626811	-0.112268		0.0628773	-0.0261523	Q14157	Q14157	Ubiquitin-associated protein 2-like	UBAP2L			25.5014	25.7048	25.5837	25.4002	25.5874	25.4656	25.5756	25.6076	25.1914				8	8	8	9.6	9.6	9.6	114.53	0	26.305	393410000	39
	0.12936	-0.032938		0.0796403	-0.0149218	Q14166	Q14166	Tubulin--tyrosine ligase-like protein 12	TTLL12			26.5251	26.2861	26.4518	26.3157	26.5098	26.3388	26.3661	26.4194	26.334				13	13	13	29.7	29.7	29.7	74.403	0	82.699	711560000	86
	0.0999547	-0.0408923		0.633171	-0.239528	Q14232	Q14232	Translation initiation factor eIF-2B subunit alpha	EIF2B1			25.4901	25.7085	25.5155	25.5626	25.7371	25.2916	25.3841	25.0703	25.4184				8	8	8	27.5	27.5	27.5	33.712	0	24.727	393050000	43
	0.985697	0.965957		0.303586	-0.144197	Q14244	Q14244	Ensconsin	MAP7			23.464	24.154	22.6018	24.2672	24.2836	24.5669	23.9514	24.5285	24.2052				6	6	6	8.1	8.1	8.1	84.051	0	10.055	145710000	23
	0.732144	-0.242458		0.10914	0.0275014	Q14247	Q14247	Src substrate cortactin	CTTN			28.88	28.4217	28.5523	28.5077	28.2946	28.3244	28.3513	28.3311	28.5268				25	25	25	42.4	42.4	42.4	61.585	0	82.711	3070100000	182
	0.322586	0.114579		0.416541	0.13843	Q14258	Q14258	E3 ubiquitin/ISG15 ligase TRIM25	TRIM25	yes		25.7934	25.7156	25.6177	25.9524	25.5504	25.9676	25.9779	25.8917	26.0161				10	10	10	19	19	19	70.973	0	24.371	505000000	50
	0.712557	-0.306336		0.190599	-0.092872	Q14697	Q14697	Neutral alpha-glucosidase AB	GANAB			27.9057	28.147	28.1277	27.4344	28.0591	27.7679	27.7538	27.5998	27.6292				29	29	29	34.3	34.3	34.3	106.87	0	97.811	1934300000	209
	0.417952	-0.18549		0.772964	0.197493	Q14738;Q13362;Q15173	Q14738	Serine/threonine-protein phosphatase 2A 56 kDa regulatory subunit delta isoform	PPP2R5D	yes		26.2399	25.9886	25.6237	25.6675	25.7508	25.8774	25.942	25.7997	26.1465				12	12	11	23.6	23.6	21.6	69.991	0	30.56	522740000	66
	0.0587381	0.0211506		1.75822	0.393849	Q14847	Q14847	LIM and SH3 domain protein 1	LASP1			27.2516	27.4723	27.4974	27.3156	27.3475	27.6217	27.7976	27.7928	27.876				11	11	11	42.5	42.5	42.5	29.717	0	35.322	1646700000	74
	0.569741	0.0988127		0.114734	0.0181001	Q14974	Q14974	Importin subunit beta-1	KPNB1			28.5556	28.7306	28.5531	28.6302	28.7031	28.8026	28.6824	28.7794	28.7282				23	23	23	30.1	30.1	30.1	97.169	0	101.85	3801700000	217
	0.149953	-0.270973		0.992253	1.17886	Q14C86	Q14C86	GTPase-activating protein and VPS9 domain-containing protein 1	GAPVD1			22.9702	23.8269	24.4201	22.4581	24.227	23.7192	24.377	24.9986	24.5653				10	10	10	7	7	7	164.98	0	15.006	129730000	23
	0.145942	0.24365		0.513103	0.223179	Q15003	Q15003	Condensin complex subunit 2	NCAPH			22.9033	24.5291	24.7974	24.197	24.6871	24.0766	24.4661	24.5864	24.5777				6	6	6	10	10	10	82.562	0	18.65	172500000	27
	0.487534	-0.225975		0.174332	-0.0691617	Q15021;REV__Q02790	Q15021	Condensin complex subunit 1	NCAPD2			24.523	24.9686	24.5578	24.1831	24.6603	24.5281	24.3635	24.4817	24.3187				13	13	13	10.1	10.1	10.1	157.18	0	22.592	195220000	45
	0.690272	1.81407		0.259514	0.0874761	Q15024	Q15024	Exosome complex component RRP42	EXOSC7			21.7978	25.8955	24.2037	25.9254	25.9017	25.512	25.8793	25.8687	25.8535				9	9	9	40.2	40.2	40.2	31.821	0	27.465	400760000	46
	1.1297	-0.368326		0.46384	0.162181	Q15046	Q15046	Lysine--tRNA ligase	KARS			28.2403	28.2169	28.0419	27.9784	27.5225	27.8934	28.039	27.9923	27.8494				24	24	24	41.9	41.9	41.9	68.047	0	110.15	2211700000	178
	1.0864	-0.337048		0.0337392	0.0178038	Q15067	Q15067	Peroxisomal acyl-coenzyme A oxidase 1	ACOX1			24.9564	24.9831	24.9312	24.5471	24.8995	24.4129	24.7563	24.7254	24.4312				10	10	10	20.8	20.8	20.8	74.423	0	24.854	224570000	46
	0.180709	-0.0352758		0.621781	0.123689	Q15084	Q15084	Protein disulfide-isomerase A6	PDIA6			28.2991	28.2433	28.3728	28.1455	28.3592	28.3047	28.2708	28.4353	28.4744				13	13	13	37.7	37.7	37.7	48.121	0	87.966	2706800000	130
	0.984066	-0.21361		0.0374526	0.0153891	Q15149	Q15149	Plectin	PLEC			28.6632	28.766	28.8316	28.718	28.4421	28.4598	28.5307	28.7519	28.3835				102	102	96	24.4	24.4	22.7	531.78	0	267.49	3381400000	438
	0.526097	-0.1411		0.0148012	-0.00528399	Q15165	Q15165	Serum paraoxonase/arylesterase 2	PON2			24.6334	24.8799	24.8543	24.7427	24.4717	24.73	24.4986	24.6608	24.7691				4	4	4	20.1	20.1	20.1	39.396	0	11.915	222890000	26
	1.76617	-0.238068		0.207915	-0.0347684	Q15181	Q15181	Inorganic pyrophosphatase	PPA1			29.0373	28.9416	28.9437	28.7004	28.8381	28.6699	28.7132	28.6289	28.762				16	16	16	67.5	67.5	67.5	32.66	0	156.69	3940200000	171
	1.42683	0.294774		0.655932	-0.139279	Q15185	Q15185	Prostaglandin E synthase 3	PTGES3			28.11	28.1064	28.2886	28.3174	28.5052	28.5668	28.4123	28.2091	28.3501				8	8	8	43.1	43.1	43.1	18.697	0	59.355	2761700000	74
	0.451801	-0.122628		0.767737	0.173199	Q15365;P57723	Q15365	Poly(rC)-binding protein 1	PCBP1			31.8879	31.631	31.6724	31.7721	31.4842	31.567	31.7519	31.6968	31.8943				17	17	13	80.1	80.1	69.1	37.497	0	323.31	31912000000	384
	1.65215	-0.311497		1.31382	0.102536	Q15366	Q15366	Poly(rC)-binding protein 2	PCBP2			29.6621	29.3904	29.5124	29.2798	29.1735	29.1771	29.2999	29.3036	29.3346				15	11	10	58.9	48.2	44.4	38.58	0	120.66	5599700000	149
	0.530962	1.5601		0.645634	0.122773	Q15369	Q15369	Transcription elongation factor B polypeptide 1	TCEB1			26.6814	22.6716	26.4073	26.9047	26.742	26.7938	27.0222	26.7949	26.9917				6	6	6	48.2	48.2	48.2	12.473	0	23.077	938590000	48
	0.885744	-0.260938		1.04559	0.155168	Q15436	Q15436	Protein transport protein Sec23A	SEC23A			26.9606	26.7983	26.5397	26.5973	26.3877	26.5308	26.6027	26.6647	26.714				20	17	17	36.1	31.4	31.4	86.16	0	73.101	871880000	101
	0.848001	-0.209112		0.200781	0.0594082	Q15437	Q15437	Protein transport protein Sec23B	SEC23B			28.586	28.5061	28.5042	28.4843	28.1095	28.3751	28.3727	28.3454	28.4291				26	26	23	45.8	45.8	41.1	86.478	0	134.51	2941300000	183
	0.302014	-0.0740954		0.0356576	-0.00839806	Q15631	Q15631	Translin	TSN			27.8026	27.5751	27.6465	27.7481	27.5285	27.5252	27.6484	27.5835	27.5447				11	11	11	42.5	42.5	42.5	26.183	0	70.444	1659800000	92
	0.309791	-0.417522		0.42563	0.915569	Q15653	Q15653	NF-kappa-B inhibitor beta	NFKBIB			23.0837	22.8849	22.9369	21.4682	23.2244	22.9604	24.9426	22.7498	22.7073				2	2	2	6.5	6.5	6.5	37.771	0	4.807	29689000	9
	0.588929	0.202068		0.0373933	0.0156803	Q15654	Q15654	Thyroid receptor-interacting protein 6	TRIP6			27.6444	27.6237	27.3494	27.8691	27.5011	27.8536	27.8087	27.6072	27.8549				15	15	15	44.5	44.5	44.5	50.287	0	113.54	1807300000	117
	0.785521	0.711382		0.203436	-0.194736	Q15691	Q15691	Microtubule-associated protein RP/EB family member 1	MAPRE1	yes		25.0991	25.7893	25.451	25.5516	26.8201	26.102	26.0279	25.9716	25.8899				8	8	8	36.6	36.6	36.6	29.999	0	36.206	527010000	49
	0.450551	0.551079		0.0739946	0.0425466	Q15717;Q12926;P26378	Q15717	ELAV-like protein 1	ELAVL1			23.1693	24.7932	24.5923	24.8712	24.4833	24.8535	24.5832	25.0898	24.6627				6	6	6	17.8	17.8	17.8	36.091	0	14.004	216940000	31
	0.669584	0.191024		0.36484	0.124404	Q15758	Q15758	Neutral amino acid transporter B(0)	SLC1A5			23.9328	24.0639	24.277	24.2813	24.4245	24.1411	24.5269	24.5195	24.1736				5	5	5	12	12	12	56.598	0	14.046	161710000	36
	0.551798	-0.697877		0.524482	0.666046	Q15796;O15198;Q99717;Q15797	Q15796	Mothers against decapentaplegic homolog 2	SMAD2			24.9705	24.6225	24.6321	24.4598	22.9574	24.7143	24.9183	24.6445	24.5667				8	8	3	18.2	18.2	6.6	52.306	0	17.869	209560000	32
	0.314706	0.494649		0.508422	0.226109	Q15818	Q15818	Neuronal pentraxin-1	NPTX1			24.602	24.8099	22.8568	24.9177	24.343	24.492	24.9839	24.6765	24.7706				9	9	9	22.2	22.2	22.2	47.122	0	24.037	201310000	29
	0.0433437	0.0221017		0.183689	0.0622864	Q15942	Q15942	Zyxin	ZYX			24.8504	24.7698	24.4516	24.8455	24.4645	24.8281	24.7033	24.8088	24.8128				7	7	7	17.5	17.5	17.5	61.277	0	22.404	229120000	30
	1.33084	-0.415279		0.400132	-0.0690676	Q16181;Q6ZU15	Q16181	Septin-7	SEPTIN7			26.7214	26.2848	26.452	26.1953	26.0703	25.9468	25.9847	26.0292	25.9913				11	11	11	35.9	35.9	35.9	50.679	0	36.498	651600000	72
	0.12601	-0.0886606		0.0612156	-0.0412814	Q16401	Q16401	26S proteasome non-ATPase regulatory subunit 5	PSMD5			25.312	25.7475	25.3342	25.1223	25.8041	25.2013	25.517	25.2289	25.258				10	10	10	22.8	22.8	22.8	56.195	0	35.054	350420000	52
	0.000829485	-0.000708898		0.402337	0.169691	Q16527	Q16527	Cysteine and glycine-rich protein 2	CSRP2			26.1943	25.4245	25.723	26.0041	25.4567	25.8788	26.0416	25.9881	25.8191				8	8	8	57.5	57.5	57.5	20.954	0	39.325	513510000	35
	1.22459	-0.416124		0.569726	0.143682	Q16539	Q16539	Mitogen-activated protein kinase 14	MAPK14			26.3396	26.0776	25.9433	25.9134	25.6538	25.545	25.8389	25.8092	25.8951				11	11	11	44.7	44.7	44.7	41.293	0	33.131	519170000	52
	0.251554	-0.13442		0.337003	0.133764	Q16543	Q16543	Hsp90 co-chaperone Cdc37;Hsp90 co-chaperone Cdc37, N-terminally processed	CDC37			25.5268	25.3923	25.0431	24.9635	25.4852	25.1102	25.2245	25.4048	25.331				9	9	9	29.4	29.4	29.4	44.468	0	22.217	334950000	36
	0.792775	0.896944		0.0639992	-0.0222613	Q16555	Q16555	Dihydropyrimidinase-related protein 2	DPYSL2	yes		23.0999	24.5776	23.0077	24.2373	24.4919	24.6468	24.4108	24.4756	24.4228				8	8	6	21.2	21.2	17.5	62.293	0	20.746	163500000	29
	0.221017	0.0546729		0.131952	-0.0435212	Q16576	Q16576	Histone-binding protein RBBP7	RBBP7			28.7064	28.6552	28.8019	28.8094	28.9058	28.6123	28.8952	28.6947	28.6071				15	15	9	46.6	46.6	36.2	47.82	0	109.46	3521200000	103
	0.726222	0.95892		1.01778	0.375978	Q16644	Q16644	MAP kinase-activated protein kinase 3	MAPKAPK3			22.6267	24.6427	23.9231	24.6264	24.4993	24.9435	24.8411	25.1851	25.1709				5	5	3	14.7	14.7	9.4	42.987	0	14.013	207810000	15
	0.196295	-0.0966314		0.188257	-0.0933469	Q16658	Q16658	Fascin	FSCN1			29.4526	29.45	29.5424	29.0902	29.7309	29.3339	29.3467	29.233	29.2953				23	23	23	52.3	52.3	52.3	54.529	0	145.89	5700000000	202
	0.498726	0.768483		0.267999	0.0526454	Q16698	Q16698	2,4-dienoyl-CoA reductase, mitochondrial	DECR1			24.81	24.6316	22.7194	24.9072	24.6802	24.879	24.9304	24.817	24.877				6	6	6	21.8	21.8	21.8	36.067	0	18.817	230940000	26
	0.902182	1.23131		0.323668	-0.742133	Q16719	Q16719	Kynureninase	KYNU			22.8232	23.9674	24.9184	24.852	25.5119	25.039	25.4272	22.5557	25.1937				7	7	7	21.1	21.1	21.1	52.351	0	14.975	226820000	29
	1.14011	-0.22266		0.484437	-0.108733	Q16775	Q16775	Hydroxyacylglutathione hydrolase, mitochondrial	HAGH			27.6516	27.5099	27.5483	27.5079	27.291	27.2429	27.2269	27.1519	27.3369				9	9	9	41.9	41.9	41.9	33.805	0	41.405	1446500000	71
	0.159342	-0.144861		0.0865056	0.0184339	Q2TAL8	Q2TAL8	Glutamine-rich protein 1	QRICH1			23.3215	23.0717	24.182	23.3805	23.2815	23.4786	23.3778	23.4934	23.3247				6	6	6	7.7	7.7	7.7	86.435	0	9.8422	141960000	28
	0.0697931	0.0227019		1.7082	0.318903	Q3ZCM7	Q3ZCM7	Tubulin beta-8 chain	TUBB8			28.4109	28.2058	28.0563	28.1662	28.3345	28.2403	28.53	28.6995	28.4682				11	2	2	24.5	7.4	7.4	49.775	0	202.6	2789600000	34
	0.741624	-0.235446		0.664819	0.14986	Q4G0N4	Q4G0N4	NAD kinase 2, mitochondrial	NADK2			27.8252	27.4765	27.5698	27.5067	27.1858	27.4725	27.526	27.5568	27.5318				17	17	17	44.6	44.6	44.6	49.432	0	77.481	1581000000	118
	0.454666	-0.0826543		2.40772	0.174376	Q53EL6	Q53EL6	Programmed cell death protein 4	PDCD4			28.0806	27.971	27.8182	27.91	27.8469	27.8649	28.0403	28.0145	28.0903				17	17	17	48	48	48	51.735	0	130.31	2192600000	132
	1.05008	-0.578233		0.280754	0.18202	Q53H82	Q53H82	Beta-lactamase-like protein 2	LACTB2			24.2708	24.4215	24.185	23.81	24.0901	23.2425	23.7737	23.8763	24.0386				6	6	6	25.7	25.7	25.7	32.805	0	10.772	132350000	27
	0.320067	0.288497		0.349796	0.239422	Q5GLZ8	Q5GLZ8	Probable E3 ubiquitin-protein ligase HERC4	HERC4			25.9479	25.157	25.0444	25.9512	25.2024	25.8613	25.5968	26.0363	26.0999				16	16	16	22	22	22	118.56	0	54.972	464820000	81
	0.350145	0.3524		0.632662	0.0913766	Q5JPH6	Q5JPH6	Probable glutamate--tRNA ligase, mitochondrial	EARS2			24.3951	24.1089	23.0301	24.1846	24.1287	24.278	24.2842	24.2069	24.3742				7	7	7	16.1	16.1	16.1	58.688	0	17.253	154940000	33
	0.886753	0.681215		0.529305	0.0384134	Q5JVF3	Q5JVF3	PCI domain-containing protein 2	PCID2			23.086	22.5821	23.8123	23.8375	23.888	23.7986	23.8697	23.9161	23.8536				5	5	5	14	14	14	46.029	0	12.935	105380000	23
	0.21386	0.108552		0.750226	0.26553	Q5T440	Q5T440	Putative transferase CAF17, mitochondrial	IBA57			26.0082	25.5934	25.7854	26.1787	25.6367	25.8974	26.1673	26.0948	26.2472				8	8	8	30.3	30.3	30.3	38.155	0	49.717	551290000	50
	0.791781	1.62181		0.698121	1.01256	Q5T4S7	Q5T4S7	E3 ubiquitin-protein ligase UBR4	UBR4			22.2682	22.2573	24.3348	24.7483	23.3799	25.5976	25.482	25.8663	25.4152				21	21	21	4.2	4.2	4.2	573.83	0	40.045	241160000	54
	1.19331	-0.311377		0.6176	0.152641	Q5T6F2	Q5T6F2	Ubiquitin-associated protein 2	UBAP2			24.8909	24.6358	24.597	24.5527	24.2816	24.3552	24.6916	24.5241	24.4318				6	6	6	8.2	8.2	8.2	117.11	0	21.479	200670000	38
	0.55338	-0.258845		0.436639	0.16651	Q5VZK9	Q5VZK9	Leucine-rich repeat-containing protein 16A	LRRC16A			27.5478	27.2127	27.1208	27.2053	26.712	27.1874	27.1612	27.1961	27.2469				31	31	31	26.1	26.1	26.1	151.56	0	92.153	1324000000	165
	0.0300478	0.0596218		0.017596	-0.0164998	Q5W111	Q5W111	SPRY domain-containing protein 7	SPRYD7			24.026	22.4361	24.3643	23.4405	24.2712	23.2935	23.7286	23.5201	23.7069				2	2	2	11.2	11.2	11.2	21.666	0	8.0584	67935000	13
	1.38985	-0.37146		0.62723	0.189651	Q6GMV2	Q6GMV2	SET and MYND domain-containing protein 5	SMYD5			26.4002	26.2463	26.1568	26.0963	25.835	25.7577	25.9319	26.0838	26.2423				8	8	8	25.4	25.4	25.4	47.34	0	22.284	580700000	53
	0.507134	0.886682		0.454404	0.785082	Q6GQQ9;Q8TE49	Q6GQQ9	OTU domain-containing protein 7B	OTUD7B			22.4903	23.1025	22.8705	24.5196	22.2215	24.3822	24.4404	24.526	24.5122				7	7	7	9.5	9.5	9.5	92.525	0	11.205	114380000	20
	0.517797	-0.210487		0.937309	0.308828	Q6L8Q7	Q6L8Q7	2,5-phosphodiesterase 12	PDE12			24.0922	24.1647	24.4433	24.296	23.814	23.9588	24.4007	24.2168	24.3779				5	5	5	13.3	13.3	13.3	67.351	0	12.783	158170000	24
	0.807106	1.71794		0.451455	0.263508	Q6P1Q9	Q6P1Q9	Methyltransferase-like protein 2B	METTL2B			25.9743	26.23	23.2237	27.2596	26.5615	26.7608	26.8563	27.1782	27.338				13	13	2	40.2	40.2	7.7	43.426	0	50.818	936660000	68
	0.349099	-0.109506		0.00380064	-0.0014801	Q6P1X6	Q6P1X6	UPF0598 protein C8orf82	C8orf82			25.6798	25.4855	25.7101	25.6735	25.3052	25.5682	25.5517	25.3875	25.6033				7	7	7	40.3	40.3	40.3	23.889	0	20.165	399470000	45
	0.519139	-0.297316		0.581827	-0.32835	Q6P5R6	Q6P5R6	60S ribosomal protein L22-like 1	RPL22L1			24.6544	25.1929	25.3576	24.5982	25.0365	24.6784	24.8415	24.3703	24.1162				3	3	3	39.3	39.3	39.3	14.606	0	11.63	229420000	20
	0.768292	0.27764		0.65858	0.211645	Q6PJ69	Q6PJ69	Tripartite motif-containing protein 65	TRIM65			27.8806	27.6553	27.602	28.247	27.7536	27.9703	28.2085	28.1505	28.2468				14	14	14	42.6	42.6	42.6	57.353	0	173.78	2173900000	106
	0.276156	0.246247		0.222611	0.198053	Q6PJG6	Q6PJG6	BRCA1-associated ATM activator 1	BRAT1			23.6181	23.3852	23.1053	24.1655	23.0374	23.6444	23.955	23.5759	23.9106				5	5	5	6.7	6.7	6.7	88.118	0	13.497	110230000	27
	0.553198	0.421719		0.291014	0.0883261	Q6PKG0;Q659C4	Q6PKG0	La-related protein 1	LARP1			25.1718	26.2162	26.0778	26.2625	26.0931	26.3754	26.3808	26.46	26.1551				14	14	14	13.4	13.4	13.4	123.51	0	31.387	622600000	67
	0.307187	-0.0932045		1.51745	0.353554	Q6UB35	Q6UB35	Monofunctional C1-tetrahydrofolate synthase, mitochondrial	MTHFD1L			27.5152	27.2756	27.3703	27.4232	27.0922	27.3661	27.619	27.6082	27.7149				25	25	25	32	32	32	105.79	0	97.712	1525800000	162
	0.575796	-0.220282		0.0655017	-0.0341059	Q6XQN6	Q6XQN6	Nicotinate phosphoribosyltransferase	NAPRT			25.3385	25.1978	25.171	24.7395	25.3012	25.0056	25.129	24.9658	24.8493				9	9	9	19.1	19.1	19.1	57.578	0	33.702	290680000	56
	1.12705	-0.180866		1.62053	0.290539	Q6YN16	Q6YN16	Hydroxysteroid dehydrogenase-like protein 2	HSDL2			26.9304	26.8646	27.0091	26.8689	26.6525	26.7401	26.939	27.0981	27.0961				17	17	17	52.2	52.2	52.2	45.394	0	58.27	1052500000	117
	0.709556	0.153486		1.05895	0.236901	Q71U36;Q13748;Q6PEY2	Q71U36;Q13748;Q6PEY2	Tubulin alpha-1A chain;Tubulin alpha-3C/D chain;Tubulin alpha-3E chain	TUBA1A;TUBA3C;TUBA3E			27.406	27.4732	27.4486	27.6871	27.4026	27.6986	27.7722	27.911	27.8157				29	2	0	74.7	3.1	0	50.135	0	16.073	1695700000	45
	0.00650784	0.00555102		0.168163	-0.0843582	Q7KZF4	Q7KZF4	Staphylococcal nuclease domain-containing protein 1	SND1			26.3974	27.2163	26.966	26.6834	27.1411	26.7719	26.9137	26.903	26.5267				25	25	25	35.6	35.6	35.6	102	0	83.223	969140000	124
	1.14355	-0.263146		0.00165001	-0.000514348	Q7L1Q6	Q7L1Q6	Basic leucine zipper and W2 domain-containing protein 1	BZW1			28.4166	28.4554	28.5673	28.0527	28.3927	28.2045	28.2234	28.1678	28.2571				16	14	14	34.1	31	31	48.043	0	36.589	2707900000	110
	0.543537	-0.306995		0.00127529	0.000761032	Q7L2H7	Q7L2H7	Eukaryotic translation initiation factor 3 subunit M	EIF3M			25.5674	26.0443	26.091	25.2522	25.8885	25.6409	25.6903	25.6092	25.4843				8	8	8	25.9	25.9	25.9	42.502	0	46.614	422310000	53
	0.668894	-0.198438		0.825112	0.202365	Q7L576	Q7L576	Cytoplasmic FMR1-interacting protein 1	CYFIP1			28.0622	27.9322	27.7901	27.901	27.5266	27.7615	27.8821	27.9243	27.9899				29	29	15	26.4	26.4	14.4	145.18	0	103.14	2023100000	201
	1.03342	0.261134		0.135232	-0.0378431	Q7L5N1	Q7L5N1	COP9 signalosome complex subunit 6	COPS6			24.9909	24.9866	24.7345	25.1493	25.3162	25.0298	25.2409	25.1101	25.0308				6	6	6	23.2	23.2	23.2	36.163	0	19.821	280480000	43
	0.0797819	-0.125817		0.432714	0.558615	Q7Z2W4	Q7Z2W4	Zinc finger CCCH-type antiviral protein 1	ZC3HAV1			23.9341	24.0118	24.4311	24.511	22.9311	24.5574	24.3296	24.8124	24.5333				7	7	7	8.4	8.4	8.4	101.43	0	20.551	155780000	26
	0.18385	-0.178773		0.261845	0.243172	Q7Z4W1	Q7Z4W1	L-xylulose reductase	DCXR			23.8214	23.9748	23.6448	23.673	24.2355	22.9962	24.0529	23.7332	23.8481				4	4	4	18.4	18.4	18.4	25.913	0	10.385	105840000	21
	0.744184	-0.212975		1.84782	0.361329	Q86U90	Q86U90	YrdC domain-containing protein, mitochondrial	YRDC			25.8018	25.4079	25.4359	25.3867	25.2713	25.3486	25.5447	25.73	25.816				10	10	10	43.7	43.7	43.7	29.328	0	38.829	406610000	60
	0.178207	0.0599206		0.072109	0.023159	Q86VP6;O75155	Q86VP6	Cullin-associated NEDD8-dissociated protein 1	CAND1			27.685	27.7136	27.5042	27.5637	27.9121	27.6068	27.7096	27.7647	27.6777				34	34	34	29.8	29.8	29.8	136.37	0	110.38	1764600000	212
	0.442034	-0.134128		0.575906	0.171445	Q86X55	Q86X55	Histone-arginine methyltransferase CARM1	CARM1			27.4812	27.3952	27.197	27.3787	27.0382	27.254	27.2299	27.4267	27.5286				13	13	13	21.4	21.4	21.4	65.853	0	55.078	1393500000	83
	0.508674	0.398795		0.195866	0.0948467	Q86Y56	Q86Y56	Dynein assembly factor 5, axonemal	DNAAF5			23.5725	23.9702	22.8599	23.6791	24.064	23.8559	24.0848	23.6643	24.1344				6	6	6	7.6	7.6	7.6	93.52	0	12.18	111180000	28
	0.587843	0.332745		1.08943	0.389448	Q8IV08	Q8IV08	Phospholipase D3	PLD3			23.9348	23.2769	23.7028	24.0424	23.6587	24.2116	24.2859	24.4155	24.3797				3	3	3	5.5	5.5	5.5	54.705	0	6.9722	135150000	21
	0.922071	-0.385815		0.678045	0.172138	Q8IYB5;Q8WU79	Q8IYB5	Stromal membrane-associated protein 1	SMAP1			27.3557	27.0224	27.5848	27.1142	26.7425	26.9487	27.0871	27.1876	27.0471				6	6	6	12.8	12.8	12.8	50.386	0	27.228	1207900000	67
	0.220746	0.161171		0.592848	0.368064	Q8N8R5	Q8N8R5	UPF0565 protein C2orf69	C2orf69			22.7551	23.0701	23.1267	23.3522	22.6283	23.455	23.4341	23.4002	23.7053				4	4	4	15.8	15.8	15.8	43.448	0	16.274	73430000	20
	0.102677	0.189271		0.649206	0.43646	Q8N999	Q8N999	Uncharacterized protein C12orf29	C12orf29			23.7184	22.3538	24.3703	23.9714	23.0817	23.9571	24.0803	23.9898	24.2495				3	3	3	12.3	12.3	12.3	37.49	0	6.0275	120910000	16
	0.0670148	-0.0148379		1.04152	0.123009	Q8NBS9	Q8NBS9	Thioredoxin domain-containing protein 5	TXNDC5			29.5742	29.3305	29.524	29.4975	29.4243	29.4624	29.4979	29.5799	29.6754				18	18	18	46.1	46.1	46.1	47.628	0	108.2	6247300000	170
	0.0948976	-0.0382061		0.95044	0.157502	Q8NCW5	Q8NCW5	NAD(P)H-hydrate epimerase	APOA1BP			26.3061	26.0415	25.8658	26.0621	26.1294	25.9073	26.1082	26.2308	26.2323				7	7	7	29.5	29.5	29.5	31.674	0	34.838	594050000	49
	0.523366	-1.09519		0.469529	0.956465	Q8NDH3	Q8NDH3	Probable aminopeptidase NPEPL1	NPEPL1			26.0817	25.5939	25.1667	25.4606	22.7581	25.338	25.4281	25.4401	25.558				8	8	8	21.2	21.2	21.2	55.86	0	23.953	364570000	45
	0.621223	-1.29183		0.0565707	-0.183456	Q8NE71	Q8NE71	ATP-binding cassette sub-family F member 1	ABCF1			24.336	24.639	24.7743	21.4397	24.2394	24.1947	24.1949	23.1186	22.01				9	9	9	17	17	17	95.925	0	24.622	138970000	29
	0.181934	0.120933		0.276772	0.141798	Q8NEZ5	Q8NEZ5	F-box only protein 22	FBXO22			28.5872	28.0115	28.3341	28.722	28.0728	28.5008	28.6783	28.4217	28.621				14	14	14	48.6	48.6	48.6	44.508	0	83.311	3073200000	117
	0.338269	-0.134731		0.383426	0.103256	Q8NFF5	Q8NFF5	FAD synthase;Molybdenum cofactor biosynthesis protein-like region;FAD synthase region	FLAD1			26.8165	26.8421	26.3968	26.668	26.4002	26.5831	26.4944	26.7603	26.7064				16	16	16	34.4	34.4	34.4	65.265	0	49.076	859610000	107
	0.185566	0.449193		0.57499	1.17579	Q8TB03	Q8TB03	Uncharacterized protein CXorf38	CXorf38			23.1389	23.754	23.4098	25.0518	22.0984	24.5002	24.9707	24.9839	25.2232				7	7	7	18.5	18.5	18.5	36.67	0	9.1005	184220000	17
	1.61892	-0.339289		1.07108	0.219524	Q8TC07	Q8TC07	TBC1 domain family member 15	TBC1D15			26.8793	26.7329	26.718	26.5275	26.276	26.5089	26.6964	26.5533	26.7212				19	19	19	31.8	31.8	31.8	79.49	0	62.264	868690000	82
	0.463183	0.894815		0.469571	0.775946	Q8TD19;REV__Q9P0M6	Q8TD19	Serine/threonine-protein kinase Nek9	NEK9	yes		24.458	24.2767	22.7848	25.4112	23.445	25.3476	25.0665	25.3586	26.1066				12	12	12	13.5	13.5	13.5	107.17	0	28.305	291730000	40
	0.437097	-0.224503		1.42714	-0.411454	Q8TDN6	Q8TDN6	Ribosome biogenesis protein BRX1 homolog	BRIX1			23.548	23.2601	23.9919	23.4653	23.3896	23.2717	22.9485	23.1823	22.7614				4	4	4	13.6	13.6	13.6	41.401	0	9.8244	65662000	16
	0.270745	-0.075573		0.74286	0.205086	Q8TEQ6	Q8TEQ6	Gem-associated protein 5	GEMIN5			26.3341	26.051	26.1943	26.25	25.9857	26.117	26.4747	26.3622	26.1311				24	24	24	17.2	17.2	17.2	168.59	0	56.507	635780000	98
	0.241731	-0.0597515		0.0489786	-0.0166556	Q8TEX9	Q8TEX9	Importin-4	IPO4			24.6003	24.6381	24.7921	24.7722	24.5267	24.5525	24.6526	24.431	24.7178				11	11	11	14.5	14.5	14.5	118.71	0	33.593	211080000	41
	0.564534	-0.214907		0.0583235	0.00899378	Q8WUM4	Q8WUM4	Programmed cell death 6-interacting protein	PDCD6IP			27.4453	27.8289	27.2605	27.2859	27.2619	27.3422	27.2148	27.3768	27.3254				24	24	24	33.8	33.8	33.8	96.022	0	110.85	1433800000	112
	0.538052	-0.135173		0.716361	0.148729	Q8WW59	Q8WW59	SPRY domain-containing protein 4	SPRYD4			25.8333	25.5934	25.8416	25.7602	25.5017	25.6009	25.81	25.6557	25.8432				10	10	10	50.7	50.7	50.7	23.128	0	33.454	452800000	56
	0.15616	0.0807145		0.218547	0.112404	Q8WWM7	Q8WWM7	Ataxin-2-like protein	ATXN2L			24.3539	24.6789	24.3704	24.7568	24.2292	24.6593	24.8778	24.4736	24.6311				10	10	10	11.2	11.2	11.2	113.37	0	19.232	209600000	39
	0.911088	-0.352804		0.558829	0.213113	Q8WX93	Q8WX93	Palladin	PALLD			30.3899	30.354	30.1784	30.2255	29.6454	29.9929	30.1417	30.1715	30.1899				36	35	35	37	36.2	36.2	150.56	0	280.86	10242000000	335
	1.20562	0.349116		0.0335952	-0.0108439	Q92499	Q92499	ATP-dependent RNA helicase DDX1	DDX1	yes		27.1302	26.9653	26.7096	27.403	27.2333	27.2162	27.1922	27.4555	27.1723				20	20	20	32	32	32	82.431	0	86.183	1254100000	133
	0.484092	0.159748		0.0790747	0.0465514	Q92552	Q92552	28S ribosomal protein S27, mitochondrial	MRPS27			23.9847	24.3768	24.0207	24.2714	24.1742	24.416	23.9508	24.5922	24.4581				7	7	7	17.6	17.6	17.6	47.611	0	16.454	167700000	34
	0.105677	0.167103		0.503998	-0.774735	Q92600	Q92600	Cell differentiation protein RCD1 homolog	RQCD1			23.4884	23.3163	23.0647	22.3602	23.839	24.1715	23.4359	22.3116	22.299				3	3	3	13.4	13.4	13.4	33.631	0	6.4244	55197000	14
	0.239005	-0.0296116		0.881637	0.075484	Q92616	Q92616	Translational activator GCN1	GCN1L1			28.0938	28.0239	27.9918	27.9327	28.0615	28.0264	28.0778	28.1028	28.0666				59	59	59	25.4	25.4	25.4	292.75	0	180.6	2274300000	294
	0.944847	-0.835402		0.0680183	-0.0664279	Q92688	Q92688	Acidic leucine-rich nuclear phosphoprotein 32 family member B	ANP32B			26.6638	26.7637	27.5658	25.6418	26.6787	26.1667	26.4172	25.9864	25.8843				9	7	7	31.9	20.3	20.3	28.787	0	20.162	781850000	55
	0.33395	0.121707		0.410802	0.108224	Q92905	Q92905	COP9 signalosome complex subunit 5	COPS5			24.3412	24.5394	24.6986	24.4831	24.8542	24.6069	24.7232	24.8052	24.7405				7	7	7	21.6	21.6	21.6	37.578	0	13.767	207810000	33
	1.27113	0.459939		0.60252	0.195225	Q92945	Q92945	Far upstream element-binding protein 2	KHSRP			28.7817	28.5905	28.4524	29.274	28.7999	29.1304	29.1898	29.3036	29.2967				28	28	26	40.9	40.9	38.8	73.114	0	207.44	4833900000	246
	0.13798	0.0423533		0.224525	-0.0257155	Q92973;O14787	Q92973	Transportin-1	TNPO1			27.1268	27.2734	27.4866	27.3265	27.2678	27.4197	27.2985	27.3192	27.3191				16	16	16	22.2	22.2	22.2	102.35	0	65.79	1370300000	111
	0.0618981	-0.0452493		0.336526	0.155174	Q92974	Q92974	Rho guanine nucleotide exchange factor 2	ARHGEF2			23.8712	23.8504	23.3011	23.6789	23.3093	23.8987	23.6891	23.9467	23.7166				5	5	5	6.3	6.3	6.3	111.54	0	13.208	101370000	25
	0.290765	-0.215451		0.0832692	0.0979513	Q92990	Q92990	Glomulin	GLMN			23.3087	22.9641	23.0839	22.3392	23.1919	23.1793	23.0984	22.4295	23.4763				4	4	4	6.9	6.9	6.9	68.207	0	9.1705	64253000	16
	0.0512709	0.0253881		0.477076	0.177402	Q93008;O00507	Q93008	Probable ubiquitin carboxyl-terminal hydrolase FAF-X	USP9X			28.0205	27.8383	27.8033	28.1347	27.611	27.9925	28.0102	28.1251	28.1351				48	48	48	20.9	20.9	20.9	292.28	0	143.22	2204200000	265
	0.426612	-0.89872		0.0709087	-0.231535	Q93045	Q93045	Stathmin-2	STMN2			25.5482	25.6846	25.8673	24.9121	26.2933	23.1986	25.5108	25.0221	23.1765				2	2	1	10.6	10.6	5.6	20.828	0	7.4159	338510000	18
	0.205411	0.177835		0.314689	-0.266923	Q969H8	Q969H8	Myeloid-derived growth factor	MYDGF			25.679	25.7628	26.031	25.6272	26.6328	25.7464	26.0138	25.5664	25.6254				3	3	3	20.2	20.2	20.2	18.795	0	9.6672	497660000	24
	0.567251	-0.224877		0.522925	-1.10176	Q969Q0;P83881	Q969Q0;P83881	60S ribosomal protein L36a-like;60S ribosomal protein L36a	RPL36AL;RPL36A			26.4001	26.8532	26.7364	26.5868	26.2183	26.5099	23.4992	26.3125	26.198				5	5	5	32.1	32.1	32.1	12.469	0	11.43	706830000	26
	0.0806658	-0.0247841		0.0188685	0.00637054	Q96AE4	Q96AE4	Far upstream element-binding protein 1	FUBP1			25.2249	25.562	25.5016	25.406	25.4588	25.3494	25.5353	25.5016	25.1964				10	8	7	14.9	13.7	12.3	67.56	0	19.169	360630000	48
	0.724353	0.228188		0.554288	-0.104212	Q96AG4	Q96AG4	Leucine-rich repeat-containing protein 59	LRRC59			27.3588	27.7638	27.6518	27.663	27.9131	27.8829	27.7637	27.7122	27.6705				9	9	9	39.4	39.4	39.4	34.93	0	42.794	1786300000	82
	0.60056	-0.470772		0.512283	0.415116	Q96B97	Q96B97	SH3 domain-containing kinase-binding protein 1	SH3KBP1			24.0729	23.946	23.7859	23.8361	22.7832	23.7732	23.875	23.7092	24.0537				3	3	3	6.5	6.5	6.5	73.125	0	22.141	119900000	16
	0.203513	-0.108531		0.0196263	0.0089124	Q96BN8	Q96BN8	Ubiquitin thioesterase otulin	OTULIN			26.9743	26.4995	26.6505	26.8236	26.3126	26.6625	26.5936	26.6034	26.6284				14	14	14	31.8	31.8	31.8	40.262	0	32.115	883560000	77
	0.259393	-0.13378		0.12268	0.0597019	Q96BW5	Q96BW5	Phosphotriesterase-related protein	PTER			26.705	26.3392	26.335	26.4965	25.9966	26.4848	26.2637	26.399	26.4943				9	9	9	28.1	28.1	28.1	39.017	0	37.924	737950000	65
	0.613284	-0.291059		0.215923	0.105989	Q96CN7	Q96CN7	Isochorismatase domain-containing protein 1	ISOC1			28.0646	27.8199	27.7456	27.9644	27.3701	27.4224	27.7191	27.698	27.6578				12	12	12	48	48	48	32.236	0	57.978	1933800000	93
	0.698763	-0.0985877		0.281347	0.0395768	Q96DG6	Q96DG6	Carboxymethylenebutenolidase homolog	CMBL			29.2269	29.0199	29.084	29.0507	28.9857	28.9986	28.9555	29.0595	29.1387				14	14	14	46.9	46.9	46.9	28.048	0	45.935	4619900000	117
	0.58217	0.22972		0.124956	0.0537732	Q96EK6	Q96EK6	Glucosamine 6-phosphate N-acetyltransferase	GNPNAT1			24.4733	24.9375	25.0135	24.9623	25.0199	25.1313	25.3465	24.8289	25.0994				3	3	3	19.6	19.6	19.6	20.749	0	15.094	282690000	21
	0.527007	0.163806		0.943708	-0.369259	Q96EN8	Q96EN8	Molybdenum cofactor sulfurase	MOCOS			23.2956	23.4697	23.0534	23.3299	23.4282	23.552	23.4095	22.915	22.8778				3	3	3	4.7	4.7	4.7	98.119	0	7.5461	82058000	15
	0.554876	0.0999819		0.318925	-0.0761808	Q96FW1	Q96FW1	Ubiquitin thioesterase OTUB1	OTUB1			25.6889	25.6671	25.8418	25.7717	25.9484	25.7777	25.8682	25.797	25.6041				9	9	9	39.1	39.1	39.1	31.284	0	35.427	473890000	57
	1.34162	-0.280478		0.844607	0.161568	Q96HC4	Q96HC4	PDZ and LIM domain protein 5	PDLIM5	yes		28.2819	28.263	28.4453	28.1551	27.8955	28.0982	28.1436	28.2049	28.2851				18	18	18	40.6	40.6	40.6	63.944	0	86.907	2574900000	150
	0.635875	0.266975		0.229021	0.0850983	Q96HE7;Q86YB8	Q96HE7	ERO1-like protein alpha	ERO1L			27.5128	27.1331	27.4872	27.8576	27.3695	27.7069	27.7535	27.7438	27.692				17	17	17	47.4	47.4	47.4	54.392	0	73.196	1705300000	117
	0.0260348	0.025184		0.0137044	-0.0134595	Q96IU4	Q96IU4	Alpha/beta hydrolase domain-containing protein 14B	ABHD14B			24.9498	24.9526	24.7675	24.5208	25.5453	24.6793	25.0054	24.7831	24.9165				7	7	7	37.1	37.1	37.1	22.345	0	20.993	258590000	36
	0.110891	-0.0157693		1.33114	0.148314	Q96KB5	Q96KB5	Lymphokine-activated killer T-cell-originated protein kinase	PBK			27.2195	27.14	27.0774	27.1888	27.0835	27.1173	27.2001	27.3437	27.2908				15	15	15	46.6	46.6	46.6	36.085	0	51.688	1258600000	99
	0.189798	0.100077		0.591163	0.24157	Q96LD4	Q96LD4	Tripartite motif-containing protein 47	TRIM47			25.684	25.0989	25.294	25.6592	25.301	25.4169	25.6341	25.4823	25.9854				9	9	9	16.1	16.1	16.1	69.531	0	26.676	404440000	45
	0.877355	-0.423597		0.305447	0.162296	Q96MP8;Q9UJ41	Q96MP8	BTB/POZ domain-containing protein KCTD7	KCTD7			27.0313	26.9369	26.8162	26.7771	26.0779	26.6585	26.6694	26.6871	26.6439				9	9	9	40.1	40.1	40.1	33.131	0	24.393	902390000	62
	0.816721	0.524165		0.613911	0.233474	Q96N67;Q96HP0;Q8NF50	Q96N67	Dedicator of cytokinesis protein 7	DOCK7			26.2656	25.6573	25.4518	26.3685	26	26.5787	26.5436	26.5921	26.512				23	23	23	11.5	11.5	11.5	242.56	0	56.51	686470000	114
	0.279005	-0.066192		0.565841	0.142719	Q96P70	Q96P70	Importin-9	IPO9			25.0845	25.3362	25.1035	25.1989	25.0241	25.1025	25.0556	25.3852	25.3128				13	13	13	14.3	14.3	14.3	115.96	0	30.327	313610000	53
	0.175629	0.089536		0.171877	0.0940119	Q96PU5;Q96J02	Q96PU5	E3 ubiquitin-protein ligase NEDD4-like	NEDD4L			26.9094	26.7208	26.6724	27.1474	26.5296	26.8941	26.7703	27.128	26.9549				18	18	15	19	19	15.8	111.93	0	47.869	1020200000	109
	0.0323435	-0.0899925		0.508166	0.936641	Q96Q11	Q96Q11	CCA tRNA nucleotidyltransferase 1, mitochondrial	TRNT1			24.6177	22.9832	23.4925	24.4542	21.9987	24.3705	24.4925	24.4808	24.66				7	7	7	20.3	20.3	20.3	50.127	0	14.3	157970000	21
	0.00125371	0.000460307		0.238881	0.091315	Q96QK1	Q96QK1	Vacuolar protein sorting-associated protein 35	VPS35			25.5814	25.5014	25.3478	25.3031	25.6429	25.4859	25.739	25.615	25.3519				13	13	13	20	20	20	91.706	0	44.145	393250000	60
	1.21713	-0.291009		0.753004	0.150709	Q96RS6	Q96RS6	NudC domain-containing protein 1	NUDCD1			26.4626	26.1846	26.2866	26.1377	25.8736	26.0496	26.2328	26.2066	26.0735				11	11	11	22.8	22.8	22.8	66.755	0	42.396	627010000	63
	0.881874	0.21865		0.897117	0.22568	Q96S21;Q12829	Q96S21	Ras-related protein Rab-40C	RAB40C			25.2576	25.3003	25.2732	25.7133	25.3235	25.4502	25.7612	25.678	25.7249				9	9	9	35.2	35.2	35.2	31.304	0	28.475	404730000	48
	0.474515	0.542406		1.62	0.371225	Q96SU4	Q96SU4	Oxysterol-binding protein-related protein 9	OSBPL9			24.6799	23.2509	24.7559	24.8138	24.6198	24.8804	25.0937	25.0535	25.2803				8	8	8	12.6	12.6	12.6	83.184	0	14.096	244830000	31
	0.0830275	0.0467135		0.409176	0.194846	Q96T51;Q7L099;Q8WXA3	Q96T51	RUN and FYVE domain-containing protein 1	RUFY1			26.1715	26.3521	26.2844	26.5819	25.9432	26.4229	26.3891	26.5405	26.603				18	18	18	28.2	28.2	28.2	79.817	0	50.768	736290000	83
	0.263967	-0.173068		0.204411	0.13768	Q96T76	Q96T76	MMS19 nucleotide excision repair protein homolog	MMS19			25.9	25.9964	25.6803	25.9275	25.197	25.933	25.799	25.6832	25.9884				11	11	11	14.6	14.6	14.6	113.29	0	31.753	510100000	48
	0.45887	-0.662477		0.0426069	0.0871709	Q96TA1	Q96TA1	Niban-like protein 1	FAM129B			24.6404	24.8873	24.6385	22.8375	24.8264	24.5148	24.5852	23.5148	24.3403				5	5	5	7.6	7.6	7.6	84.137	0	15.438	170000000	24
	0.72162	-0.947799		0.384929	0.556196	Q99426	Q99426	Tubulin-folding cofactor B	TBCB	yes		24.9943	24.9986	25.1056	22.8985	24.526	24.8306	24.8379	24.5049	24.5808				4	4	4	15.2	15.2	15.2	27.325	0	11.687	215780000	22
	0.487471	-0.56746		0.746887	0.406607	Q99447	Q99447	Ethanolamine-phosphate cytidylyltransferase	PCYT2			23.0663	24.1955	22.7238	23.0347	22.2762	22.9724	23.0891	23.1329	23.2811				2	2	2	6.9	6.9	6.9	43.835	0	10.393	64352000	14
	0.618011	-0.120279		1.88242	0.170781	Q99615	Q99615	DnaJ homolog subfamily C member 7	DNAJC7			27.0453	26.9887	26.7871	26.807	26.7604	26.8928	27.0114	26.9826	26.9786				20	20	20	38.3	38.3	38.3	56.44	0	73.894	1067800000	122
	0.261701	-0.205907		0.40097	-0.256886	Q99623	Q99623	Prohibitin-2	PHB2			25.2207	25.4392	25.8699	24.9038	25.2473	25.761	24.8336	25.1333	25.1745				8	8	8	36.5	36.5	36.5	33.296	0	41.055	342350000	47
	0.131078	0.234083		0.73077	0.2244	Q99661	Q99661	Kinesin-like protein KIF2C	KIF2C			23.6466	23.9301	21.8398	23.4229	23.4242	23.2716	23.5527	23.8436	23.3956				3	3	3	4.7	4.7	4.7	81.312	0	7.4557	72617000	15
	0.0385838	-0.0266736		0.0538624	-0.0370388	Q99733	Q99733	Nucleosome assembly protein 1-like 4	NAP1L4			25.3524	25.3964	25.7814	25.2043	25.8491	25.3968	25.7227	25.3486	25.2678				6	5	5	19.7	17.1	17.1	42.823	0	26.533	392180000	33
	0.891206	1.39568		0.0407902	0.0376759	Q99798	Q99798	Aconitate hydratase, mitochondrial	ACO2			23.8587	25.0285	26.1976	25.9243	26.8831	26.4645	26.7279	26.4381	26.2189				17	17	17	25.8	25.8	25.8	85.424	0	56.386	635480000	78
	1.07679	-0.213327		0.912621	0.18131	Q99816	Q99816	Tumor susceptibility gene 101 protein	TSG101			27.9407	27.8504	27.8383	27.762	27.489	27.7385	27.8514	27.7873	27.8947				13	13	13	32.8	32.8	32.8	43.944	0	48.624	1868100000	103
	1.43308	0.433963		0.58755	0.137878	Q99873;Q9NR22	Q99873	Protein arginine N-methyltransferase 1	PRMT1			29.8698	29.5983	29.5434	30.2784	29.9383	30.0967	30.2422	30.3054	30.1795				24	24	24	68.1	68.1	68.1	41.515	0	173.26	9454600000	300
	0.611914	-0.214043		1.39731	0.256495	Q99961	Q99961	Endophilin-A2	SH3GL1			26.4487	26.0053	26.3571	26.1607	25.8995	26.1088	26.3629	26.2568	26.3189				9	9	6	27.4	27.4	20.1	41.489	0	42.69	710590000	64
	0.264801	-0.74457		0.0248527	0.0891864	Q9BPW8	Q9BPW8	Protein NipSnap homolog 1	NIPSNAP1			24.7657	24.899	24.8756	25.307	25.1394	21.8602	23.3333	24.61	24.6308				7	7	7	47.2	47.2	47.2	33.31	0	23.986	212490000	25
	0.0456948	0.0173848		0.239987	0.0683753	Q9BPX3	Q9BPX3	Condensin complex subunit 3	NCAPG			24.9213	24.9172	24.5782	24.8763	24.6971	24.8955	24.9975	24.9701	24.7064				8	8	8	9.7	9.7	9.7	114.33	0	24.914	247320000	37
	0.401934	0.785153		0.70112	1.22376	Q9BQ90	Q9BQ90	Kelch domain-containing protein 3	KLHDC3			23.0357	23.8249	23.3835	25.1392	24.8415	22.6188	25.3745	25.4945	25.4017				7	7	7	24.3	24.3	24.3	43.087	0	30.542	197830000	29
	0.767343	0.253637		0.161482	0.0559718	Q9BQA1	Q9BQA1	Methylosome protein 50	WDR77			26.3502	26.4429	26.6738	26.9325	26.5266	26.7688	26.9085	26.7323	26.7549				8	8	8	40.4	40.4	40.4	36.724	0	63.518	888080000	63
	0.389248	-1.43578		0.372126	1.38454	Q9BQE3	Q9BQE3	Tubulin alpha-1C chain	TUBA1C			26.3346	26.114	26.4308	21.8021	26.861	25.909	26.3932	25.964	26.3684				29	2	2	75.1	9.1	9.1	49.895	0	66.024	1044000000	51
	0.876996	-0.242983		0.493351	0.140834	Q9BRP1	Q9BRP1	Programmed cell death protein 2-like	PDCD2L			26.6046	26.3993	26.5035	26.4754	26.0849	26.2181	26.3276	26.3807	26.4925				11	11	11	36.6	36.6	36.6	39.416	0	51.307	705850000	72
	0.471047	-0.188569		1.97576	0.252609	Q9BRX2	Q9BRX2	Protein pelota homolog	PELO			26.4461	26.0437	25.8776	25.9732	25.8542	25.9743	26.1658	26.1318	26.262				10	10	10	35.1	35.1	35.1	43.359	0	62.57	578610000	66
	1.39457	-0.417339		0.670718	0.204798	Q9BSH5	Q9BSH5	Haloacid dehalogenase-like hydrolase domain-containing protein 3	HDHD3			28.302	28.1602	28.0175	27.8446	27.5173	27.8658	27.8947	27.8421	28.1053				12	12	12	59.4	59.4	59.4	28	0	62.315	2233400000	112
	0.997	0.141543		0.0504286	0.0133305	Q9BT78	Q9BT78	COP9 signalosome complex subunit 4	COPS4			25.4112	25.4267	25.4052	25.4848	25.6883	25.4946	25.6348	25.6277	25.4452				11	11	11	37.4	37.4	37.4	46.268	0	31.953	393880000	44
	0.0102549	-0.00551478		0.830816	0.253867	Q9BTE3	Q9BTE3	Mini-chromosome maintenance complex-binding protein	MCMBP			28.8878	28.6202	28.4944	28.8803	28.4184	28.6872	28.9434	28.8257	28.9784				28	28	28	57.5	57.5	57.5	72.979	0	149.24	3841800000	210
	0.40341	-0.388184		0.231473	-0.219972	Q9BTT0	Q9BTT0	Acidic leucine-rich nuclear phosphoprotein 32 family member E	ANP32E			25.2218	25.6436	25.948	24.6668	25.8643	25.1179	25.1879	24.747	25.054				5	5	5	23.1	23.1	23.1	30.692	0	27.816	330400000	35
	1.13528	0.20585		1.24643	0.122363	Q9BTY7	Q9BTY7	Protein HGH1 homolog	HGH1			25.9089	25.6618	25.8588	25.954	26.0031	26.09	26.1315	26.1014	26.1813				11	11	11	34.6	34.6	34.6	42.129	0	38.734	555700000	70
	0.258373	0.0711988		1.917	0.255102	Q9BUF5	Q9BUF5	Tubulin beta-6 chain	TUBB6			27.8775	27.7258	27.5255	27.7486	27.8612	27.7325	28.0733	27.9514	28.083				22	14	12	57.8	42.2	37.4	49.857	0	98.559	2272200000	133
	0.444503	0.463809		0.138917	-0.0678463	Q9BUL8	Q9BUL8	Programmed cell death protein 10	PDCD10			24.8262	23.4336	24.6167	24.7528	24.9556	24.5595	24.9614	24.6029	24.5002				6	6	6	30.2	30.2	30.2	24.701	0	15.909	213290000	34
	0.852928	0.885649		0.356627	-0.46065	Q9BUT9	Q9BUT9	Protein FAM195A	FAM195A			22.4878	22.5566	22.5291	22.4494	23.9601	23.8209	22.671	23.4236	22.7538				2	2	2	7.5	7.5	7.5	17.828	0.0010477	3.6027	20227000	8
	1.69554	-0.241133		0.290226	0.110531	Q9BV57	Q9BV57	1,2-dihydroxy-3-keto-5-methylthiopentene dioxygenase	ADI1			27.0444	26.8538	26.9178	26.6953	26.6432	26.754	26.5068	26.9545	26.9628				10	10	10	67	67	67	21.498	0	23.406	1021300000	67
	1.82958	-0.188871		0.101337	0.021162	Q9BV86	Q9BV86	N-terminal Xaa-Pro-Lys N-methyltransferase 1;N-terminal Xaa-Pro-Lys N-methyltransferase 1, N-terminally processed	NTMT1			25.6495	25.7306	25.6516	25.4251	25.5548	25.4852	25.56	25.3806	25.588				7	7	7	39.5	39.5	39.5	25.387	0	26.741	399460000	49
	0.639728	-0.313608		0.920443	0.164134	Q9BW91	Q9BW91	ADP-ribose pyrophosphatase, mitochondrial	NUDT9			25.8412	25.0854	25.563	25.1675	25.2128	25.1684	25.2287	25.3081	25.5044				8	8	8	29.7	29.7	29.7	39.125	0	20.067	355190000	40
	0.360257	-0.726616		0.38253	0.756364	Q9BW92	Q9BW92	Threonine--tRNA ligase, mitochondrial	TARS2			25.2619	24.7075	24.8018	25.0995	22.5533	24.9386	24.8076	24.8687	25.1841				11	11	11	18.1	18.1	18.1	81.035	0	22.114	253240000	43
	0.0509151	-0.100745		0.251071	0.428526	Q9BXB4	Q9BXB4	Oxysterol-binding protein-related protein 11	OSBPL11			23.96	24.1259	23.9034	24.5877	24.5569	22.5426	24.3261	24.3075	24.3391				5	5	4	8	8	6.7	83.642	0	17.294	154410000	29
	0.0559748	0.0287094		0.671744	0.258361	Q9BXJ9;Q6N069	Q9BXJ9	N-alpha-acetyltransferase 15, NatA auxiliary subunit	NAA15			25.2252	25.4288	25.3298	25.273	25.1183	25.6786	25.646	25.6829	25.516				13	13	13	14.9	14.9	14.9	101.27	0	31.885	380640000	57
	0.164084	0.24268		0.297624	-0.653695	Q9BZX2;Q9HA47	Q9BZX2	Uridine-cytidine kinase 2	UCK2			23.8309	25.4687	25.3979	25.4164	25.1307	24.8784	25.1968	22.7432	25.5244				5	5	5	23.8	23.8	23.8	29.299	0	10.811	286600000	28
	0.888185	1.32489		0.250814	0.322067	Q9C035;Q9C030	Q9C035	Tripartite motif-containing protein 5	TRIM5			22.7545	24.4178	23.5401	25.4487	23.8924	25.3459	25.2846	25.3126	25.056				10	10	8	24.9	24.9	21.5	56.338	0	25.441	227030000	26
	0.607632	1.06271		0.569327	0.249316	Q9C0B0	Q9C0B0	RING finger protein unkempt homolog	UNK			25.3903	25.352	23.0767	25.8537	25.324	25.8294	25.7997	25.8605	26.0949				12	12	12	19.6	19.6	19.6	88.084	0	24.947	428670000	45
	0.0500903	0.06906		1.06352	0.2803	Q9C0B1	Q9C0B1	Alpha-ketoglutarate-dependent dioxygenase FTO	FTO			23.6694	24.8572	25.1704	24.8358	24.412	24.6565	24.8832	24.9285	24.9334				7	7	7	15.8	15.8	15.8	58.281	0	17.132	221400000	41
	0.892613	-1.18231		0.50514	0.702773	Q9C0C2	Q9C0C2	182 kDa tankyrase-1-binding protein	TNKS1BP1			25.8892	25.4667	25.595	25.2578	23.2799	24.8663	25.2908	25.0516	25.1698				17	17	17	13.5	13.5	13.5	181.79	0	37.522	316930000	57
	0.687995	-0.320071		0.923259	0.250568	Q9GZP4	Q9GZP4	PITH domain-containing protein 1	PITHD1			28.8074	28.2729	28.3114	28.334	27.9127	28.1848	28.3412	28.3989	28.4431				16	16	16	80.1	80.1	80.1	24.178	0	72.579	2938000000	133
	1.22263	-0.386712		0.406478	0.144023	Q9H0W9	Q9H0W9	Ester hydrolase C11orf54	C11orf54			24.2569	23.9839	23.9401	23.8258	23.4583	23.7368	23.7492	23.686	24.0177				2	2	2	9.2	9.2	9.2	35.117	0	12.557	123610000	20
	0.53842	-0.613634		0.242283	-0.26842	Q9H1H9;Q9NQT8	Q9H1H9	Kinesin-like protein KIF13A	KIF13A			23.6209	22.8629	23.6146	22.251	23.6199	22.3866	22.4987	22.5419	22.4115				3	3	3	2	2	2	202.31	0	6.2782	34731000	15
	0.490094	0.156442		0.105565	-0.0472329	Q9H2U1	Q9H2U1	ATP-dependent RNA helicase DHX36	DHX36			23.2408	23.3231	23.0898	23.3758	23.5834	23.1639	23.1369	23.3392	23.5053				5	5	5	5.9	5.9	5.9	114.76	0	9.1416	66439000	21
	1.40365	-0.251194		0.474694	0.0957209	Q9H2U2	Q9H2U2	Inorganic pyrophosphatase 2, mitochondrial	PPA2			27.0292	27.0579	26.8724	26.8548	26.6893	26.6618	26.828	26.7229	26.9422				13	13	13	47.9	47.9	47.9	37.92	0	45.896	990070000	72
	1.37086	-0.39174		0.221298	0.095136	Q9H3K6	Q9H3K6	BolA-like protein 2	BOLA2			29.7459	29.6827	29.7254	29.4983	29.0665	29.414	29.5103	29.2156	29.5382				6	6	6	69.8	69.8	69.8	10.116	0	85.722	6189100000	79
	0.318759	1.18026		0.373046	0.977126	Q9H6Q4	Q9H6Q4	Cytosolic Fe-S cluster assembly factor NARFL	NARFL			25.9498	23.7664	22.3308	26.3774	23.0128	26.1976	26.2286	25.9769	26.3137				15	15	12	37	37	32.4	53.02	0	40.909	489430000	49
	0.179506	0.0941289		1.20171	0.262404	Q9H6S3	Q9H6S3	Epidermal growth factor receptor kinase substrate 8-like protein 2	EPS8L2			25.549	25.7193	25.0955	25.6432	25.409	25.5941	25.7722	25.7074	25.9539				12	12	12	21.3	21.3	21.3	80.62	0	41.852	470460000	64
	0.530089	0.110987		0.32923	-0.309135	Q9H6Z4	Q9H6Z4	Ran-binding protein 3	RANBP3			24.5089	24.362	24.5365	24.4381	24.6114	24.6909	24.6141	23.5138	24.6851				7	7	7	17.3	17.3	17.3	60.209	0	21.955	207630000	32
	0.816016	0.646418		1.8193	0.446748	Q9H773	Q9H773	dCTP pyrophosphatase 1	DCTPP1			22.5088	23.6687	23.4983	23.7603	23.8833	23.9713	24.4315	24.1384	24.3853				3	3	3	21.8	21.8	21.8	18.681	0	11.413	143690000	18
	0.682061	0.958368		0.365204	0.414161	Q9H7D7	Q9H7D7	WD repeat-containing protein 26	WDR26			23.5507	22.3871	22.1479	24.205	22.7198	24.036	23.9631	24.1825	24.0576				4	4	4	8.2	8.2	8.2	72.123	0	15.146	90209000	20
	0.842853	-0.312382		0.907163	0.302263	Q9H900	Q9H900	Protein zwilch homolog	ZWILCH			25.6736	25.57	25.3847	25.3611	24.9314	25.3986	25.4661	25.6089	25.523				9	9	9	20.3	20.3	20.3	67.213	0	27.413	375580000	57
	0.648423	-0.180871		1.13411	0.228163	Q9H9A6	Q9H9A6	Leucine-rich repeat-containing protein 40	LRRC40			28.9098	28.6628	28.6144	28.6343	28.3747	28.6354	28.783	28.7078	28.8382				31	31	31	59.1	59.1	59.1	68.249	0	154.17	3660700000	239
	0.791809	-0.157277		0.989265	0.154643	Q9H9T3	Q9H9T3	Elongator complex protein 3	ELP3			26.5481	26.5473	26.3787	26.3651	26.1961	26.441	26.4858	26.5102	26.4701				15	15	15	32.4	32.4	32.4	62.258	0	53.899	751200000	91
	0.517968	0.103788		0.207822	0.0505638	Q9HAV4	Q9HAV4	Exportin-5	XPO5			26.535	26.3707	26.3655	26.6312	26.3992	26.5524	26.4571	26.5975	26.6798				21	21	21	20	20	20	136.31	0	82.349	807530000	118
	0.0662674	0.0795542		0.424281	-0.455564	Q9HAV7	Q9HAV7	GrpE protein homolog 1, mitochondrial	GRPEL1	yes		23.3527	22.9579	23.7754	23.0375	24.1291	23.158	23.478	23.0405	22.4394				3	3	3	15.2	15.2	15.2	24.279	0	5.5852	62267000	14
	0.122314	0.126261		0.287769	-0.0738271	Q9HB19	Q9HB19	Pleckstrin homology domain-containing family A member 2	PLEKHA2			23.0892	24.3504	23.5164	23.8751	23.6405	23.8192	23.851	23.6641	23.5982				4	4	4	9.6	9.6	9.6	47.254	0	6.7979	74131000	15
	0.0875932	-0.0208015		0.107164	-0.025067	Q9HB71	Q9HB71	Calcyclin-binding protein	CACYBP			28.5074	28.4398	28.5113	28.3707	28.6267	28.3986	28.476	28.3959	28.4489				15	15	15	70.6	70.6	70.6	26.21	0	127.15	3102800000	139
	0.421233	-0.187153		0.0942263	-0.0235488	Q9HC35	Q9HC35	Echinoderm microtubule-associated protein-like 4	EML4			23.8342	24.4279	24.3084	23.8986	24.0254	24.085	24.1039	23.9741	23.8604				6	6	6	7.1	7.1	7.1	108.91	0	12.663	144620000	31
	0.147008	-0.0614618		0.818937	0.227772	Q9HCC0	Q9HCC0	Methylcrotonoyl-CoA carboxylase beta chain, mitochondrial	MCCC2			28.1652	27.949	27.8602	28.129	27.6954	27.9656	28.1303	28.136	28.2071				21	21	21	47.4	47.4	47.4	61.332	0	103.51	2388200000	172
	0.635614	0.391875		0.384508	-0.2348	Q9NPB8	Q9NPB8	Glycerophosphocholine phosphodiesterase GPCPD1	GPCPD1			23.295	23.6586	23.3595	23.7099	24.3177	23.4611	23.5223	23.6277	23.6343				2	2	2	3.4	3.4	3.4	76.034	0	9.1861	70407000	12
	0.55091	1.35726		0.51544	1.21524	Q9NPD3	Q9NPD3	Exosome complex component RRP41	EXOSC4			22.4744	23.0934	23.7157	25.6555	25.2977	22.4021	25.7753	25.7453	25.4804				4	4	4	18	18	18	26.383	0	9.9444	277620000	25
	0.60591	-1.47662		0.0115141	-0.0512123	Q9NQ88	Q9NQ88	Fructose-2,6-bisphosphatase TIGAR	TIGAR			27.1157	26.3643	26.4309	26.1463	23.0313	26.3035	25.9392	23.1007	26.2876				6	6	6	28.5	28.5	28.5	30.062	0	23.768	583010000	29
	0.570586	-0.257613		0.159526	0.0909863	Q9NQC3	Q9NQC3	Reticulon-4	RTN4			26.4644	26.5941	26.6295	26.0128	26.6733	26.2291	26.5641	26.365	26.259				5	5	5	7	7	7	129.93	0	28.302	727790000	43
	1.33525	-0.349789		0.981697	0.164658	Q9NQZ5	Q9NQZ5	StAR-related lipid transfer protein 7, mitochondrial	STARD7			26.8643	27.0503	27.2406	26.6895	26.6105	26.8059	26.7774	26.8572	26.9652				11	11	11	33.8	33.8	33.8	43.113	0	45.828	1036100000	63
	0.351206	0.796869		0.214628	0.0897458	Q9NR28	Q9NR28	Diablo homolog, mitochondrial	DIABLO			24.9352	24.895	22.1146	24.7805	25.0015	24.5535	24.9793	24.9532	24.6722				4	4	4	18.8	18.8	18.8	27.131	0	11.165	233830000	22
	0.0772827	0.10443		0.343174	-0.269455	Q9NR30	Q9NR30	Nucleolar RNA helicase 2	DDX21			23.4368	23.2825	24.6182	24.2959	23.8095	23.5454	23.2064	24.0358	23.6002				7	7	7	11.9	11.9	11.9	87.343	0	13.783	86880000	21
	0.49606	0.60766		0.336647	-0.222587	Q9NR31;Q9Y6B6	Q9NR31;Q9Y6B6	GTP-binding protein SAR1a;GTP-binding protein SAR1b	SAR1A;SAR1B			23.7892	24.1366	25.3877	24.7347	25.48	24.9218	24.9969	24.5111	24.9608				2	2	2	11.6	11.6	11.6	22.367	0	10.084	255310000	16
	0.487383	1.16427		0.49592	0.850023	Q9NR50	Q9NR50	Translation initiation factor eIF-2B subunit gamma	EIF2B3			22.3632	22.0869	24.3916	24.8057	22.6248	24.904	25.1169	24.8867	24.881				6	6	6	18.1	18.1	18.1	50.24	0	12.981	175770000	23
	1.09892	-0.484583		0.76037	0.239586	Q9NRF8	Q9NRF8	CTP synthase 2	CTPS2			28.9865	28.6606	28.4423	28.4159	27.959	28.2606	28.3572	28.5472	28.45				27	25	25	51.9	47.4	47.4	65.677	0	106.31	3044000000	177
	0.958761	-1.18944		0.122783	0.227699	Q9NRN7	Q9NRN7	L-aminoadipate-semialdehyde dehydrogenase-phosphopantetheinyl transferase	AASDHPPT			24.4673	24.2441	24.5734	22.6453	24.3839	22.6873	23.3299	24.151	22.9187				3	3	3	10.4	10.4	10.4	35.776	0	9.1485	131560000	18
	0.0655623	0.0487124		0.0863302	0.0632629	Q9NRW3;Q8IUX4;Q96AK3	Q9NRW3	DNA dC->dU-editing enzyme APOBEC-3C	APOBEC3C			25.1709	25.0764	25.1614	25.5949	24.7112	25.2487	25.2459	25.1821	25.3166				3	3	3	19.5	19.5	19.5	22.826	0	8.7352	316520000	23
	1.12814	-0.376425		0.259632	0.0972487	Q9NS86	Q9NS86	LanC-like protein 2	LANCL2			30.4646	30.1244	30.194	30.0841	29.6766	29.893	29.8528	29.9335	30.1591				21	21	21	55.3	55.3	55.3	50.854	0	215.98	10115000000	292
	1.24419	-0.493665		1.40064	0.47838	Q9NSD9	Q9NSD9	Phenylalanine--tRNA ligase beta subunit	FARSB			31.0472	30.7213	30.7723	30.6528	30.1255	30.2815	30.7756	30.8767	30.8426				28	28	28	53.7	53.7	53.7	66.115	0	200.99	14256000000	292
	0.759733	1.26791		0.529405	0.815793	Q9NSP4	Q9NSP4	Centromere protein M	CENPM			22.9585	24.061	22.9565	25.4283	25.0914	23.2601	25.5019	25.2479	25.4774				7	7	7	46.7	46.7	46.7	19.737	0	23.174	312910000	31
	1.99997	0.22915		0.219265	0.0353858	Q9NTJ3	Q9NTJ3	Structural maintenance of chromosomes protein 4	SMC4			26.2333	26.2668	26.2503	26.5123	26.3832	26.5424	26.4609	26.5919	26.4912				24	24	24	19.3	19.3	19.3	147.18	0	57.72	730940000	101
	0.0499246	0.0451266		0.34243	-0.812103	Q9NTK5	Q9NTK5	Obg-like ATPase 1	OLA1			24.8173	24.8479	25.195	24.4748	25.4582	25.0625	24.9254	25.3123	22.3216				7	7	7	26.5	26.5	26.5	44.743	0	22.006	253730000	29
	0.301984	-0.12809		0.783236	0.309786	Q9NUQ8	Q9NUQ8	ATP-binding cassette sub-family F member 3	ABCF3			25.3682	24.944	25.0956	25.1189	24.7686	25.136	25.2293	25.136	25.5876				14	14	14	25.5	25.5	25.5	79.744	0	47.235	312420000	50
	0.715515	-0.296796		0.0329043	-0.018432	Q9NUQ9;Q9H0Q0	Q9NUQ9	Protein FAM49B	FAM49B			26.2019	26.1849	26.4747	25.7931	26.3175	25.8605	26.0256	25.7911	26.0991				13	13	13	53.1	53.1	53.1	36.748	0	42.701	564680000	75
	0.373383	-0.248495		0.042114	-0.0349293	Q9NUU7	Q9NUU7	ATP-dependent RNA helicase DDX19A	DDX19A			23.56	23.7615	23.8493	22.9823	23.8924	23.5506	23.6293	23.3088	23.3823				1	1	1	3.3	3.3	3.3	53.974	0	6.4406	92340000	17
	0.421797	0.172952		0.503053	0.20335	Q9NXW9	Q9NXW9	Alpha-ketoglutarate-dependent dioxygenase alkB homolog 4	ALKBH4			27.9553	27.846	27.9565	28.3688	27.7797	28.1282	28.2752	28.2303	28.3812				12	12	12	47.4	47.4	47.4	33.837	0	80.494	2413600000	95
	0.864956	0.997503		0.681901	-0.893123	Q9NZ01	Q9NZ01	Very-long-chain enoyl-CoA reductase	TECR			22.1977	23.4927	23.9678	24.2832	24.3272	24.0403	24.4905	22.8774	22.6034				3	3	3	9.1	9.1	9.1	36.034	0	4.837	89034000	12
	0.652082	0.185071		0.157175	0.079333	Q9NZB2	Q9NZB2	Constitutive coactivator of PPAR-gamma-like protein 1	FAM120A			24.5873	24.7668	24.6737	24.8838	24.6472	25.0521	24.9078	25.2117	24.7015				10	10	10	12.9	12.9	12.9	121.89	0	31.815	249780000	44
	0.745743	0.375451		0.815475	0.273626	Q9NZI8;REV__Q15833;Q15517	Q9NZI8	Insulin-like growth factor 2 mRNA-binding protein 1	IGF2BP1			25.9461	25.9602	25.4382	26.1643	25.8854	26.4211	26.4189	26.4584	26.4144				18	16	16	36.9	32.9	32.9	63.48	0	66.012	633300000	81
	1.62101	-0.124203		0.258464	-0.070989	Q9NZL4	Q9NZL4	Hsp70-binding protein 1	HSPBP1			27.477	27.4967	27.4153	27.3752	27.3504	27.2908	27.1052	27.2302	27.468				13	13	13	44.5	44.5	44.5	39.474	0	58.375	1409000000	104
	0.438256	-0.213305		0.0252362	-0.0154667	Q9NZL9	Q9NZL9	Methionine adenosyltransferase 2 subunit beta	MAT2B	yes		28.0812	28.2056	28.03	27.9607	28.2031	27.5131	27.9481	27.8484	27.8341				16	16	16	68.9	68.9	68.9	37.551	0	82.295	2160200000	123
	0.00442227	-0.00274785		0.170163	0.0825373	Q9NZT2	Q9NZT2	Opioid growth factor receptor	OGFR			26.6893	26.2063	26.2638	26.5343	26.1147	26.5021	26.2781	26.42	26.7007				14	14	14	29.8	29.8	29.8	73.324	0	57.752	746680000	90
	0.682434	-0.398619		0.512001	0.182402	Q9P253	Q9P253	Vacuolar protein sorting-associated protein 18 homolog	VPS18			22.6548	23.516	23.1201	22.799	22.7828	22.5132	22.7186	23.1281	22.7955				6	6	6	7.8	7.8	7.8	110.18	0	12.519	53155000	21
	0.228064	-0.121801		0.293565	0.0959263	Q9P258	Q9P258	Protein RCC2	RCC2			30.7714	30.3601	30.2224	30.5865	30.1939	30.2082	30.4833	30.3751	30.4179				25	25	25	59.8	59.8	59.8	56.084	0	290.98	11957000000	319
	0.314506	0.317846		0.318164	0.233531	Q9P265;Q9Y2E4;Q14689	Q9P265	Disco-interacting protein 2 homolog B	DIP2B			24.1202	23.4408	23.1233	23.9295	24.3553	23.3531	24.1085	24.2497	23.9803				8	8	8	7	7	7	171.49	0	13.016	95074000	16
	0.614491	0.106997		2.08969	0.348868	Q9UBB4	Q9UBB4	Ataxin-10	ATXN10			26.6101	26.7407	26.6246	26.6627	26.7441	26.8896	27.1178	27.0669	27.1583				24	24	24	58.5	58.5	58.5	53.488	0	94.317	1011500000	115
	0.630815	0.476798		0.431136	-0.200048	Q9UBB6	Q9UBB6	Neurochondrin	NCDN			23.1297	22.2301	23.0237	23.5367	22.9079	23.3693	22.9887	23.0287	23.1964				6	6	6	9.7	9.7	9.7	78.863	0	16.35	70882000	22
	0.107642	-0.0547937		0.130965	-0.0675443	Q9UBE0	Q9UBE0	SUMO-activating enzyme subunit 1;SUMO-activating enzyme subunit 1, N-terminally processed	SAE1			24.8918	25.0038	25.1649	24.7155	25.2792	24.9014	25.0743	24.7651	24.8541				7	7	7	23.7	23.7	23.7	38.449	0	14.939	263670000	33
	0.51216	-1.12637		0.0529162	-0.18294	Q9UBQ0	Q9UBQ0	Vacuolar protein sorting-associated protein 29	VPS29			25.3798	24.9866	25.245	22.1967	25.3257	24.7099	25.2969	23.3581	23.0285				6	6	6	41.8	41.8	41.8	20.505	0	13.122	265240000	26
	0.469749	-0.170104		0.292418	0.11268	Q9UBT2	Q9UBT2	SUMO-activating enzyme subunit 2	UBA2			25.0396	25.1466	25.022	24.7572	25.2029	24.7377	25.0751	24.9527	25.008				12	12	12	23.3	23.3	23.3	71.223	0	23.57	273920000	34
	0.533273	-0.15759		0.352073	0.0761255	Q9UET6	Q9UET6	Putative tRNA (cytidine(32)/guanosine(34)-2-O)-methyltransferase	FTSJ1			25.1568	25.2077	24.8709	24.9248	25.0528	24.7851	25.088	24.9428	24.9602				5	5	5	19.8	19.8	19.8	36.079	0	21.544	273140000	35
	1.02856	1.01038		0.471906	0.463646	Q9UG63	Q9UG63	ATP-binding cassette sub-family F member 2	ABCF2			22.3017	22.4616	23.0335	24.0357	23.9909	22.8012	23.9371	24.3402	23.9415				6	6	6	11.2	11.2	11.2	71.289	0	10.236	104400000	23
	1.56219	-0.15093		2.40877	0.302631	Q9UGI8	Q9UGI8	Testin	TES	yes		27.1643	27.0192	27.0955	26.9273	26.9272	26.9718	27.1589	27.3259	27.2494				14	14	14	35.4	35.4	35.4	47.996	0	53.559	1250900000	98
	0.663792	-1.41197		0.494474	1.09307	Q9UGP4;A6NIX2;Q96IF1	Q9UGP4	LIM domain-containing protein 1	LIMD1			26.376	26.4668	26.3045	26.0353	23.0484	25.8277	26.0894	25.9663	26.1349				10	10	10	20.7	20.7	20.7	72.189	0	87.167	553360000	50
	0.0547019	-0.0906645		0.00658241	0.00563367	Q9UHB6	Q9UHB6	LIM domain and actin-binding protein 1	LIMA1	yes		24.6504	25.5941	26.5207	25.7944	25.1505	25.5482	25.097	25.6215	25.7915				12	12	12	18.7	18.7	18.7	85.225	0	36.548	416950000	58
	0.0280555	-0.00993856		0.0225656	0.00356166	Q9UHD1	Q9UHD1	Cysteine and histidine-rich domain-containing protein 1	CHORDC1			27.8525	28.2016	27.8713	27.9858	28.0147	27.895	28.0124	27.8921	28.0017				14	14	14	63.3	63.3	63.3	37.489	0	99.378	2256900000	115
	1.21485	-0.303676		0.145137	-0.0473137	Q9UHD8	Q9UHD8	Septin-9	SEPTIN9			26.274	26.3732	26.1707	25.9613	26.1491	25.7965	25.98	25.994	25.791				13	13	13	24.2	24.2	24.2	65.401	0	35.392	567560000	69
	0.51984	0.261338		0.944399	0.326003	Q9UHI6	Q9UHI6	Probable ATP-dependent RNA helicase DDX20	DDX20			24.5581	25.004	24.5437	25.0295	24.6573	25.2031	25.302	25.2644	25.3015				10	10	10	14.4	14.4	14.4	92.239	0	36.096	290060000	51
	0.311853	0.717861		0.411059	0.0822964	Q9UHQ1	Q9UHQ1	Nuclear prelamin A recognition factor	NARF			26.3665	23.28	25.7016	25.8898	25.7031	25.9088	25.8951	25.8348	26.0187				13	10	10	30.5	25.7	25.7	51.156	0	28.805	483990000	46
	0.10542	0.131346		1.35597	-1.04483	Q9UHW5	Q9UHW5	GPN-loop GTPase 3	GPN3	yes		23.2489	24.7188	24.4245	24.259	24.251	24.2763	22.6713	23.8969	23.0836				4	4	4	19.7	19.7	19.7	32.761	0	21.151	57398000	8
	0.144327	0.259658		1.39303	-1.07677	Q9UHX1	Q9UHX1	Poly(U)-binding-splicing factor PUF60	PUF60			25.5431	23.9191	23.3265	24.3558	24.5847	24.6271	24.0309	22.8189	23.4875				7	7	7	14.1	14.1	14.1	59.875	0	10.881	146860000	19
	1.3572	-0.273134		0.937401	0.191922	Q9UI26	Q9UI26	Importin-11	IPO11			25.0694	24.944	24.9693	24.7094	24.5785	24.8754	24.9185	24.9834	24.8372				13	13	13	15.4	15.4	15.4	112.53	0	22.727	250020000	48
	0.192611	0.390565		0.588187	0.544919	Q9UJU6	Q9UJU6	Drebrin-like protein	DBNL			24.4743	22.6557	22.3055	22.76	24.0021	23.845	24.2935	23.8263	24.1221				4	4	4	11.4	11.4	11.4	48.207	0	10.172	115670000	22
	0.199831	-0.243308		0.21187	0.261668	Q9UK41	Q9UK41	Vacuolar protein sorting-associated protein 28 homolog	VPS28			25.4256	25.3822	25.0907	25.6222	24.1518	25.3946	25.5467	25.0524	25.3545				8	8	8	48.9	48.9	48.9	25.425	0	45.567	339510000	44
	0.0438042	-0.0635382		0.823338	0.854738	Q9UKB1;Q9Y297	Q9UKB1	F-box/WD repeat-containing protein 11	FBXW11			22.965	22.8284	23.2396	23.6268	23.1952	22.0204	23.793	23.754	23.8596				4	4	4	10.1	10.1	10.1	62.09	0	7.3239	73198000	13
	0.0393371	0.0320396		0.091202	-0.0734049	Q9UKK9	Q9UKK9	ADP-sugar pyrophosphatase	NUDT5			25.6086	25.7093	25.7818	25.371	26.2651	25.5597	25.8389	25.5792	25.5575				8	8	8	42.5	42.5	42.5	24.327	0	32.655	443850000	35
	0.4927	0.359247		0.676382	0.127577	Q9UL15	Q9UL15	BAG family molecular chaperone regulator 5	BAG5			24.6656	24.7437	23.765	24.8449	24.7282	24.6789	24.7391	24.9327	24.963				9	9	9	26.6	26.6	26.6	51.199	0	33.101	220220000	33
	0.954168	-0.395297		0.801183	0.22663	Q9ULA0	Q9ULA0	Aspartyl aminopeptidase	DNPEP			30.6645	30.2458	30.2247	30.2018	29.7496	29.9978	30.2099	30.2075	30.2116				22	22	22	57.7	57.7	57.7	52.428	0	165.4	10191000000	219
	0.203228	0.0617593		0.0591848	-0.0380974	Q9ULC4	Q9ULC4	Malignant T-cell-amplified sequence 1	MCTS1			24.4808	24.7085	24.731	24.7804	24.5304	24.7948	24.5467	24.3806	25.0639				5	5	5	37	37	37	20.555	0	12.276	219560000	25
	0.118338	-0.0851885		0.0216648	0.0159124	Q9ULV4	Q9ULV4	Coronin-1C	CORO1C			25.0892	25.2253	25.665	25.5401	24.8714	25.3125	25.032	25.5327	25.207				10	10	10	20.7	20.7	20.7	53.248	0	23.415	343440000	49
	0.340234	-0.429447		0.73913	0.433336	Q9ULX6	Q9ULX6	A-kinase anchor protein 8-like	AKAP8L			24.4806	23.6262	22.9302	23.7673	22.8762	23.1051	23.7246	23.6242	23.6998				4	4	4	6.7	6.7	6.7	71.648	0	8.8008	68440000	15
	0.128095	0.102185		0.755386	-0.934492	Q9UMS4	Q9UMS4	Pre-mRNA-processing factor 19	PRPF19			24.9996	24.6601	25.3282	25.5084	24.7548	25.0312	23.3637	25.1507	23.9765				9	9	9	30	30	30	55.18	0	24.717	233770000	35
	0.00964365	-0.00427691		0.213594	-0.34044	Q9UN86	Q9UN86	Ras GTPase-activating protein-binding protein 2	G3BP2			25.4933	25.7963	25.795	25.7275	25.4919	25.8523	25.9066	26.0117	24.1321				9	8	8	24.3	21.8	21.8	54.12	0	30.481	421790000	36
	0.441213	0.343716		0.0137984	0.011493	Q9UNE7	Q9UNE7	E3 ubiquitin-protein ligase CHIP	STUB1			22.6114	23.3381	23.613	23.2345	23.7193	23.6399	23.3609	24.0015	23.2657				4	4	4	13.9	13.9	13.9	34.856	0	6.0237	67918000	13
	1.67819	-0.310895		0.261988	-0.0442321	Q9UNF1;Q12816	Q9UNF1	Melanoma-associated antigen D2	MAGED2			24.9879	24.7529	24.9486	24.6705	24.5395	24.5466	24.6045	24.4378	24.5817				9	9	9	20.5	20.5	20.5	64.953	0	24.295	222380000	52
	0.0913255	-0.169306		0.0646168	0.162881	Q9UNI6	Q9UNI6	Dual specificity protein phosphatase 12	DUSP12			23.7777	23.7039	23.7719	23.3557	24.8214	22.5685	22.6656	23.9258	24.6428				3	3	3	12.4	12.4	12.4	37.687	0	7.0169	61658000	16
	0.256484	0.542673		0.374558	-0.0909036	Q9UNS2	Q9UNS2	COP9 signalosome complex subunit 3	COPS3			22.4477	24.2122	25.3199	24.5188	24.7011	24.3879	24.5039	24.4764	24.3547				6	6	6	22.2	22.2	22.2	47.873	0	24.484	171000000	29
	0.753854	-0.379096		0.934448	0.381418	Q9UPQ0	Q9UPQ0	LIM and calponin homology domains-containing protein 1	LIMCH1			26.7424	26.5365	26.2866	26.4478	25.7945	26.186	26.562	26.5131	26.4974				21	21	21	21.6	21.6	21.6	121.87	0	54.916	747270000	85
	0.643914	0.409969		0.479226	-0.642035	Q9UPT9;A6NNY8	Q9UPT9	Ubiquitin carboxyl-terminal hydrolase 22	USP22			23.7664	23.5985	23.2996	24.4365	23.5701	23.888	22.2759	23.8081	23.8844				5	5	5	13.3	13.3	13.3	59.96	0	13.364	74272000	15
	0.859361	-0.411585		0.617681	0.278177	Q9UPU5	Q9UPU5	Ubiquitin carboxyl-terminal hydrolase 24	USP24			29.7593	29.476	29.3964	29.4265	28.7674	29.203	29.2952	29.4456	29.4906				70	70	70	32.1	32.1	32.1	294.36	0	310.22	5759200000	430
	0.249666	-0.0693709		0.322879	-0.114348	Q9UQ80	Q9UQ80	Proliferation-associated protein 2G4	PA2G4			29.0667	29.1097	29.1944	28.8541	29.2	29.1087	29.1368	28.8881	28.7948				21	21	21	59.9	59.9	59.9	43.786	0	141.12	4659300000	196
	0.401858	-0.28301		0.0894679	0.133063	Q9Y224	Q9Y224	UPF0568 protein C14orf166	C14orf166			23.1973	23.3001	23.0303	22.4183	23.412	22.8484	23.3894	23.546	22.1425				4	4	4	19.3	19.3	19.3	28.068	0	12.13	58353000	17
	0.857262	-0.400317		0.384696	0.0995178	Q9Y262	Q9Y262	Eukaryotic translation initiation factor 3 subunit L	EIF3L			26.0754	26.7861	26.562	25.9736	26.1661	26.0828	26.3399	26.1648	26.0163				20	20	20	39.9	39.9	39.9	66.726	0	77.266	651420000	98
	0.941096	-0.29151		0.590035	0.11588	Q9Y263	Q9Y263	Phospholipase A-2-activating protein	PLAA			25.1541	24.7176	24.7219	24.562	24.5789	24.5782	24.5277	24.7102	24.8288				10	10	10	14.5	14.5	14.5	87.156	0	32.001	223530000	46
	0.374817	-0.104027		0.966978	0.176034	Q9Y266	Q9Y266	Nuclear migration protein nudC	NUDC			27.4269	27.6523	27.6809	27.4193	27.6495	27.3793	27.675	27.6693	27.6318				16	16	16	45.9	45.9	45.9	38.242	0	50.597	1648700000	93
	1.29271	0.413456		0.760637	0.219408	Q9Y2A7	Q9Y2A7	Nck-associated protein 1	NCKAP1			26.5072	26.7729	26.6417	27.3064	26.883	26.9728	27.2445	27.3369	27.239				22	22	22	21.2	21.2	21.2	128.79	0	69.12	1120300000	115
	0.414882	0.37376		0.397728	0.325664	Q9Y2L1	Q9Y2L1	Exosome complex exonuclease RRP44	DIS3			23.34	22.7191	23.2271	23.5552	22.8554	23.9969	23.6223	23.8033	23.9588				7	7	7	9	9	9	109	0	17.756	92425000	24
	0.355	-0.0743408		0.934416	-0.0556367	Q9Y2S7	Q9Y2S7	Polymerase delta-interacting protein 2	POLDIP2			25.6345	25.3769	25.3726	25.3771	25.4059	25.378	25.2793	25.3623	25.3525				10	10	10	36.7	36.7	36.7	42.033	0	37.777	359980000	50
	0.928461	-0.330151		0.906711	0.21229	Q9Y2T3	Q9Y2T3	Guanine deaminase	GDA			30.7944	30.3769	30.4572	30.3836	30.0182	30.2361	30.4142	30.3863	30.4744				26	26	26	65	65	65	51.002	0	300.52	13038000000	364
	0.118793	-0.0815029		0.429664	0.199235	Q9Y2Z0	Q9Y2Z0	Suppressor of G2 allele of SKP1 homolog	SUGT1			25.9789	25.2454	25.4734	25.5694	25.2392	25.6444	25.472	25.984	25.5947				7	7	7	24.4	24.4	24.4	41.024	0	18.543	417160000	32
	0.875163	-0.260885		1.1203	0.311439	Q9Y314	Q9Y314	Nitric oxide synthase-interacting protein	NOSIP			25.8787	25.6169	25.6806	25.6808	25.2926	25.4201	25.6501	25.8546	25.8232				9	9	9	41.5	41.5	41.5	33.172	0	41.264	433080000	41
	1.16831	0.267687		1.5259	-0.209225	Q9Y316	Q9Y316	Protein MEMO1	MEMO1			25.8405	25.533	25.5091	25.8663	25.9156	25.9037	25.6722	25.587	25.7988				11	11	11	50.8	50.8	50.8	33.733	0	34.808	461180000	71
	2.04422	-0.237925		0.662077	0.098079	Q9Y371	Q9Y371	Endophilin-B1	SH3GLB1	yes		26.1908	26.0746	26.0495	25.8251	25.8646	25.9115	25.8427	26.0463	26.0065				9	9	8	24.9	24.9	22.7	40.796	0	21.845	544250000	57
	0.741983	0.793598		0.434669	-0.743757	Q9Y3A5	Q9Y3A5	Ribosome maturation protein SBDS	SBDS			23.2361	22.8426	24.3339	23.8896	24.5923	24.3115	24.237	22.1131	24.2119				2	2	2	8	8	8	28.763	0.007271	2.7876	105760000	12
	1.56481	-0.207124		0.0687482	0.0196349	Q9Y3F4	Q9Y3F4	Serine-threonine kinase receptor-associated protein	STRAP			27.7405	27.7779	27.758	27.4337	27.6287	27.5926	27.7078	27.4315	27.5746				16	16	16	57.1	57.1	57.1	38.438	0	82.105	1701200000	113
	1.44377	0.249527		0.440215	0.0795244	Q9Y3I0	Q9Y3I0	tRNA-splicing ligase RtcB homolog	RTCB			26.401	26.627	26.44	26.8185	26.699	26.6991	26.9396	26.8053	26.7103				16	16	16	38	38	38	55.21	0	54.626	924370000	94
	0.852128	1.65171		0.428122	-0.914778	Q9Y3U8	Q9Y3U8	60S ribosomal protein L36	RPL36			23.7767	25.8235	22.7989	25.5253	25.9331	25.8957	25.8345	23.0636	25.7117				4	4	4	30.5	30.5	30.5	12.254	0	9.8064	366020000	23
	0.0401844	-0.0602601		0.521226	0.533834	Q9Y446	Q9Y446	Plakophilin-3	PKP3			23.6928	22.9246	23.7428	23.8874	22.5243	23.7678	23.7924	24.1498	23.8388				7	7	7	8.9	8.9	8.9	87.081	0	10.726	136460000	16
	0.496648	-0.229926		0.166429	-0.0754515	Q9Y490	Q9Y490	Talin-1	TLN1			26.0956	26.4098	26.5552	25.8339	26.3344	26.2025	26.2104	25.9912	25.9428				26	26	23	12.3	12.3	11	269.76	0	78.932	614400000	97
	0.476068	0.959506		0.829407	1.23314	Q9Y4E8	Q9Y4E8	Ubiquitin carboxyl-terminal hydrolase 15	USP15			22.2476	24.2263	22.083	24.2663	24.4309	22.7382	24.3014	25.0435	25.79				9	9	8	10	10	9.1	112.42	0	19.097	179120000	28
	0.350331	-0.176605		0.0480678	-0.0309957	Q9Y4L1	Q9Y4L1	Hypoxia up-regulated protein 1	HYOU1			25.423	25.6729	25.7505	25.087	25.7111	25.5185	25.4097	25.1964	25.6175				11	11	11	15.9	15.9	15.9	111.33	0	44.96	385070000	57
	0.90762	-0.302361		0.436382	0.141722	Q9Y4P1	Q9Y4P1	Cysteine protease ATG4B	ATG4B			24.8081	24.5699	24.5683	24.6103	24.1788	24.2502	24.4986	24.4155	24.5503				9	9	9	28	28	28	44.294	0	30.33	194490000	46
	0.507055	1.05276		0.707836	0.447259	Q9Y4X0;Q6DCA0	Q9Y4X0	AMME syndrome candidate gene 1 protein	AMMECR1			26.0008	25.5596	23.2196	26.3578	25.4214	26.159	26.3804	26.5178	26.3819				7	7	7	23.1	23.1	23.1	35.463	0	19.443	591940000	38
	0.86634	-0.210696		1.05394	0.27931	Q9Y508	Q9Y508	E3 ubiquitin-protein ligase RNF114	RNF114			26.2567	26.0922	26.0691	26.0542	25.7389	25.9928	26.0946	26.1699	26.3593				6	6	6	32.5	32.5	32.5	25.694	0	27.533	606440000	45
	0.331514	0.125832		0.609988	0.10957	Q9Y570	Q9Y570	Protein phosphatase methylesterase 1	PPME1			26.3269	25.8565	26.0149	26.3342	26.091	26.1506	26.3595	26.2426	26.3025				8	8	8	26.9	26.9	26.9	42.315	0	50.207	631610000	57
	0.987284	-0.245344		1.68716	0.269597	Q9Y5A7	Q9Y5A7	NEDD8 ultimate buster 1	NUB1			24.9931	24.6557	24.8393	24.6048	24.4648	24.6825	24.8557	24.9127	24.7925				4	4	4	7.6	7.6	7.6	70.537	0	9.9228	231110000	29
	1.59515	0.259609		0.586599	0.0855255	Q9Y5A9	Q9Y5A9	YTH domain-containing family protein 2	YTHDF2			24.8748	24.8973	24.746	25.0755	25.0126	25.2089	25.2255	25.2014	25.1267				6	6	3	10	10	5.7	62.333	0	16.068	288720000	35
	0.14306	-0.0451005		0.201976	0.0462971	Q9Y5K6	Q9Y5K6	CD2-associated protein	CD2AP			26.3987	26.2587	26.1302	26.3875	26.0965	26.1683	26.2884	26.2521	26.2507				15	15	15	32.6	32.6	32.6	71.45	0	51.511	666870000	81
	0.549506	1.1705		0.408995	-0.135876	Q9Y5M8	Q9Y5M8	Signal recognition particle receptor subunit beta	SRPRB			25.5473	22.8304	25.7064	25.6083	26.0486	25.9387	25.7775	25.6315	25.7789				8	8	8	39.9	39.9	39.9	29.702	0	37.201	426730000	47
	0.597935	0.182138		0.0889683	0.0418065	Q9Y606	Q9Y606	tRNA pseudouridine synthase A, mitochondrial	PUS1			24.4088	24.2192	24.6426	24.4917	24.6307	24.6946	24.9575	24.462	24.5229				8	8	8	23.2	23.2	23.2	47.47	0	20.564	205860000	29
	0.17709	0.108826		0.319013	-0.179303	Q9Y617	Q9Y617	Phosphoserine aminotransferase	PSAT1			30.2101	30.2245	30.3781	30.0299	30.8052	30.3041	30.2617	30.1285	30.2111				15	15	15	45.9	45.9	45.9	40.422	0	58.506	10539000000	113
	0.841529	0.293262		0.0341794	-0.0231876	Q9Y679	Q9Y679	Ancient ubiquitous protein 1	AUP1			23.5104	23.2092	23.2874	23.4451	23.8903	23.5514	23.6154	23.9228	23.2791				3	3	3	7.8	7.8	7.8	53.028	0	6.7557	68084000	12
	0.569071	-0.114209		0.251288	0.0543563	Q9Y6E2	Q9Y6E2	Basic leucine zipper and W2 domain-containing protein 2	BZW2			28.439	28.4615	28.353	28.1927	28.4658	28.2525	28.3821	28.3139	28.378				20	20	18	43.9	43.9	40.8	48.162	0	58.287	2970700000	138
	0.613593	0.392817		0.104131	0.0551319	Q9Y6Y0	Q9Y6Y0	Influenza virus NS1A-binding protein	IVNS1ABP			26.8602	26.2222	26.1124	27.0242	26.4648	26.8843	26.7817	26.733	27.024				19	19	19	35.4	35.4	35.4	71.729	0	83.667	932990000	89
